# Supplementary material for: Fate mapping of hematopoietic stem cells reveals two pathways of native thrombopoiesis
Source: Nat Commun. 2022 Aug 3;13:4504. doi: 10.1038/s41467-022-31914-z (PMC9349191; doi:10.1038/s41467-022-31914-z)
Supplement: Supplementary file 4 — Source Data [file 41467_2022_31914_MOESM4_ESM.zip]

Archive with 15 entries (15 files):
- Source Data/Figure_1_data.xlsx
- Source Data/Figure_2_data.xlsx
- Source Data/Figure_3_data.xlsx
- Source Data/Figure_4_data.xlsx
- Source Data/Figure_5_data.xlsx
- Source Data/Supplementary_figure_10_data.xlsx
- Source Data/Supplementary_figure_11_data.xlsx
- Source Data/Supplementary_figure_2_data.xlsx
- Source Data/Supplementary_figure_3_data.xlsx
- Source Data/Supplementary_figure_4_data.xlsx
- Source Data/Supplementary_figure_5_data.xlsx
- Source Data/Supplementary_figure_6_data.xlsx
- Source Data/Supplementary_figure_7_data.xlsx
- Source Data/Supplementary_figure_8_data.xlsx
- Source Data/Supplementary_figure_9_data.xlsx
