# Supplementary material for: Fate mapping of hematopoietic stem cells reveals two pathways of native thrombopoiesis
Source: Nat Commun. 2022 Aug 3;13:4504. doi: 10.1038/s41467-022-31914-z (PMC9349191; doi:10.1038/s41467-022-31914-z)
Supplement: Supplementary file 4 — Source Data [file 41467_2022_31914_MOESM4_ESM.zip › Source Data/Figure_1_data.xlsx]

## Sheet: Fig.1b
Figure 1b: % of RFP+ cells in BM populations in Fgd5ZsGreen:CreERT2 R26LSL-tdRFP animals, 10-11 days after induction
% of RFP+ cells 10-11 days after induction
Animal #	HPC-1	MPP	HSC	Sca1hi HSC	Sca-1lo HSC	ES HSC
AR-65360	0	0.172	1.81	2.22	1.27	5.46
AR-65235	0	0	4.23	6.29	1.45	18.9
AR-65860	0	0.464	2.83	4.52	1.44	11.1
AR-66085	0	0	6	10	2.5	18.8
AR-66818	0	0	1.86	2.71	0.864	6.07
AR-66944	0.0456	0	4.21	5	2.87	12.8
AR-66860	0.0412	0.182	2.88	3.49	1.64	9.02
AR-67269	0	0.302	2.4	3.24	1.16	6.63
AR-69477	0	0	1.46	1.71	1.33	5.22
AR-69870	0.0519	0	1.37	1.85	1.09	6.25
AR-69867	0.519	0	0.988	3.45	0	6.9
AR-70247	0	0	1.72	2.56	1.17	8.57
AR-70650	0	0	2.05	3.5	0	8.7
AR-70640	0	0.24	3.53	4.92	1.55	10
AR-70653	0	0	3.33	5.92	1.77	12
AR-71119	0.0833	0.327	2.8	5.36	0.535	7.41
AR-70646	0.192	0	5.15	10.3	0.939	21.7
AR-71418	0	0.331	1.36	3.97	0	7.27
AR-71123	0	0.0639	2.26	4.66	0.741	13.7
AR-71759	0.156	0	1.1	3.66	0.539	9.68

## Sheet: Fig.1d
Figure 1d: % of RFP+ cells in HSC and ES HSC in Fgd5ZsGreen:CreERT2 R26LSL-tdRFP animals, 1.5 to 92 weeks of chase
Experimental raw data
% of RFP+ cells 10-11 days after induction
1,5 weeks			15 weeks			30 weeks			44 weeks			63 weeks			70 weeks			92 weeks
Animal #	HSC	ES HSC	Animal #	HSC	ES HSC	Animal #	HSC	ES HSC	Animal #	HSC	ES HSC	Animal #	HSC	ES HSC	Animal #	HSC	ES HSC	Animal #	HSC	ES HSC
AR-65860	2.83	11.1	AR-66490	4.84	20	AR-65363	4.49	5.43	AR-70642	13.9	14.5	AR-69478	15	13.2	AR-67910	15.3	13.2	AR-70652	16.8	17.9
AR-66085	6	20.7	AR-66817	7.42	17	AR-65366	2.36	6.25	AR-70916	12.6	10.5	AR-69484	9.29	8.06	AR-67963	13.1	12.4	AR-70917	22.6	19.1
AR-66818	1.86	5.91	AR-67273	7.31	22.9	AR-64939	11.2	18.8	AR-71329	14.5	3.45	AR-69572	16.7	20.7	AR-67964	12.9	12.2	AR-71553	27	27.6
AR-66944	4.21	11.4	AR-67145	4.96	7.23	AR-65865	13.1	24.1	AR-71332	12.9	13	AR-69857	16.8	16.7	AR-67914	30.1	31.8	AR-71328	10.8	10.6
AR-66860	2.88	8.82	AR-67271	4.57	8.05	AR-65866	18.2	37.5	AR-71335	17.4	16.7	AR-69889	9.91	15.7	AR-68103	17.2	16.8	AR-71330	7.23	8.11
AR-67269	2.4	7.32	AR-69480	3.95	7.34	AR-65862	12.1	14.9	AR-71416	16.6	17.4	AR-69884	13.8	14.3	AR-68104	16.4	20.2	AR-71412	4.15	5.21
AR-69477	1.46	3.06	AR-69491	3.1	7.35	AR-65863	11.9	16.9	AR-71124	14.5	10.1	AR-69886	14.5	16.9	AR-68105	35	45.7	AR-71426	15.2	15.4
AR-69870	1.37	7.27	AR-69869	3.24	5.27	AR-65864	5.58	8	AR-71422	14.3	17.1	AR-69887	11.4	14.1	AR-68107	12.5	13.4	AR-71551	19.3	19.9
AR-69867	0.988	7.69	AR-69995	6.09	9.39	AR-65999	9.17	11.6	AR-71863	15.2	13.6	AR-70069	20.3	18.3				AR-71670	8.99	8.65
AR-70247	1.72	8.82	AR-70244	2.79	4.81	AR-66079	11.1	12.3	AR-71778	9.33	10.8	AR-70246	11.4	13.5				AR-71782	5.09	5.79
AR-70650	2.05	9.09				AR-66081	8.16	11.5										AR-71780	18.4	18.1
AR-70640	3.53	10.4				AR-66004	11	24.2										AR-71781	9.21	8.5
AR-70653	3.33	12.8
AR-71119	2.8	7.79
AR-70646	5.15	23.4
AR-71418	1.36	7.84
AR-71123	2.26	15.1
AR-71759	1.1	9.68
plotting values
ES HSC (red dots)				HSC (black dots)				red line			red patch
x (days)	y (% RFP)	sem		x (days)	y (% RFP)	sem		x (days)	y (% RFP)		x (days)	y (% RFP)
1.42857	10.59	1.14799		1.42857	2.6669	0.309473		0	12.158		0	9.28343
15.4286	10.934	2.06005		15.4286	4.827	0.526916		1.0101	12.2047		1.0101	9.37447
30.2857	15.9567	2.65294		30.2857	9.86333	1.23287		2.0202	12.2513		2.0202	9.46514
44.4286	12.715	1.34313		44.4286	14.123	0.708579		3.0303	12.298		3.0303	9.55542
63.2857	15.146	1.08069		63.2857	13.91	1.09778		4.0404	12.3447		4.0404	9.64529
70.2857	20.7125	4.25598		70.2857	19.0625	3.03885		5.05051	12.3914		5.05051	9.73474
91.7143	13.7383	2.00138		91.7143	13.7308	2.09499		6.06061	12.438		6.06061	9.82373
								7.07071	12.4847		7.07071	9.91226
								8.08081	12.5314		8.08081	10.0003
								9.09091	12.5781		9.09091	10.0878
								10.101	12.6247		10.101	10.1748
								11.1111	12.6714		11.1111	10.2612
								12.1212	12.7181		12.1212	10.347
								13.1313	12.7647		13.1313	10.4322
								14.1414	12.8114		14.1414	10.5167
								15.1515	12.8581		15.1515	10.6005
								16.1616	12.9048		16.1616	10.6836
								17.1717	12.9514		17.1717	10.7659
								18.1818	12.9981		18.1818	10.8475
								19.1919	13.0448		19.1919	10.9282
								20.202	13.0915		20.202	11.008
								21.2121	13.1381		21.2121	11.0868
								22.2222	13.1848		22.2222	11.1647
								23.2323	13.2315		23.2323	11.2416
								24.2424	13.2782		24.2424	11.3174
								25.2525	13.3248		25.2525	11.3921
								26.2626	13.3715		26.2626	11.4657
								27.2727	13.4182		27.2727	11.538
								28.2828	13.4648		28.2828	11.6091
								29.2929	13.5115		29.2929	11.6788
								30.303	13.5582		30.303	11.7472
								31.3131	13.6049		31.3131	11.8142
								32.3232	13.6515		32.3232	11.8797
								33.3333	13.6982		33.3333	11.9437
								34.3434	13.7449		34.3434	12.0062
								35.3535	13.7916		35.3535	12.0671
								36.3636	13.8382		36.3636	12.1263
								37.3737	13.8849		37.3737	12.1839
								38.3838	13.9316		38.3838	12.2397
								39.3939	13.9783		39.3939	12.2939
								40.404	14.0249		40.404	12.3462
								41.4141	14.0716		41.4141	12.3968
								42.4242	14.1183		42.4242	12.4457
								43.4343	14.165		43.4343	12.4927
								44.4444	14.2116		44.4444	12.5379
								45.4545	14.2583		45.4545	12.5814
								46.4646	14.305		46.4646	12.623
								47.4747	14.3516		47.4747	12.6629
								48.4848	14.3983		48.4848	12.7011
								49.4949	14.445		49.4949	12.7376
								50.5051	14.4917		50.5051	12.7723
								51.5152	14.5383		51.5152	12.8054
								52.5253	14.585		52.5253	12.8369
								53.5354	14.6317		53.5354	12.8669
								54.5455	14.6784		54.5455	12.8953
								55.5556	14.725		55.5556	12.9222
								56.5657	14.7717		56.5657	12.9477
								57.5758	14.8184		57.5758	12.9718
								58.5859	14.8651		58.5859	12.9946
								59.596	14.9117		59.596	13.0161
								60.6061	14.9584		60.6061	13.0364
								61.6162	15.0051		61.6162	13.0555
								62.6263	15.0518		62.6263	13.0735
								63.6364	15.0984		63.6364	13.0903
								64.6465	15.1451		64.6465	13.1062
								65.6566	15.1918		65.6566	13.121
								66.6667	15.2384		66.6667	13.1349
								67.6768	15.2851		67.6768	13.1479
								68.6869	15.3318		68.6869	13.1601
								69.697	15.3785		69.697	13.1714
								70.7071	15.4251		70.7071	13.182
								71.7172	15.4718		71.7172	13.1918
								72.7273	15.5185		72.7273	13.2009
								73.7374	15.5652		73.7374	13.2093
								74.7475	15.6118		74.7475	13.2171
								75.7576	15.6585		75.7576	13.2243
								76.7677	15.7052		76.7677	13.2309
								77.7778	15.7519		77.7778	13.2369
								78.7879	15.7985		78.7879	13.2424
								79.798	15.8452		79.798	13.2474
								80.8081	15.8919		80.8081	13.2519
								81.8182	15.9385		81.8182	13.256
								82.8283	15.9852		82.8283	13.2597
								83.8384	16.0319		83.8384	13.2629
								84.8485	16.0786		84.8485	13.2657
								85.8586	16.1252		85.8586	13.2682
								86.8687	16.1719		86.8687	13.2703
								87.8788	16.2186		87.8788	13.272
								88.8889	16.2653		88.8889	13.2734
								89.899	16.3119		89.899	13.2745
								90.9091	16.3586		90.9091	13.2754
								91.9192	16.4053		91.9192	13.2759
								92.9293	16.452		92.9293	13.2761
								93.9394	16.4986		93.9394	13.2761
								94.9495	16.5453		94.9495	13.2759
								95.9596	16.592		95.9596	13.2754
								96.9697	16.6387		96.9697	13.2746
								97.9798	16.6853		97.9798	13.2737
								98.9899	16.732		98.9899	13.2725
								100	16.7787		100	13.2711
											100	20.2862
											98.9899	20.1915
											97.9798	20.097
											96.9697	20.0027
											95.9596	19.9086
											94.9495	19.8148
											93.9394	19.7211
											92.9293	19.6278
											91.9192	19.5347
											90.9091	19.4419
											89.899	19.3493
											88.8889	19.2571
											87.8788	19.1652
											86.8687	19.0736
											85.8586	18.9823
											84.8485	18.8914
											83.8384	18.8009
											82.8283	18.7108
											81.8182	18.6211
											80.8081	18.5318
											79.798	18.443
											78.7879	18.3546
											77.7778	18.2668
											76.7677	18.1795
											75.7576	18.0927
											74.7475	18.0066
											73.7374	17.921
											72.7273	17.8361
											71.7172	17.7518
											70.7071	17.6683
											69.697	17.5855
											68.6869	17.5035
											67.6768	17.4223
											66.6667	17.3419
											65.6566	17.2625
											64.6465	17.184
											63.6364	17.1065
											62.6263	17.03
											61.6162	16.9547
											60.6061	16.8804
											59.596	16.8073
											58.5859	16.7355
											57.5758	16.6649
											56.5657	16.5957
											55.5556	16.5279
											54.5455	16.4614
											53.5354	16.3965
											52.5253	16.3331
											51.5152	16.2712
											50.5051	16.211
											49.4949	16.1524
											48.4848	16.0955
											47.4747	16.0404
											46.4646	15.9869
											45.4545	15.9352
											44.4444	15.8853
											43.4343	15.8372
											42.4242	15.7909
											41.4141	15.7464
											40.404	15.7036
											39.3939	15.6627
											38.3838	15.6234
											37.3737	15.5859
											36.3636	15.5502
											35.3535	15.5161
											34.3434	15.4836
											33.3333	15.4527
											32.3232	15.4234
											31.3131	15.3955
											30.303	15.3692
											29.2929	15.3442
											28.2828	15.3206
											27.2727	15.2984
											26.2626	15.2773
											25.2525	15.2575
											24.2424	15.2389
											23.2323	15.2214
											22.2222	15.2049
											21.2121	15.1894
											20.202	15.175
											19.1919	15.1614
											18.1818	15.1488
											17.1717	15.1369
											16.1616	15.1259
											15.1515	15.1157
											14.1414	15.1061
											13.1313	15.0973
											12.1212	15.0891
											11.1111	15.0816
											10.101	15.0747
											9.09091	15.0683
											8.08081	15.0625
											7.07071	15.0571
											6.06061	15.0523
											5.05051	15.048
											4.0404	15.0441
											3.0303	15.0406
											2.0202	15.0375
											1.0101	15.0349
											0	15.0325

## Sheet: Fig.1e
Figure 1e: Fraction of label in ES HSCs in BM populations in Fgd5ZsGreen:CreERT2 R26LSL-tdRFP animals, 1.5 to 92 weeks of chase
Means used in heatmap
Means used for Heatmap (Fraction of label in ES HSC)
Population	1,5 weeks	15 weeks	30 weeks	44 weeks	63 weeks	70 weeks	92 weeks
ES HSC	1	1	1	1	1	1	1
HSC	0.2618	0.5016	0.6239	1	0.9101	0.9562	0.9812
HSC Sca1 hi	0.4332	0.7074	0.7567	0.8703	0.9007	1	1
HSC Sca1 lo	0.1194	0.3624	0.5277	1	0.9363	0.9188	0.9624
MPP	0.0129	0.1219	0.1826	0.2992	0.2252	0.5096	0.5088
MPP Sca1 hi	0.0157	0.1203	0.1534	0.2971	0.2028	0.5371	0.4326
MPP Sca1 lo	0.0053	0.1331	0.2024	0.297	0.2472	0.5073	0.5442
HPC-1	0.0064	0.0561	0.1053	0.2151	0.1646	0.2874	0.4391
HPC-1 Sca1 hi	0.0005	0.0475	0.088	0.1464	0.1379	0.2421	0.2728
HPC-1 Sca1 lo	0.0074	0.0598	0.1093	0.2198	0.1706	0.2947	0.4923
CMP	0.0008	0.0777	0.1411	0.259	0.2511	0.3177	0.5909
GMP	0.0040	0.0611	0.1224	0.2262	0.2258	0.2722	0.5596
Neutrophile	0.0013	0.0770	0.1821	0.2833	0.2435	0.3081	0.5783
MEP	0.0019	0.0878	0.1563	0.2875	0.2988	0.3036	0.7064
Erythrocytes	0.0060	0.0813	0.1474	0.2911	0.2487	0.3030	0.6585
Platelets	0.0139	0.1813	0.3841	0.4898	0.5308	0.59084	0.8864
CLP	0.0004	0.0362	0.0722	0.1402	0.1108	0.1751	0.3657
B-Cells	0.0032	0.0225	0.0457	0.098	0.1253	0.1583	0.1803
T-Cells	0.0005	0.0049	0.0389	0.0412	0.0633	0.0559	0.0635
Source data (Fraction of label in ES HSC, used means in red)
1,5 weeks of chase
Animal ID	HPC-1 LSK+ CD150- CD48+	HPC-1 Sca1 hi LS(hi)K+ CD150- CD48+	HPC-1 Sca1 lo LS(lo)K+ CD150- CD48+	MPP LSK+ CD150- CD48-	MPP Sca1 hi LS(hi)K+ CD150- CD48-	MPP Sca1 lo LS(lo)K+ CD150- CD48-	HSC LSK+ CD150+ CD48-	HSC Sca1 hi LS(hi)K+ CD150+ CD48-	HSC Sca1 lo LS(lo)K+ CD150+ CD48-	ES HSC LSK+ CD150+ CD48- CD201hi	CLP lin- CD127+ CD135+	GMP LK CD34+ CD16/32+	CMP LK CD34+ CD16/32-	MEP LK CD34- CD16/32-	ID	Neutrophile CD11b+ Gr-1+	B-Cells CD11b- Gr-1- CD19+	T-Cells CD11b- Gr-1- CD3+	Erythrocytes Ter119+	Platelets CD41+
AR-65360	0	0	0	0.0315018	0.0591575	0.0133333	0.331502	0.406593	0.232601	1					AR-69480	0	0.0182979	0	0.00689362	0.0141844
AR-65235	0	0	0	0	0	0	0.22381	0.332804	0.0767196	1					AR-69491	0	0.0125496	0	0.00755725	0.0152672
AR-65860	0	0	0	0.0418018	0.128829	0	0.254955	0.407207	0.12973	1					AR-69869	0.00272727	0.0248106	0	0.00179924	0.0401515
AR-66085	0	0	0	0	0	0	0.319149	0.531915	0.132979	1					AR-69995	0.00324324	0.00900541	0	0.00651892	0.0215135
AR-66818	0	0	0	0	0	0	0.306425	0.446458	0.142339	1					AR-70244	0	0.0215447	0	0.00445122	0.0613821
AR-66944	0.0035625	0	0.00446875	0	0	0	0.328906	0.390625	0.224219	1					AR-69478	0.001	0.00763158	0	0.00671053	0.0198684
AR-66860	0.00456763	0.00985588	0.00221729	0.0201774	0.0258315	0.00886918	0.31929	0.386918	0.181818	1					AR-69484	0.00154525	0.0187638	0	0.00493377	0.0441501
AR-67269	0	0	0	0.0455505	0.0494721	0.0143288	0.361991	0.488688	0.174962	1					AR-69572	0.00109722	0.00643519	0	0.000335185	0.00472222
AR-69477	0	0	0	0	0	0	0.279693	0.327586	0.254789	1	0	0.0175287	0	0	AR-69857	0.00349102	0.0060479	0	0.000282036	0.0120359
AR-69870	0.008304	0	0.01	0	0	0	0.2192	0.296	0.1744	1	0	0.007776	0	0	AR-69889	0.00135036	0.0105839	0	0.00229927	0.00737226
AR-69867	0.0752174	0	0.0917391	0	0	0	0.143188	0.5	0	1	0	0.0120435	0	0	AR-69884	0.00109655	0.0104828	0	0.000627586	0.0211034
AR-70247	0	0	0	0	0	0	0.2007	0.298716	0.136523	1	0	0.00414236	0	0.0218203	AR-69886	0	0.00660131	0	0.00120915	0
AR-70650	0	0	0	0	0	0	0.235632	0.402299	0	1	0	0	0	0	AR-69887	0.00124286	0.0147857	0	0.00146429	0.0142857
AR-70640	0	0	0	0.024	0.0508	0	0.353	0.492	0.155	1	0	0	0.00749	0	AR-70069	0.00109677	0.00682796	0.000379032	0.00158602	0
AR-70653	0	0	0	0	0	0	0.2775	0.493333	0.1475	1	0	0	0	0	AR-70246	0	0.00719178	0	0.000420548	0
AR-71119	0.0112416	0	0.012888	0.0441296	0	0.0624831	0.377868	0.723347	0.0721997	1	0.00430499	0.00668016	0	0	AR-70642	0.0012426	-0.000167012	0	0.0149112	0.0177515
AR-70646	0.00884793	0	0.00986175	0	0	0	0.237327	0.474654	0.0432719	1	0	0	0	0.00167281	AR-70916	0	0.000185746	0	0.00349123	0.00292105
AR-71418	0	0	0	0.0455296	0	0	0.18707	0.54608	0	1	0	0	0	0	AR-71329	0	-0.000376333	0	0.00108267	0.0133333
AR-71123	0	0	0	0.00466423	0	0.00651095	0.164964	0.340146	0.0540876	1	0	0	0	0	AR-71332	0	-0.000197378	0	0.00437063	0.00232867
AR-71759	0.0161157	0	0.0174587	0	0	0	0.113636	0.378099	0.0556818	1	0	0	0.00253099	0	AR-71335	0.002	0.000891154	0	0.015641	0.0119487
MEAN	0.00639284	0.000492794	0.00743168	0.0128677	0.0157045	0.00527627	0.26179	0.433173	0.119441	1	0.000358749	0.00401423	0.000835083	0.00195776	AR-71416	0	0.000748828	0	0.00366667	0.0173438
SD	0.0164426	0.00214804	0.0200056	0.0180669	0.0322949	0.0138772	0.0740425	0.0998278	0.0762388	0	0.00118984	0.00563607	0.00212402	0.00600646	AR-71124	0	-0.000210634	0	0.00179851	0.00497015
N	20	20	20	20	20	20	20	20	20	20	12	12	12	12	AR-71422	0.00233143	1.75714e-05	0	0.00127429	0.00190286
															AR-71863	0.00115698	0.000963808	0	0.0050814	0.0116279
															AR-71778	0.00380583	0.00066966	0	0.00609709	0.00968932
															AR-70652	0	-0.000150936	0	0.00208021	0.0106952
															AR-70917	0.00178603	-0.000123253	0	0.00069869	0.0029083
															AR-71553	0.00212766	-0.000100089	0	0.00404255	0.0106383
															AR-71328	0.0017757	0.000177336	0	0.0378505	0.0156075
															AR-71330	0	-0.000375832	0	0.00195739	0.00443409
															AR-71412	0	0.000189294	0	0.00311258	0.00735099
															AR-71426	0	0.000302517	0	0.00622148	0.00447651
															AR-71551	0	-0.000139039	0	0.00429557	0.0131527
															AR-71670	0.0022361	-0.000320375	0	0.0383655	0.0189557
															AR-71782	0.00380682	0.00135937	0	0.00494318	0.0189394
															AR-71780	0.00111494	0.000203305	0	0.00478161	0.0191379
															AR-71781	0.00211646	0.00147564	0	0.00888018	0.018701
															AR-65363	0	0	0.0119492
															AR-65366	0.00351548	0	0
															AR-64939	0	0	0
															AR-65865	0	0	0
															AR-65866	0.000910486	0	0
															AR-65862	0	0	0
															AR-65863	0.00616667	0.00722222	0.0175
															AR-65864	0	0	0
															AR-65999	0.00155882	0	0
															AR-66079	0.00225373	0.000741045	0
															AR-66081	0.00308036	0	0
															AR-66004	0.00655319	0.00226383	0
															AR-66490	0	0	0
															AR-66817	0	0	0
															AR-67273	0	0	0
															AR-67145	0.00208061	0	0
															AR-67271	0.00651671	0	0
															AR-67910	0	0	0
															AR-67963	0.00309091	0	0
															AR-67964	0.00148175	0	0
															AR-67914	0	0.000764865	0
															AR-68103	0	0.000978824	0
															AR-68104	0	0.000249462	0
															AR-68105	0.000861345	0.000307563	0
															AR-68107	0.00163492	0	0
															MEAN	0.00134026	0.00321147	0.0004811	0.00599278	0.0139149
															SD	0.00163206	0.00589087	0.00264827	0.00842493	0.0124293
															N	62	62	62	37	37
15 weeks of chase
Animal ID	HPC-1 LSK+ CD150- CD48+	HPC-1 Sca1 hi LS(hi)K+ CD150- CD48+	HPC-1 Sca1 lo LS(lo)K+ CD150- CD48+	MPP LSK+ CD150- CD48-	MPP Sca1 hi LS(hi)K+ CD150- CD48-	MPP Sca1 lo LS(lo)K+ CD150- CD48-	HSC LSK+ CD150+ CD48-	HSC Sca1 hi LS(hi)K+ CD150+ CD48-	HSC Sca1 lo LS(lo)K+ CD150+ CD48-	ES HSC LSK+ CD150+ CD48- CD201hi	CLP lin- CD127+ CD135+	GMP LK CD34+ CD16/32+	CMP LK CD34+ CD16/32-	MEP LK CD34- CD16/32-	Neutrophile CD11b+ Gr-1+	B-Cells CD11b- Gr-1- CD19+	T-Cells CD11b- Gr-1- CD3+	Erythrocytes Ter119+	Platelets CD41+
AR-66490	0.0211058	0.0769231	0.00504808	0.0668269	0.141346	0.0440865	0.232692	0.465385	0.155288	1	0.00783654	0.0346635	0.0403365	0.0466827	0.0490385	0.00855769	0.00270192	0.043125	0.0956731
AR-66817	0.0362179	0.0610256	0.0335256	0.0788462	0.133333	0.0692308	0.475641	1	0.346795	1	0.0275641	0.0314103	0.0337179	0.0433974	0.0276282	0.0101282	0.000635256	0.018141	0.114103
AR-67273	0.0466387	0.0163025	0.0542017	0.162185	0.0861345	0.212185	0.307143	0.508403	0.220168	1	0.0209244	0.0363025	0.057563	0.0558824	0.0563025	0.0158403	0.00508403	0.0512605	0.109244
AR-67145	0.0637255	0.0689542	0.0624183	0.0769063	0.0766885	0.0772331	0.540305	0.666667	0.437908	1	0.0198257	0.0349673	0.0639434	0.0359477	0.0505447	0.0165577	0.00787582	0.0517429	0.108497
AR-67271	0.102185	0.0739075	0.109512	0.183805	0.179949	0.186375	0.587404	0.840617	0.393316	1	0.062982	0.155527	0.170951	0.131105	0.138817	0.0340617	0.00296915	0.105913	0.349614
AR-69480	0.0319149	0	0.0384397	0.128511	0.131631	0.126809	0.560284	0.699291	0.456738	1	0.0323404	0.0612766	0.087234	0.122411	0.0778723	0.00590071	0	0.0710638	0.187234
AR-69491	0.0874809	0.0366412	0.11145	0.161832	0.113893	0.218321	0.473282	0.68855	0.239695	1	0.0535878	0.0387786	0.0882443	0.0887023	0.0629008	0.012	0.0192366	0.0963359	0.122443
AR-69869	0.0204545	0.0295455	0.0174621	0.0386364	0.0609848	0.0092803	0.613636	0.744318	0.422348	1	0.0186553	0.0278409	0.0465909	0.0712121	0.0410985	0.0113826	0.00481061	0.0435606	0.108712
AR-69995	0.0945946	0.0824865	0.0988108	0.175135	0.188108	0.164324	0.658378	0.808649	0.494054	1	0.0882162	0.0837838	0.113514	0.148108	0.121081	0.0401081	0.0052	0.141622	0.163243
AR-70244	0.0567073	0.029065	0.0672764	0.146545	0.0908537	0.223577	0.567073	0.652439	0.457317	1	0.0302846	0.106504	0.0745935	0.134553	0.144334	0.0704757	0	0.190566	0.453864
MEAN	0.0561025	0.0474851	0.0598145	0.121923	0.120292	0.133142	0.501584	0.707432	0.362363	1	0.0362217	0.0611055	0.0776688	0.0878002	0.0769618	0.0225013	0.00485134	0.081333	0.181263
SD	0.0286599	0.0272764	0.0356256	0.0493747	0.040488	0.0748405	0.128578	0.147732	0.111318	0	0.0233742	0.039969	0.0388369	0.0406716	0.0401679	0.0191882	0.00537839	0.0501609	0.115782
N	10	10	10	10	10	10	10	10	10	10	10	10	10	10	10	10	10	10	10
30 weeks of chase
Animal ID	HPC-1 LSK+ CD150- CD48+	HPC-1 Sca1 hi LS(hi)K+ CD150- CD48+	HPC-1 Sca1 lo LS(lo)K+ CD150- CD48+	MPP LSK+ CD150- CD48-	MPP Sca1 hi LS(hi)K+ CD150- CD48-	MPP Sca1 lo LS(lo)K+ CD150- CD48-	HSC LSK+ CD150+ CD48-	HSC Sca1 hi LS(hi)K+ CD150+ CD48-	HSC Sca1 lo LS(lo)K+ CD150+ CD48-	ES HSC LSK+ CD150+ CD48- CD201hi	CLP lin- CD127+ CD135+	GMP LK CD34+ CD16/32+	CMP LK CD34+ CD16/32-	MEP LK CD34- CD16/32-	Neutrophile CD11b+ Gr-1+	B-Cells CD11b- Gr-1- CD19+	T-Cells CD11b- Gr-1- CD3+	Erythrocytes Ter119+	Platelets CD41+
AR-65363	0.0947458	0.0972881	0.0940678	0.254237	0.174576	0.30339	0.761017	0.945763	0.581356	1	0.0672881	0.189831	0.167458	0.250847	0.176271	0.0355508	0.02	0.127966	0.386441
AR-65366	0.10765	0.0710383	0.115483	0.150455	0.0622951	0.189435	0.429872	0.652095	0.336976	1	0.0480874	0.0763206	0.11694	0.0903461	0.553734	0.121995	0.114208	0.480874	1.47177
AR-64939	0.0964467	0.0964467	0.0964467	0.137056	0.0994924	0.168528	0.568528	0.624365	0.51269	1	0.0495431	0.101015	0.128426	0.176142	0.0345685	0.00638325	0.0167513	0.0296954	0.0456345
AR-65865	0.0702509	0.0172401	0.0770609	0.132616	0.0444444	0.158065	0.469534	0.562724	0.448029	1	0.0526882	0.0770609	0.112903	0.116487	0.116487	0.0268011	0.0188172	0.0971326	0.229391
AR-65866	0.0764706	0.0202302	0.0869565	0.167008	0.273657	0.141432	0.465473	0.639386	0.421995	1	0.0741688	0.109719	0.109974	0.113555	0.0930946	0.0224233	0.0152685	0.0782609	0.151918
AR-65862	0.093038	0.0677215	0.1	0.179747	0.13038	0.205696	0.765823	0.879747	0.664557	1	0.0740506	0.107595	0.132911	0.128481	0.174684	0.0424525	0.0483544	0.153165	0.338608
AR-65863	0.0683333	0.0605556	0.0711111	0.131111	0.148333	0.118889	0.661111	0.805556	0.544444	1	0.0588889	0.0661111	0.0877778	0.0916667	0.102778	0.045875	0.0255	0.107778	0.275
AR-65864	0.145585	0.138425	0.149165	0.176611	0.134845	0.202864	0.665871	0.77327	0.581146	1	0.112291	0.163484	0.143198	0.144391	0.161098	0.0432876	0.0210024	0.107041	0.214797
AR-65999	0.128676	0.114706	0.132353	0.194118	0.238235	0.172794	0.674265	0.794118	0.581618	1	0.075	0.142647	0.160294	0.179412	0.177941	0.0436581	0.0248529	0.134559	0.344118
AR-66079	0.144776	0.120149	0.154478	0.264925	0.223134	0.315672	0.828358	0.850746	0.776119	1	0.100746	0.179851	0.205224	0.221642	0.189552	0.0660261	0.0607463	0.164179	0.33209
AR-66081	0.0928571	0.139286	0.0826786	0.194643	0.14375	0.215179	0.728571	0.901786	0.5125	1	0.09375	0.116071	0.190179	0.202679	0.194643	0.0593527	0.0566964	0.153571	0.411607
AR-66004	0.144255	0.113191	0.151915	0.208085	0.167234	0.236596	0.468085	0.651064	0.371489	1	0.06	0.139149	0.138298	0.160426	0.210638	0.0345	0.0442553	0.134894	0.407234
MEAN	0.105257	0.0880231	0.10931	0.182551	0.153365	0.202378	0.623876	0.756718	0.527743	1	0.0722086	0.122405	0.141132	0.15634	0.182124	0.0456921	0.038871	0.147426	0.38405
SD	0.0276462	0.0395429	0.0291623	0.0422104	0.0653401	0.0571707	0.132698	0.121052	0.118364	0	0.0198481	0.0392116	0.0329323	0.0492949	0.122465	0.0275593	0.0275227	0.106699	0.344439
N	12	12	12	12	12	12	12	12	12	12	12	12	12	12	12	12	12	12	12
44 weeks of chase										SD
Animal ID	HPC-1 LSK+ CD150- CD48+	HPC-1 Sca1 hi LS(hi)K+ CD150- CD48+	HPC-1 Sca1 lo LS(lo)K+ CD150- CD48+	MPP LSK+ CD150- CD48-	MPP Sca1 hi LS(hi)K+ CD150- CD48-	MPP Sca1 lo LS(lo)K+ CD150- CD48-	HSC LSK+ CD150+ CD48-	HSC Sca1 hi LS(hi)K+ CD150+ CD48-	HSC Sca1 lo LS(lo)K+ CD150+ CD48-	ES HSC LSK+ CD150+ CD48- CD201hi	CLP lin- CD127+ CD135+	GMP LK CD34+ CD16/32+	CMP LK CD34+ CD16/32-	MEP LK CD34- CD16/32-	Neutrophile CD11b+ Gr-1+	B-Cells CD11b- Gr-1- CD19+	T-Cells CD11b- Gr-1- CD3+	Erythrocytes Ter119+	Platelets CD41+
AR-70642	0.131953	0.0609467	0.137278	0.198817	0.528402	0.170414	0.822485	0.798817	0.822485	1	0.0407101	0.108876	0.160355	0.214793	0.205325	0.0684882	0.0323077	0.204142	0.38284
AR-70916	0.201754	0.162281	0.204386	0.415789	0.523684	0.401754	1.10526	0.947368	1.18421	1	0.0607895	0.374561	0.444737	0.502632	0.575439	0.108548	0.0366667	0.586842	0.894737
AR-71329	0.377333	0	0.408	0	0	0	1.93333	0.430667	2.96	1	0.250667	0.209333	0.226667	0.372	0.197333	0.0929933	0.0361333	0.226667	0.404
AR-71332	0.197203	0.275524	0.19021	0.523776	0	0.553147	0.902098	0.902098	0.902098	1	0.125874	0.244056	0.307692	0.308392	0.348252	0.125696	0.0706294	0.329371	0.495804
AR-71335	0.311795	0.291282	0.313846	0.37641	0.353846	0.381026	0.892308	1.00513	0.835897	1	0.108205	0.273333	0.288205	0.271282	0.327179	0.0675615	0.0213846	0.321538	0.423077
AR-71416	0.150521	0.15	0.150521	0.209896	0.253646	0.202604	0.864583	0.869792	0.864583	1	0.136979	0.142708	0.165625	0.161458	0.135937	0.0764297	0.053125	0.135417	0.358854
AR-71124	0.257463	0	0.271642	0.574627	0.783582	0.563433	1.08209	1.02985	1.09701	1	0.327612	0.373881	0.399254	0.417164	0.458209	0.164735	0.0678358	0.385075	0.678358
AR-71422	0.181143	0.225714	0.176	0.239429	0.293714	0.223429	0.817143	0.988571	0.697143	1	0.104571	0.138286	0.202286	0.186857	0.226857	0.113569	0.0230857	0.204571	0.413714
AR-71863	0.158721	0.12907	0.160465	0.137209	0	0.146512	0.883721	0.75	0.959302	1	0.0866279	0.213372	0.203488	0.214535	0.176163	0.089968	0.0255814	0.253488	0.354651
AR-71778	0.183495	0.168932	0.185437	0.316505	0.233981	0.328155	0.905825	0.980583	0.857282	1	0.160194	0.183495	0.191262	0.226214	0.182524	0.0719854	0.0449515	0.264078	0.492233
MEAN	0.215138	0.146375	0.219778	0.299246	0.297086	0.297047	1.02088	0.870287	1.118	1	0.140223	0.22619	0.258957	0.287533	0.283322	0.0979974	0.0411701	0.291119	0.489827
SD	0.0737408	0.0975685	0.0814211	0.168385	0.248076	0.17228	0.318029	0.170175	0.628157	0	0.0832519	0.0878058	0.0936882	0.105506	0.13494	0.0293314	0.0167983	0.120112	0.162488
N	10	10	10	10	10	10	10	10	10	10	10	10	10	10	10	10	10	10	10
63 weeks of chase
Animal ID	HPC-1 LSK+ CD150- CD48+	HPC-1 Sca1 hi LS(hi)K+ CD150- CD48+	HPC-1 Sca1 lo LS(lo)K+ CD150- CD48+	MPP LSK+ CD150- CD48-	MPP Sca1 hi LS(hi)K+ CD150- CD48-	MPP Sca1 lo LS(lo)K+ CD150- CD48-	HSC LSK+ CD150+ CD48-	HSC Sca1 hi LS(hi)K+ CD150+ CD48-	HSC Sca1 lo LS(lo)K+ CD150+ CD48-	ES HSC LSK+ CD150+ CD48- CD201hi	CLP lin- CD127+ CD135+	GMP LK CD34+ CD16/32+	CMP LK CD34+ CD16/32-	MEP LK CD34- CD16/32-	Neutrophile CD11b+ Gr-1+	B-Cells CD11b- Gr-1- CD19+	T-Cells CD11b- Gr-1- CD3+	Erythrocytes Ter119+	Platelets CD41+
AR-69478	0.169737	0.174342	0.168421	0.192763	0.179605	0.204605	0.986842	0.881579	1.13158	1	0.177632	0.2375	0.259211	0.325658	0.252632	0.169737	0.0993421	0.230921	0.642105
AR-69484	0.0721854	0.0515453	0.0756071	0.155629	0.164459	0.149007	1.02539	0.96468	1.12583	1	0.0567329	0.13245	0.184327	0.479029	0.187638	0.0803532	0.0714128	0.262693	0.64128
AR-69572	0.12963	0.102315	0.136111	0.222222	0.159722	0.264352	0.773148	0.740741	0.810185	1	0.0921296	0.245833	0.278704	0.23287	0.226852	0.119444	0.0481481	0.233333	0.433333
AR-69857	0.234731	0.246707	0.229341	0.243713	0.189222	0.331138	1.00599	0.976048	1.05988	1	0.0994012	0.267665	0.276647	0.25509	0.284431	0.203593	0.0520359	0.256886	0.557485
AR-69889	0.348905	0.366423	0.343796	0.409489	0.411679	0.408029	0.723358	0.941606	0.534307	1	0.267883	0.368613	0.364234	0.327007	0.375912	0.172263	0.135766	0.353285	0.426277
AR-69884	0.111724	0.0413103	0.131724	0.146207	0.0834483	0.186207	0.951724	0.97931	0.889655	1	0.0951724	0.174483	0.17931	0.172414	0.182069	0.077931	0.0313103	0.255862	0.574483
AR-69886	0.105882	0.0830065	0.111111	0.175163	0.132026	0.209804	0.947712	0.993464	0.869281	1	0.0679739	0.19281	0.218301	0.279085	0.209804	0.0960784	0.0464706	0.208497	0.653595
AR-69887	0.16	0.123571	0.167857	0.216429	0.238571	0.202857	0.814286	0.814286	0.821429	1	0.0676429	0.183571	0.24	0.33	0.209286	0.114286	0.0347857	0.208571	0.464286
AR-70069	0.208065	0.12957	0.227957	0.265054	0.169355	0.351075	1.0914	0.989247	1.28495	1	0.0693548	0.315054	0.323656	0.33172	0.253226	0.0849462	0.0548387	0.260215	0.586022
AR-70246	0.104795	0.059726	0.114384	0.225342	0.3	0.165068	0.780822	0.726027	0.835616	1	0.113699	0.140411	0.186301	0.255479	0.253425	0.134247	0.0592466	0.217123	0.329452
MEAN	0.164565	0.137852	0.170631	0.225201	0.202809	0.247214	0.910066	0.900699	0.936271	1	0.110762	0.225839	0.251069	0.298835	0.243527	0.125288	0.0633357	0.248739	0.530832
SD	0.077722	0.0963545	0.0742786	0.0711443	0.0887571	0.0832362	0.119964	0.0989949	0.204544	0	0.0618145	0.0722241	0.0587828	0.0778156	0.0538167	0.0415835	0.0302991	0.0402002	0.10523
N	10	10	10	10	10	10	10	10	10	10	10	10	10	10	10	10	10	10	10
70 weeks of chase
Animal ID	HPC-1 LSK+ CD150- CD48+	HPC-1 Sca1 hi LS(hi)K+ CD150- CD48+	HPC-1 Sca1 lo LS(lo)K+ CD150- CD48+	MPP LSK+ CD150- CD48-	MPP Sca1 hi LS(hi)K+ CD150- CD48-	MPP Sca1 lo LS(lo)K+ CD150- CD48-	HSC LSK+ CD150+ CD48-	HSC Sca1 hi LS(hi)K+ CD150+ CD48-	HSC Sca1 lo LS(lo)K+ CD150+ CD48-	ES HSC LSK+ CD150+ CD48- CD201hi	CLP lin- CD127+ CD135+	GMP LK CD34+ CD16/32+	CMP LK CD34+ CD16/32-	MEP LK CD34- CD16/32-	Neutrophile CD11b+ Gr-1+	B-Cells CD11b- Gr-1- CD19+	T-Cells CD11b- Gr-1- CD3+	Erythrocytes Ter119+	Platelets CD41+
AR-67910	0.166197	0.18169	0.165493	0.439437	0.242958	0.473944	1.07746	1.03521	1.11972	1	0.142254	0.164085	0.201408	0.189437	0.209859	0.173239	0.0692958	0.227465	0.489437
AR-67963	0.242424	0.209848	0.247727	0.463636	0.459848	0.454545	0.992424	0.954545	1.04545	1	0.139394	0.215152	0.267424	0.292424	0.255303	0.0878788	0.0352273	0.22197	0.743939
AR-67964	0.124818	0.0722628	0.131387	0.381752	0.686861	0.327007	0.941606	0.854015	1.0365	1	0.129197	0.172263	0.227737	0.242336	0.151825	0.105839	0.0292701	0.19927	0.773723
AR-67914	0.309459	0.207095	0.330068	0.608108	0.72973	0.557432	1.01689	1.21959	0.847973	1	0.175676	0.308784	0.308784	0.316892	0.336149	0.151351	0.0939189	0.319932	0.483108
AR-68103	0.485882	0.408235	0.494118	0.805882	0.870588	0.794118	1.01176	1.14118	0.964706	1	0.213529	0.560588	0.658824	0.567059	0.605882	0.134706	0.0511765	0.505882	0.852941
AR-68104	0.208065	0.219355	0.205914	0.278495	0.221505	0.305914	0.88172	1.04839	0.763441	1	0.165591	0.222043	0.21828	0.172043	0.231183	0.152151	0.0543011	0.198387	0.340323
AR-68105	0.264706	0.239496	0.266807	0.420168	0.52521	0.39916	0.735294	0.840336	0.659664	1	0.130672	0.228992	0.287815	0.289916	0.32563	0.147689	0.0584034	0.348739	0.420168
AR-68107	0.497619	0.399206	0.515873	0.679365	0.560317	0.746032	0.992063	1.07143	0.912698	1	0.304762	0.305556	0.371429	0.35873	0.349206	0.313492	0.0559524	0.402381	0.623016
MEAN	0.287396	0.242149	0.294673	0.509605	0.537127	0.507269	0.956154	1.02059	0.918769	1	0.175134	0.272183	0.317713	0.303605	0.30813	0.158293	0.0559432	0.303003	0.590832
SD	0.129436	0.104623	0.134243	0.162441	0.213166	0.169714	0.0991426	0.123651	0.14522	0	0.0556939	0.119861	0.138859	0.115668	0.129535	0.0640062	0.0186833	0.104518	0.173347
N	8	8	8	8	8	8	8	8	8	8	8	8	8	8	8	8	8	8	8
92 weeks of chase
Animal ID	HPC-1 LSK+ CD150- CD48+	HPC-1 Sca1 hi LS(hi)K+ CD150- CD48+	HPC-1 Sca1 lo LS(lo)K+ CD150- CD48+	MPP LSK+ CD150- CD48-	MPP Sca1 hi LS(hi)K+ CD150- CD48-	MPP Sca1 lo LS(lo)K+ CD150- CD48-	HSC LSK+ CD150+ CD48-	HSC Sca1 hi LS(hi)K+ CD150+ CD48-	HSC Sca1 lo LS(lo)K+ CD150+ CD48-	ES HSC LSK+ CD150+ CD48- CD201hi	CLP lin- CD127+ CD135+	GMP LK CD34+ CD16/32+	CMP LK CD34+ CD16/32-	MEP LK CD34- CD16/32-	Neutrophile CD11b+ Gr-1+	B-Cells CD11b- Gr-1- CD19+	T-Cells CD11b- Gr-1- CD3+	Erythrocytes Ter119+	Platelets CD41+
AR-70652	0.491444	0.534759	0.479679	0.505348	0.449733	0.550802	0.898396	0.941176	0.834225	1	0.442246	0.545455	0.516043	0.545455	0.550802	0.199348	0.00405882	0.561497	0.73262
AR-70917	0.254585	0.0633188	0.318341	0.467249	0.343668	0.519651	0.9869	0.838428	1.09607	1	0.186026	0.346288	0.431441	0.421397	0.371616	0.0968478	0.0173362	0.377729	0.689956
AR-71553	0.32305	0.179078	0.375887	0.368794	0.306383	0.404255	0.957447	0.978723	0.929078	1	0.22695	0.390071	0.429078	0.443262	0.379433	0.173681	0.0624113	0.429078	0.804965
AR-71328	1.1215	0.842056	1.20561	1.11215	1.08411	1.14019	1.00935	0.990654	1.07477	1	0.485981	1.8785	1.62617	2.42991	2.2243	0.131571	0.046729	2.8785	1.48598
AR-71330	0.225033	0.0628495	0.250333	0.185087	0.131824	0.198402	0.962716	0.998668	0.941411	1	0.135819	0.249001	0.298269	0.387483	0.198402	0.112492	0.00748336	0.217044	0.628495
AR-71412	0.306843	0.0532009	0.474614	0.503311	0.313466	0.584989	0.916115	1.19205	0.686534	1	0.682119	0.578366	0.545254	0.607064	0.547461	0.195323	0.271523	0.560706	0.962472
AR-71426	0.534899	0.426846	0.572483	0.751678	0.566443	0.838926	1.02013	1.02685	1.00671	1	0.440268	0.587248	0.738255	0.656376	0.691275	0.262941	0.0584564	0.612081	1.20134
AR-71551	0.13202	0.168966	0.124138	0.178325	0.149754	0.189163	0.950739	0.935961	0.960591	1	0.08867	0.151232	0.193596	0.268966	0.229557	0.114178	0.0471921	0.292611	0.773399
AR-71670	0.38706	0.256527	0.416572	0.62202	0.595914	0.631101	1.02043	1.02611	1.01476	1	0.251986	0.439274	0.54597	0.583428	0.481271	0.233577	0.0903519	0.502838	0.76504
AR-71782	0.623106	0.38447	0.674242	0.395833	0.409091	0.392045	0.964015	0.998106	0.943182	1	0.797348	0.503788	0.454545	0.573864	0.399621	0.361329	0.0816288	0.443182	0.714015
AR-71780	0.355747	0.13908	0.401149	0.410345	0.31954	0.443103	1.05747	1.08621	1.03448	1	0.252874	0.449425	0.712644	0.83908	0.381034	0.117691	0.0266092	0.443103	1.1092
AR-71781	0.513998	0.162374	0.614782	0.605823	0.520717	0.638298	1.03135	1.04031	1.02688	1	0.397536	0.596865	0.599104	0.720045	0.484882	0.165489	0.0479283	0.584546	0.769317
MEAN	0.439107	0.272794	0.492319	0.50883	0.432554	0.544244	0.981255	1.00444	0.96239	1	0.365652	0.559626	0.590864	0.706361	0.578305	0.180372	0.0634757	0.658577	0.8864
SD	0.246954	0.226378	0.26073	0.242054	0.241341	0.251556	0.0460381	0.0823202	0.107628	0	0.208192	0.419268	0.34542	0.540274	0.513239	0.0738916	0.0678864	0.678984	0.24502
N	12	12	12	12	12	12	12	12	12	12	12	12	12	12	12	12	12	12	12
