# Supplementary material for: Fate mapping of hematopoietic stem cells reveals two pathways of native thrombopoiesis
Source: Nat Commun. 2022 Aug 3;13:4504. doi: 10.1038/s41467-022-31914-z (PMC9349191; doi:10.1038/s41467-022-31914-z)
Supplement: Supplementary file 4 — Source Data [file 41467_2022_31914_MOESM4_ESM.zip › Source Data/Figure_2_data.xlsx]

## Sheet: figure 2b
Figure 2b: Model selection by bias-corrected Akaike information criterion (AICc) against the experimental data for HSC fate mapping, mitotic history tracking and relative cell numbers
Nonparallel and Non-Sca-1-high-to-low				Nonparallel and Sca-1-high-to-low				Parallel and Non-Sca-1-high-to-low				Parallel and Sca-1-high-to-low
x	y			x	y			x	y			x	y
30	49.8692			27	45.3789			25	41.8016			1	0
31	49.9829			28	48.5518			26	45.1082			2	2.54246
33	50.6136			29	48.5518			32	50.0899			3	2.72992
35	53.1077			34	51.7573			46	60.2798			4	3.23849
36	53.1077							48	63.3991			5	4.5415
37	53.1559							49	63.518			6	5.42174
38	53.8514							50	64.4401			7	5.71536
39	55.977							51	64.4489			8	6.00198
40	56.3797							52	67.6527			9	6.5107
41	56.7956							53	68.0438			10	7.77999
42	57.0846							55	68.9832			11	8.62718
43	59.9651							56	71.217			12	8.92096
44	59.9685											13	9.30828
45	60.2565											14	9.81683
47	63.1706											15	9.86507
54	68.3339											16	11.0522
57	71.572											17	11.8658
58	72.5351											18	12.1594
59	75.164											19	12.649
60	78.2733											20	13.038
61	78.2733											21	14.3583
62	81.4142											22	15.1379
63	84.3909											23	16.2436
64	87.5001											24	19.4821
65	92.9373
66	96.1094
67	99.3351
68	100.823
69	102.958
70	103.996
71	130.603
72	132.353
73	132.96
74	133.023
75	133.706
76	134.234
77	134.911
78	134.932
79	135.525
80	135.526
81	136.186
82	136.939
83	137.505
84	137.933
85	138.171
86	138.73
87	147.012
88	147.414
89	148.02
90	148.503
91	150.187
92	151.225
93	161.769
94	165.007
95	166.418
96	169.543
97	172.716
98	173.22
99	188.563
100	189.347
101	189.558
102	190.15
103	191.673
104	192.699
105	194.34
106	197.513
107	200.913
108	206.252
109	206.727
110	208.042
111	209.234
112	209.425
113	209.519
114	212.439
115	219.844
116	222.079
117	222.083
118	222.956
119	222.956
120	225.192
121	226.094
122	231.643
123	231.796
124	234.178
125	234.816
126	243.811
127	246.92
128	254.073
129	273.851
130	276.957
131	278.721
132	307.876
133	308.437
134	310.51
135	310.845
136	310.985
137	313.653
138	329.146
139	343.215
140	353.266
141	356.374
142	358.777
143	408.241
144	491.297

## Sheet: figure 2d
Figure 2d: Fits of the best model for RFP labeling frequency propagation
ES HSC				CD201-/lo Sca-1lo HSC				CD201-/lo Sca-1hi HSC				Sca-1lo MPP				Sca-1hi MPP				Sca-1lo HPC-1				Sca-1hi HPC-1				CMP				CLP
Dots and errorbars				Dots and errorbars				Dots and errorbars				Dots and errorbars				Dots and errorbars				Dots and errorbars				Dots and errorbars				Dots and errorbars				Dots and errorbars
x	y	sem		x	y	sem		x	y	sem		x	y	sem		x	y	sem		x	y	sem		x	y	sem		x	y	sem		x	y	sem
10	10.59	1.11892		10	1.1429	0.164332		10	4.4665	0.50732		10	0.04	0.0229701		10	0.1411	0.0736713		10	0.06256	0.0321508		10	0.004445	0.00433245		10	0.00828333	0.00611629		10	0.00265833	0.00254516
108	10.934	1.95433		108	3.48	0.391564		108	7.41	1.18727		108	1.4199	0.403989		108	1.3357	0.255655		108	0.56812	0.115546		108	0.545	0.143613		108	0.7508	0.11593		108	0.34055	0.0667756
212	15.9567	2.53999		212	8.5275	1.12723		212	12.0533	1.56234		212	3.14417	0.415639		212	2.74183	0.749812		212	1.75958	0.265799		212	1.23717	0.182482		212	2.23333	0.289984		212	1.16733	0.181243
311	12.715	1.27421		311	14.763	1.05663		311	13.083	1.36119		311	4.405	0.762896		311	4.472	1.13667		311	3.083	0.351178		311	2.329	0.546625		311	3.704	0.413336		311	1.9161	0.315376
443	15.146	1.02523		443	14.372	1.42499		443	13.714	0.876753		443	3.898	0.530022		443	3.057	0.39655		443	2.6595	0.382323		443	2.1348	0.450098		443	3.928	0.439881		443	1.6851	0.276508
492	20.7125	3.98111		492	17.8125	2.25496		492	20.9375	3.63743		492	10.1625	1.8174		492	11.4388	2.70403		492	6.0775	1.30018		492	4.99	1.07352		492	6.53625	1.38998		492	3.45	0.537881
642	13.7383	1.91618		642	13.6808	2.08133		642	13.725	1.91035		642	7.27667	1.174		642	5.66917	0.929595		642	6.21167	0.991732		642	3.68108	0.896999		642	7.8025	1.36474		642	4.24833	0.585932
Line				Line				Line				Line				Line				Line				Line				Line				Line
x	y			x	y			x	y			x	y			x	y			x	y			x	y			x	y			x	y
0	13.9303			0	0.671634			0	5.60657			0	0			0	0			0	0			0	0			0	0			0	0
2.3612	13.9303			2.3612	0.734982			2.3612	5.6623			2.3612	0.0119586			2.3612	0.0703955			2.3612	0.00227713			2.3612	0.000628923			2.3612	4.78998e-05			2.3612	2.35703e-06
4.72241	13.9303			4.72241	0.799358			4.72241	5.71867			4.72241	0.0251773			4.72241	0.137286			4.72241	0.00692493			4.72241	0.00248701			4.72241	0.000410926			4.72241	1.89285e-05
7.08361	13.9303			7.08361	0.864764			7.08361	5.77567			7.08361	0.0395589			7.08361	0.200931			7.08361	0.0128719			7.08361	0.00553038			7.08361	0.00144181			7.08361	6.41196e-05
9.44482	13.9303			9.44482	0.931205			9.44482	5.8333			9.44482	0.0550108			9.44482	0.261567			9.44482	0.0198373			9.44482	0.00971418			9.44482	0.00345075			9.44482	0.000152516
10	13.9303			10	0.946977			10	5.84694			10	0.0587898			10	0.27541			10	0.0216102			10	0.0108586			10	0.00408929			10	0.000181166
11.806	13.9303			11.806	0.998681			11.806	5.89155			11.806	0.071445			11.806	0.319406			11.806	0.0277178			11.806	0.0149928			11.806	0.00663534			11.806	0.000298853
14.1672	13.9303			14.1672	1.06719			14.1672	5.95041			14.1672	0.0887781			14.1672	0.374642			14.1672	0.0364662			14.1672	0.0213202			14.1672	0.0110625			14.1672	0.000517979
16.5284	13.9303			16.5284	1.13675			16.5284	6.00988			16.5284	0.106931			16.5284	0.427452			16.5284	0.0460555			16.5284	0.0286499			16.5284	0.0166967			16.5284	0.000824822
18.8896	13.9303			18.8896	1.20734			18.8896	6.06993			18.8896	0.125831			18.8896	0.477996			18.8896	0.0564663			18.8896	0.0369356			18.8896	0.023446			18.8896	0.00123435
21.2508	13.9303			21.2508	1.27896			21.2508	6.13057			21.2508	0.145405			21.2508	0.526421			21.2508	0.0676809			21.2508	0.0461309			21.2508	0.0312023			21.2508	0.00176154
23.612	13.9303			23.612	1.35163			23.612	6.19178			23.612	0.16559			23.612	0.572862			23.612	0.0796813			23.612	0.0561897			23.612	0.0398656			23.612	0.00242131
25.9732	13.9303			25.9732	1.42533			25.9732	6.25355			25.9732	0.186323			25.9732	0.617444			25.9732	0.0924479			25.9732	0.0670664			25.9732	0.0493537			25.9732	0.00322851
28.3344	13.9303			28.3344	1.50006			28.3344	6.31587			28.3344	0.207546			28.3344	0.660279			28.3344	0.105959			28.3344	0.0787161			28.3344	0.0596039			28.3344	0.00419787
30.6957	13.9303			30.6957	1.57582			30.6957	6.37872			30.6957	0.229206			30.6957	0.701472			30.6957	0.12019			30.6957	0.0910945			30.6957	0.0705699			30.6957	0.00534392
33.0569	13.9303			33.0569	1.6526			33.0569	6.4421			33.0569	0.251251			33.0569	0.74112			33.0569	0.135115			33.0569	0.104158			33.0569	0.0822181			33.0569	0.006681
35.4181	13.9303			35.4181	1.7304			35.4181	6.50598			35.4181	0.273634			35.4181	0.779313			35.4181	0.150705			35.4181	0.117865			35.4181	0.094523			35.4181	0.00822316
37.7793	13.9303			37.7793	1.80922			37.7793	6.57036			37.7793	0.296313			37.7793	0.816133			37.7793	0.166932			37.7793	0.132172			37.7793	0.107465			37.7793	0.00998417
40.1405	13.9303			40.1405	1.88904			40.1405	6.63523			40.1405	0.319246			40.1405	0.851658			40.1405	0.183762			40.1405	0.147041			40.1405	0.121025			40.1405	0.0119774
42.5017	13.9303			42.5017	1.96986			42.5017	6.70055			42.5017	0.342394			42.5017	0.885957			42.5017	0.201163			42.5017	0.162431			42.5017	0.13519			42.5017	0.0142159
44.8629	13.9303			44.8629	2.05167			44.8629	6.76633			44.8629	0.365725			44.8629	0.919098			44.8629	0.219102			44.8629	0.178306			44.8629	0.149941			44.8629	0.0167121
47.2241	13.9303			47.2241	2.13446			47.2241	6.83255			47.2241	0.389204			47.2241	0.951142			47.2241	0.237545			47.2241	0.194627			47.2241	0.165262			47.2241	0.0194782
49.5853	13.9303			49.5853	2.21822			49.5853	6.89918			49.5853	0.412803			49.5853	0.982147			49.5853	0.256458			49.5853	0.21136			49.5853	0.181136			49.5853	0.0225256
51.9465	13.9303			51.9465	2.30294			51.9465	6.96621			51.9465	0.436493			51.9465	1.01217			51.9465	0.275805			51.9465	0.228471			51.9465	0.197542			51.9465	0.0258652
54.3077	13.9303			54.3077	2.3886			54.3077	7.03362			54.3077	0.460249			54.3077	1.04125			54.3077	0.295554			54.3077	0.245927			54.3077	0.214459			54.3077	0.0295075
56.6689	13.9303			56.6689	2.4752			56.6689	7.1014			56.6689	0.484049			56.6689	1.06944			56.6689	0.315669			56.6689	0.263697			56.6689	0.231865			56.6689	0.033462
59.0301	13.9303			59.0301	2.56273			59.0301	7.16952			59.0301	0.50787			59.0301	1.09679			59.0301	0.33612			59.0301	0.28175			59.0301	0.249736			59.0301	0.0377378
61.3913	13.9303			61.3913	2.65115			61.3913	7.23798			61.3913	0.531694			61.3913	1.12334			61.3913	0.356872			61.3913	0.300058			61.3913	0.268048			61.3913	0.042343
63.7525	13.9303			63.7525	2.74047			63.7525	7.30674			63.7525	0.555503			63.7525	1.14912			63.7525	0.377896			63.7525	0.318593			63.7525	0.286776			63.7525	0.0472853
66.1137	13.9303			66.1137	2.83066			66.1137	7.37579			66.1137	0.57928			66.1137	1.17418			66.1137	0.399162			66.1137	0.337329			66.1137	0.305891			66.1137	0.0525713
68.4749	13.9303			68.4749	2.92171			68.4749	7.44511			68.4749	0.603011			68.4749	1.19854			68.4749	0.42064			68.4749	0.356242			68.4749	0.325369			68.4749	0.0582071
70.8361	13.9303			70.8361	3.01359			70.8361	7.51468			70.8361	0.626682			70.8361	1.22223			70.8361	0.442302			70.8361	0.375308			70.8361	0.345182			70.8361	0.0641976
73.1973	13.9303			73.1973	3.10629			73.1973	7.58447			73.1973	0.650282			73.1973	1.2453			73.1973	0.464124			73.1973	0.394504			73.1973	0.365303			73.1973	0.0705473
75.5585	13.9303			75.5585	3.19979			75.5585	7.65448			75.5585	0.6738			75.5585	1.26776			75.5585	0.48608			75.5585	0.41381			75.5585	0.385706			75.5585	0.0772596
77.9197	13.9303			77.9197	3.29407			77.9197	7.72467			77.9197	0.697226			77.9197	1.28965			77.9197	0.508146			77.9197	0.433205			77.9197	0.406364			77.9197	0.0843372
80.2809	13.9303			80.2809	3.3891			80.2809	7.79503			80.2809	0.720552			80.2809	1.31099			80.2809	0.530301			80.2809	0.452671			80.2809	0.427252			80.2809	0.0917817
82.6421	13.9303			82.6421	3.48486			82.6421	7.86553			82.6421	0.743769			82.6421	1.3318			82.6421	0.552524			82.6421	0.47219			82.6421	0.448343			82.6421	0.0995943
85.0033	13.9303			85.0033	3.58133			85.0033	7.93615			85.0033	0.766872			85.0033	1.35211			85.0033	0.574795			85.0033	0.491745			85.0033	0.469615			85.0033	0.107775
87.3645	13.9303			87.3645	3.67848			87.3645	8.00688			87.3645	0.789855			87.3645	1.37194			87.3645	0.597096			87.3645	0.51132			87.3645	0.491043			87.3645	0.116323
89.7258	13.9303			89.7258	3.7763			89.7258	8.07768			89.7258	0.812712			89.7258	1.39131			89.7258	0.619411			89.7258	0.530901			89.7258	0.512605			89.7258	0.125236
92.087	13.9303			92.087	3.87474			92.087	8.14854			92.087	0.835439			92.087	1.41024			92.087	0.641724			92.087	0.550475			92.087	0.534279			92.087	0.134514
94.4482	13.9303			94.4482	3.97379			94.4482	8.21943			94.4482	0.858033			94.4482	1.42875			94.4482	0.664021			94.4482	0.570027			94.4482	0.556045			94.4482	0.144151
96.8094	13.9303			96.8094	4.07342			96.8094	8.29033			96.8094	0.88049			96.8094	1.44685			96.8094	0.686289			96.8094	0.589547			96.8094	0.577884			96.8094	0.154145
99.1706	13.9303			99.1706	4.1736			99.1706	8.36123			99.1706	0.902808			99.1706	1.46456			99.1706	0.708516			99.1706	0.609024			99.1706	0.599777			99.1706	0.164491
101.532	13.9303			101.532	4.2743			101.532	8.43209			101.532	0.924986			101.532	1.48191			101.532	0.73069			101.532	0.628446			101.532	0.621706			101.532	0.175183
103.893	13.9303			103.893	4.37549			103.893	8.5029			103.893	0.947021			103.893	1.49889			103.893	0.752802			103.893	0.647804			103.893	0.643657			103.893	0.186216
106.254	13.9303			106.254	4.47714			106.254	8.57363			106.254	0.968913			106.254	1.51554			106.254	0.774843			106.254	0.66709			106.254	0.665614			106.254	0.197583
108	13.9303			108	4.55257			108	8.62587			108	0.985007			108	1.52764			108	0.791089			108	0.681298			108	0.681843			108	0.206198
108.615	13.9303			108.615	4.57922			108.615	8.64427			108.615	0.990661			108.615	1.53186			108.615	0.796805			108.615	0.686295			108.615	0.687562			108.615	0.209277
110.977	13.9303			110.977	4.6817			110.977	8.71478			110.977	1.01227			110.977	1.54786			110.977	0.81868			110.977	0.705413			110.977	0.70949			110.977	0.221289
113.338	13.9303			113.338	4.78454			113.338	8.78516			113.338	1.03373			113.338	1.56357			113.338	0.840463			113.338	0.724435			113.338	0.731385			113.338	0.233613
115.699	13.9303			115.699	4.88772			115.699	8.85536			115.699	1.05504			115.699	1.57898			115.699	0.862147			115.699	0.743355			115.699	0.753237			115.699	0.246239
118.06	13.9303			118.06	4.9912			118.06	8.92539			118.06	1.07622			118.06	1.59412			118.06	0.883727			118.06	0.762169			118.06	0.775036			118.06	0.259157
120.421	13.9303			120.421	5.09495			120.421	8.99521			120.421	1.09726			120.421	1.60899			120.421	0.905199			120.421	0.780871			120.421	0.796772			120.421	0.272359
122.783	13.9303			122.783	5.19894			122.783	9.0648			122.783	1.11815			122.783	1.62361			122.783	0.92656			122.783	0.799455			122.783	0.818437			122.783	0.285834
125.144	13.9303			125.144	5.30312			125.144	9.13415			125.144	1.13891			125.144	1.63798			125.144	0.947806			125.144	0.817919			125.144	0.840025			125.144	0.299572
127.505	13.9303			127.505	5.40747			127.505	9.20323			127.505	1.15953			127.505	1.65212			127.505	0.968935			127.505	0.836257			127.505	0.861528			127.505	0.313563
129.866	13.9303			129.866	5.51196			129.866	9.27202			129.866	1.18002			129.866	1.66603			129.866	0.989944			129.866	0.854468			129.866	0.882942			129.866	0.327797
132.227	13.9303			132.227	5.61654			132.227	9.3405			132.227	1.20037			132.227	1.67973			132.227	1.01083			132.227	0.872547			132.227	0.90426			132.227	0.342261
134.589	13.9303			134.589	5.72119			134.589	9.40866			134.589	1.2206			134.589	1.69322			134.589	1.0316			134.589	0.890492			134.589	0.925478			134.589	0.356945
136.95	13.9303			136.95	5.82586			136.95	9.47648			136.95	1.2407			136.95	1.70651			136.95	1.05224			136.95	0.908301			136.95	0.946592			136.95	0.371838
139.311	13.9303			139.311	5.93053			139.311	9.54393			139.311	1.26068			139.311	1.71961			139.311	1.07276			139.311	0.925973			139.311	0.9676			139.311	0.386929
141.672	13.9303			141.672	6.03515			141.672	9.611			141.672	1.28053			141.672	1.73253			141.672	1.09316			141.672	0.943505			141.672	0.988498			141.672	0.402206
144.033	13.9303			144.033	6.13971			144.033	9.67767			144.033	1.30027			144.033	1.74527			144.033	1.11343			144.033	0.960896			144.033	1.00928			144.033	0.417658
146.395	13.9303			146.395	6.24415			146.395	9.74393			146.395	1.3199			146.395	1.75785			146.395	1.13358			146.395	0.978146			146.395	1.02996			146.395	0.433274
148.756	13.9303			148.756	6.34844			148.756	9.80975			148.756	1.33941			148.756	1.77027			148.756	1.15361			148.756	0.995253			148.756	1.05052			148.756	0.449043
151.117	13.9303			151.117	6.45256			151.117	9.87513			151.117	1.35881			151.117	1.78253			151.117	1.17352			151.117	1.01222			151.117	1.07096			151.117	0.464954
153.478	13.9303			153.478	6.55647			153.478	9.94004			153.478	1.37811			153.478	1.79465			153.478	1.19331			153.478	1.02904			153.478	1.09128			153.478	0.480996
155.839	13.9303			155.839	6.66012			155.839	10.0045			155.839	1.39731			155.839	1.80662			155.839	1.21299			155.839	1.04572			155.839	1.11149			155.839	0.497158
158.201	13.9303			158.201	6.7635			158.201	10.0684			158.201	1.41641			158.201	1.81847			158.201	1.23254			158.201	1.06225			158.201	1.13159			158.201	0.51343
160.562	13.9303			160.562	6.86657			160.562	10.1318			160.562	1.43542			160.562	1.83018			160.562	1.25199			160.562	1.07864			160.562	1.15156			160.562	0.5298
162.923	13.9303			162.923	6.96928			162.923	10.1947			162.923	1.45434			162.923	1.84178			162.923	1.27132			162.923	1.09489			162.923	1.17143			162.923	0.54626
165.284	13.9303			165.284	7.07163			165.284	10.2571			165.284	1.47317			165.284	1.85326			165.284	1.29054			165.284	1.111			165.284	1.19117			165.284	0.562798
167.645	13.9303			167.645	7.17356			167.645	10.3189			167.645	1.49192			167.645	1.86462			167.645	1.30966			167.645	1.12696			167.645	1.21081			167.645	0.579406
170.007	13.9303			170.007	7.27505			170.007	10.3802			170.007	1.51059			170.007	1.87589			170.007	1.32867			170.007	1.14279			170.007	1.23033			170.007	0.596073
172.368	13.9303			172.368	7.37607			172.368	10.4409			172.368	1.52918			172.368	1.88706			172.368	1.34758			172.368	1.15848			172.368	1.24975			172.368	0.612791
174.729	13.9303			174.729	7.47658			174.729	10.501			174.729	1.5477			174.729	1.89813			174.729	1.36639			174.729	1.17403			174.729	1.26905			174.729	0.629551
177.09	13.9303			177.09	7.57657			177.09	10.5605			177.09	1.56616			177.09	1.90911			177.09	1.3851			177.09	1.18944			177.09	1.28825			177.09	0.646344
179.452	13.9303			179.452	7.676			179.452	10.6195			179.452	1.58455			179.452	1.92001			179.452	1.40372			179.452	1.20472			179.452	1.30735			179.452	0.663162
181.813	13.9303			181.813	7.77484			181.813	10.6778			181.813	1.60289			181.813	1.93083			181.813	1.42225			181.813	1.21986			181.813	1.32635			181.813	0.679996
184.174	13.9303			184.174	7.87306			184.174	10.7355			184.174	1.62117			184.174	1.94158			184.174	1.4407			184.174	1.23488			184.174	1.34524			184.174	0.69684
186.535	13.9303			186.535	7.97064			186.535	10.7925			186.535	1.6394			186.535	1.95226			186.535	1.45906			186.535	1.24976			186.535	1.36404			186.535	0.713685
188.896	13.9303			188.896	8.06756			188.896	10.849			188.896	1.65758			188.896	1.96287			188.896	1.47734			188.896	1.26451			188.896	1.38275			188.896	0.730525
191.258	13.9303			191.258	8.16378			191.258	10.9048			191.258	1.67572			191.258	1.97342			191.258	1.49555			191.258	1.27914			191.258	1.40137			191.258	0.747353
193.619	13.9303			193.619	8.25928			193.619	10.9599			193.619	1.69382			193.619	1.98392			193.619	1.51368			193.619	1.29364			193.619	1.4199			193.619	0.764162
195.98	13.9303			195.98	8.35405			195.98	11.0144			195.98	1.71188			195.98	1.99436			195.98	1.53174			195.98	1.30802			195.98	1.43834			195.98	0.780947
198.341	13.9303			198.341	8.44805			198.341	11.0682			198.341	1.72992			198.341	2.00476			198.341	1.54974			198.341	1.32228			198.341	1.4567			198.341	0.797701
200.702	13.9303			200.702	8.54127			200.702	11.1214			200.702	1.74793			200.702	2.01512			200.702	1.56767			200.702	1.33642			200.702	1.47499			200.702	0.814419
203.064	13.9303			203.064	8.63368			203.064	11.1739			203.064	1.76592			203.064	2.02543			203.064	1.58554			203.064	1.35044			203.064	1.4932			203.064	0.831096
205.425	13.9303			205.425	8.72527			205.425	11.2258			205.425	1.78389			205.425	2.03572			205.425	1.60336			205.425	1.36435			205.425	1.51134			205.425	0.847726
207.786	13.9303			207.786	8.81602			207.786	11.2769			207.786	1.80185			207.786	2.04597			207.786	1.62113			207.786	1.37815			207.786	1.52941			207.786	0.864307
210.147	13.9303			210.147	8.9059			210.147	11.3274			210.147	1.81979			210.147	2.05619			210.147	1.63885			210.147	1.39183			210.147	1.54741			210.147	0.880832
212	13.9303			212	8.97581			212	11.3665			212	1.83387			212	2.0642			212	1.65272			212	1.4025			212	1.5615			212	0.893758
212.508	13.9303			212.508	8.9949			212.508	11.3772			212.508	1.83774			212.508	2.06639			212.508	1.65653			212.508	1.40541			212.508	1.56535			212.508	0.897298
214.87	13.9303			214.87	9.08301			214.87	11.4263			214.87	1.85568			214.87	2.07658			214.87	1.67416			214.87	1.41888			214.87	1.58324			214.87	0.913701
217.231	13.9303			217.231	9.1702			217.231	11.4748			217.231	1.87363			217.231	2.08674			217.231	1.69176			217.231	1.43225			217.231	1.60107			217.231	0.930037
219.592	13.9303			219.592	9.25647			219.592	11.5225			219.592	1.89158			219.592	2.0969			219.592	1.70933			219.592	1.44552			219.592	1.61885			219.592	0.946305
221.953	13.9303			221.953	9.34181			221.953	11.5696			221.953	1.90955			221.953	2.10705			221.953	1.72687			221.953	1.45869			221.953	1.63659			221.953	0.962499
224.314	13.9303			224.314	9.42619			224.314	11.616			224.314	1.92754			224.314	2.11719			224.314	1.74438			224.314	1.47176			224.314	1.65428			224.314	0.978619
226.676	13.9303			226.676	9.5096			226.676	11.6617			226.676	1.94554			226.676	2.12734			226.676	1.76188			226.676	1.48474			226.676	1.67193			226.676	0.99466
229.037	13.9303			229.037	9.59205			229.037	11.7068			229.037	1.96357			229.037	2.13749			229.037	1.77935			229.037	1.49763			229.037	1.68955			229.037	1.01062
231.398	13.9303			231.398	9.67351			231.398	11.7511			231.398	1.98164			231.398	2.14764			231.398	1.79682			231.398	1.51043			231.398	1.70713			231.398	1.0265
233.759	13.9303			233.759	9.75397			233.759	11.7948			233.759	1.99973			233.759	2.15781			233.759	1.81427			233.759	1.52314			233.759	1.72469			233.759	1.0423
236.12	13.9303			236.12	9.83344			236.12	11.8378			236.12	2.01787			236.12	2.16799			236.12	1.83173			236.12	1.53576			236.12	1.74222			236.12	1.05801
238.482	13.9303			238.482	9.91189			238.482	11.8802			238.482	2.03604			238.482	2.17819			238.482	1.84918			238.482	1.54831			238.482	1.75973			238.482	1.07363
240.843	13.9303			240.843	9.98933			240.843	11.9218			240.843	2.05427			240.843	2.18841			240.843	1.86663			240.843	1.56078			240.843	1.77723			240.843	1.08917
243.204	13.9303			243.204	10.0658			243.204	11.9628			243.204	2.07255			243.204	2.19865			243.204	1.88409			243.204	1.57317			243.204	1.79472			243.204	1.10461
245.565	13.9303			245.565	10.1411			245.565	12.0031			245.565	2.09088			245.565	2.20893			245.565	1.90157			245.565	1.58548			245.565	1.81219			245.565	1.11997
247.926	13.9303			247.926	10.2155			247.926	12.0428			247.926	2.10928			247.926	2.21924			247.926	1.91906			247.926	1.59772			247.926	1.82967			247.926	1.13523
250.288	13.9303			250.288	10.2888			250.288	12.0818			250.288	2.12774			250.288	2.22958			250.288	1.93657			250.288	1.6099			250.288	1.84714			250.288	1.15041
252.649	13.9303			252.649	10.3611			252.649	12.1202			252.649	2.14627			252.649	2.23996			252.649	1.9541			252.649	1.622			252.649	1.86461			252.649	1.16549
255.01	13.9303			255.01	10.4324			255.01	12.1579			255.01	2.16487			255.01	2.25039			255.01	1.97166			255.01	1.63405			255.01	1.8821			255.01	1.18048
257.371	13.9303			257.371	10.5026			257.371	12.195			257.371	2.18356			257.371	2.26086			257.371	1.98926			257.371	1.64603			257.371	1.89959			257.371	1.19538
259.732	13.9303			259.732	10.5718			259.732	12.2314			259.732	2.20233			259.732	2.27138			259.732	2.00689			259.732	1.65795			259.732	1.91711			259.732	1.21019
262.094	13.9303			262.094	10.64			262.094	12.2672			262.094	2.22118			262.094	2.28195			262.094	2.02456			262.094	1.66981			262.094	1.93464			262.094	1.2249
264.455	13.9303			264.455	10.7071			264.455	12.3024			264.455	2.24013			264.455	2.29259			264.455	2.04228			264.455	1.68162			264.455	1.9522			264.455	1.23953
266.816	13.9303			266.816	10.7731			266.816	12.3369			266.816	2.25918			266.816	2.30328			266.816	2.06005			266.816	1.69338			266.816	1.96978			266.816	1.25406
269.177	13.9303			269.177	10.8382			269.177	12.3709			269.177	2.27833			269.177	2.31404			269.177	2.07787			269.177	1.70509			269.177	1.9874			269.177	1.26851
271.538	13.9303			271.538	10.9022			271.538	12.4042			271.538	2.29759			271.538	2.32486			271.538	2.09575			271.538	1.71675			271.538	2.00506			271.538	1.28286
273.9	13.9303			273.9	10.9652			273.9	12.4369			273.9	2.31696			273.9	2.33576			273.9	2.1137			273.9	1.72837			273.9	2.02275			273.9	1.29713
276.261	13.9303			276.261	11.0271			276.261	12.469			276.261	2.33644			276.261	2.34673			276.261	2.13171			276.261	1.73995			276.261	2.04049			276.261	1.3113
278.622	13.9303			278.622	11.0881			278.622	12.5006			278.622	2.35604			278.622	2.35778			278.622	2.14979			278.622	1.75149			278.622	2.05829			278.622	1.32539
280.983	13.9303			280.983	11.148			280.983	12.5315			280.983	2.37578			280.983	2.36891			280.983	2.16794			280.983	1.76299			280.983	2.07613			280.983	1.3394
283.344	13.9303			283.344	11.2069			283.344	12.5619			283.344	2.39564			283.344	2.38013			283.344	2.18618			283.344	1.77445			283.344	2.09403			283.344	1.35332
285.706	13.9303			285.706	11.2649			285.706	12.5917			285.706	2.41563			285.706	2.39144			285.706	2.2045			285.706	1.78589			285.706	2.112			285.706	1.36715
288.067	13.9303			288.067	11.3218			288.067	12.6209			288.067	2.43577			288.067	2.40285			288.067	2.22291			288.067	1.7973			288.067	2.13003			288.067	1.38091
290.428	13.9303			290.428	11.3777			290.428	12.6496			290.428	2.45605			290.428	2.41434			290.428	2.24142			290.428	1.80868			290.428	2.14814			290.428	1.39458
292.789	13.9303			292.789	11.4327			292.789	12.6777			292.789	2.47648			292.789	2.42595			292.789	2.26002			292.789	1.82004			292.789	2.16632			292.789	1.40818
295.151	13.9303			295.151	11.4867			295.151	12.7053			295.151	2.49707			295.151	2.43765			295.151	2.27872			295.151	1.83138			295.151	2.18458			295.151	1.42169
297.512	13.9303			297.512	11.5397			297.512	12.7324			297.512	2.51781			297.512	2.44946			297.512	2.29753			297.512	1.8427			297.512	2.20292			297.512	1.43513
299.873	13.9303			299.873	11.5918			299.873	12.7589			299.873	2.53872			299.873	2.46139			299.873	2.31646			299.873	1.854			299.873	2.22136			299.873	1.44849
302.234	13.9303			302.234	11.6429			302.234	12.7849			302.234	2.5598			302.234	2.47343			302.234	2.3355			302.234	1.86529			302.234	2.23988			302.234	1.46179
304.595	13.9303			304.595	11.6931			304.595	12.8104			304.595	2.58106			304.595	2.4856			304.595	2.35466			304.595	1.87657			304.595	2.25851			304.595	1.47501
306.957	13.9303			306.957	11.7423			306.957	12.8354			306.957	2.60249			306.957	2.49788			306.957	2.37394			306.957	1.88784			306.957	2.27723			306.957	1.48816
309.318	13.9303			309.318	11.7907			309.318	12.8599			309.318	2.6241			309.318	2.5103			309.318	2.39336			309.318	1.89911			309.318	2.29607			309.318	1.50124
311	13.9303			311	11.8246			311	12.877			311	2.63962			311	2.51922			311	2.40727			311	1.90714			311	2.30955			311	1.51052
311.679	13.9303			311.679	11.8381			311.679	12.8839			311.679	2.64591			311.679	2.52284			311.679	2.41291			311.679	1.91038			311.679	2.31501			311.679	1.51426
314.04	13.9303			314.04	11.8846			314.04	12.9074			314.04	2.66791			314.04	2.53552			314.04	2.43259			314.04	1.92164			314.04	2.33407			314.04	1.52721
316.401	13.9303			316.401	11.9303			316.401	12.9304			316.401	2.69011			316.401	2.54835			316.401	2.45243			316.401	1.93291			316.401	2.35326			316.401	1.5401
318.763	13.9303			318.763	11.975			318.763	12.953			318.763	2.71251			318.763	2.56131			318.763	2.47241			318.763	1.94418			318.763	2.37256			318.763	1.55293
321.124	13.9303			321.124	12.0189			321.124	12.9751			321.124	2.73512			321.124	2.57443			321.124	2.49254			321.124	1.95547			321.124	2.392			321.124	1.5657
323.485	13.9303			323.485	12.062			323.485	12.9967			323.485	2.75795			323.485	2.5877			323.485	2.51284			323.485	1.96676			323.485	2.41157			323.485	1.57841
325.846	13.9303			325.846	12.1042			325.846	13.0179			325.846	2.78099			325.846	2.60112			325.846	2.53329			325.846	1.97807			325.846	2.43128			325.846	1.59108
328.207	13.9303			328.207	12.1455			328.207	13.0387			328.207	2.80426			328.207	2.6147			328.207	2.55392			328.207	1.98939			328.207	2.45113			328.207	1.60369
330.569	13.9303			330.569	12.1861			330.569	13.059			330.569	2.82776			330.569	2.62845			330.569	2.57472			330.569	2.00074			330.569	2.47114			330.569	1.61625
332.93	13.9303			332.93	12.2258			332.93	13.0789			332.93	2.8515			332.93	2.64237			332.93	2.59569			332.93	2.0121			332.93	2.49129			332.93	1.62876
335.291	13.9303			335.291	12.2647			335.291	13.0984			335.291	2.87547			335.291	2.65647			335.291	2.61685			335.291	2.02349			335.291	2.51161			335.291	1.64123
337.652	13.9303			337.652	12.3028			337.652	13.1174			337.652	2.89969			337.652	2.67074			337.652	2.6382			337.652	2.03491			337.652	2.53208			337.652	1.65365
340.013	13.9303			340.013	12.3402			340.013	13.1361			340.013	2.92416			340.013	2.68519			340.013	2.65973			340.013	2.04636			340.013	2.55273			340.013	1.66603
342.375	13.9303			342.375	12.3768			342.375	13.1544			342.375	2.94889			342.375	2.69983			342.375	2.68147			342.375	2.05785			342.375	2.57355			342.375	1.67838
344.736	13.9303			344.736	12.4126			344.736	13.1723			344.736	2.97387			344.736	2.71466			344.736	2.70341			344.736	2.06937			344.736	2.59454			344.736	1.69068
347.097	13.9303			347.097	12.4477			347.097	13.1898			347.097	2.99912			347.097	2.72969			347.097	2.72555			347.097	2.08093			347.097	2.61572			347.097	1.70296
349.458	13.9303			349.458	12.4821			349.458	13.2069			349.458	3.02464			349.458	2.74492			349.458	2.74791			349.458	2.09253			349.458	2.63708			349.458	1.7152
351.819	13.9303			351.819	12.5157			351.819	13.2236			351.819	3.05044			351.819	2.76035			351.819	2.77048			351.819	2.10417			351.819	2.65864			351.819	1.72741
354.181	13.9303			354.181	12.5486			354.181	13.24			354.181	3.07652			354.181	2.776			354.181	2.79328			354.181	2.11587			354.181	2.68039			354.181	1.7396
356.542	13.9303			356.542	12.5809			356.542	13.256			356.542	3.10289			356.542	2.79186			356.542	2.8163			356.542	2.12762			356.542	2.70235			356.542	1.75176
358.903	13.9303			358.903	12.6124			358.903	13.2717			358.903	3.12954			358.903	2.80794			358.903	2.83956			358.903	2.13942			358.903	2.72451			358.903	1.7639
361.264	13.9303			361.264	12.6433			361.264	13.2871			361.264	3.15649			361.264	2.82424			361.264	2.86305			361.264	2.15127			361.264	2.74689			361.264	1.77602
363.625	13.9303			363.625	12.6735			363.625	13.3021			363.625	3.18375			363.625	2.84077			363.625	2.88679			363.625	2.16319			363.625	2.76948			363.625	1.78812
365.987	13.9303			365.987	12.7031			365.987	13.3167			365.987	3.21131			365.987	2.85754			365.987	2.91077			365.987	2.17517			365.987	2.79229			365.987	1.80021
368.348	13.9303			368.348	12.732			368.348	13.3311			368.348	3.23918			368.348	2.87454			368.348	2.93501			368.348	2.18722			368.348	2.81533			368.348	1.81228
370.709	13.9303			370.709	12.7603			370.709	13.3451			370.709	3.26737			370.709	2.89179			370.709	2.95951			370.709	2.19934			370.709	2.83861			370.709	1.82435
373.07	13.9303			373.07	12.788			373.07	13.3588			373.07	3.29589			373.07	2.90929			373.07	2.98426			373.07	2.21153			373.07	2.86212			373.07	1.83641
375.431	13.9303			375.431	12.815			375.431	13.3723			375.431	3.32473			375.431	2.92704			375.431	3.00929			375.431	2.22379			375.431	2.88587			375.431	1.84846
377.793	13.9303			377.793	12.8415			377.793	13.3854			377.793	3.3539			377.793	2.94505			377.793	3.03459			377.793	2.23614			377.793	2.90987			377.793	1.86051
380.154	13.9303			380.154	12.8674			380.154	13.3982			380.154	3.3834			380.154	2.96332			380.154	3.06017			380.154	2.24856			380.154	2.93412			380.154	1.87257
382.515	13.9303			382.515	12.8927			382.515	13.4107			382.515	3.41326			382.515	2.98186			382.515	3.08603			382.515	2.26108			382.515	2.95863			382.515	1.88462
384.876	13.9303			384.876	12.9175			384.876	13.423			384.876	3.44345			384.876	3.00068			384.876	3.11218			384.876	2.27368			384.876	2.98341			384.876	1.89668
387.237	13.9303			387.237	12.9417			387.237	13.435			387.237	3.474			387.237	3.01978			387.237	3.13862			387.237	2.28637			387.237	3.00845			387.237	1.90876
389.599	13.9303			389.599	12.9653			389.599	13.4467			389.599	3.50491			389.599	3.03916			389.599	3.16537			389.599	2.29916			389.599	3.03376			389.599	1.92084
391.96	13.9303			391.96	12.9884			391.96	13.4581			391.96	3.53617			391.96	3.05883			391.96	3.19241			391.96	2.31205			391.96	3.05935			391.96	1.93294
394.321	13.9303			394.321	13.0111			394.321	13.4693			394.321	3.56781			394.321	3.0788			394.321	3.21977			394.321	2.32505			394.321	3.08523			394.321	1.94505
396.682	13.9303			396.682	13.0332			396.682	13.4802			396.682	3.59981			396.682	3.09907			396.682	3.24744			396.682	2.33814			396.682	3.11139			396.682	1.95718
399.043	13.9303			399.043	13.0547			399.043	13.4909			399.043	3.63219			399.043	3.11964			399.043	3.27543			399.043	2.35135			399.043	3.13785			399.043	1.96934
401.405	13.9303			401.405	13.0759			401.405	13.5014			401.405	3.66495			401.405	3.14052			401.405	3.30374			401.405	2.36467			401.405	3.1646			401.405	1.98152
403.766	13.9303			403.766	13.0965			403.766	13.5116			403.766	3.69809			403.766	3.16173			403.766	3.33238			403.766	2.37811			403.766	3.19166			403.766	1.99373
406.127	13.9303			406.127	13.1166			406.127	13.5215			406.127	3.73162			406.127	3.18325			406.127	3.36136			406.127	2.39167			406.127	3.21903			406.127	2.00597
408.488	13.9303			408.488	13.1363			408.488	13.5313			408.488	3.76554			408.488	3.2051			408.488	3.39068			408.488	2.40535			408.488	3.24671			408.488	2.01824
410.849	13.9303			410.849	13.1556			410.849	13.5408			410.849	3.79987			410.849	3.22729			410.849	3.42034			410.849	2.41916			410.849	3.27471			410.849	2.03055
413.211	13.9303			413.211	13.1743			413.211	13.5501			413.211	3.83459			413.211	3.24981			413.211	3.45035			413.211	2.4331			413.211	3.30304			413.211	2.0429
415.572	13.9303			415.572	13.1927			415.572	13.5591			415.572	3.86972			415.572	3.27268			415.572	3.48071			415.572	2.44717			415.572	3.33169			415.572	2.05529
417.933	13.9303			417.933	13.2106			417.933	13.568			417.933	3.90525			417.933	3.29589			417.933	3.51143			417.933	2.46139			417.933	3.36068			417.933	2.06773
420.294	13.9303			420.294	13.2282			420.294	13.5767			420.294	3.94121			420.294	3.31946			420.294	3.54252			420.294	2.47574			420.294	3.39			420.294	2.08021
422.656	13.9303			422.656	13.2453			422.656	13.5852			422.656	3.97757			422.656	3.3434			422.656	3.57397			422.656	2.49025			422.656	3.41967			422.656	2.09275
425.017	13.9303			425.017	13.262			425.017	13.5934			425.017	4.01436			425.017	3.36769			425.017	3.60579			425.017	2.5049			425.017	3.44969			425.017	2.10534
427.378	13.9303			427.378	13.2783			427.378	13.6015			427.378	4.05158			427.378	3.39236			427.378	3.638			427.378	2.51971			427.378	3.48006			427.378	2.11799
429.739	13.9303			429.739	13.2942			429.739	13.6094			429.739	4.08922			429.739	3.41741			429.739	3.67058			429.739	2.53468			429.739	3.51079			429.739	2.1307
432.1	13.9303			432.1	13.3098			432.1	13.6171			432.1	4.12729			432.1	3.44284			432.1	3.70355			432.1	2.5498			432.1	3.54189			432.1	2.14347
434.462	13.9303			434.462	13.325			434.462	13.6246			434.462	4.16579			434.462	3.46866			434.462	3.73692			434.462	2.5651			434.462	3.57335			434.462	2.15631
436.823	13.9303			436.823	13.3398			436.823	13.632			436.823	4.20474			436.823	3.49487			436.823	3.77067			436.823	2.58057			436.823	3.60518			436.823	2.16922
439.184	13.9303			439.184	13.3543			439.184	13.6391			439.184	4.24412			439.184	3.52148			439.184	3.80483			439.184	2.59621			439.184	3.63739			439.184	2.18221
441.545	13.9303			441.545	13.3685			441.545	13.6461			441.545	4.28394			441.545	3.54849			441.545	3.83939			441.545	2.61203			441.545	3.66998			441.545	2.19527
443	13.9303			443	13.377			443	13.6504			443	4.3087			443	3.56534			443	3.86088			443	2.62186			443	3.69025			443	2.20335
443.906	13.9303			443.906	13.3823			443.906	13.653			443.906	4.32421			443.906	3.57591			443.906	3.87435			443.906	2.62803			443.906	3.70296			443.906	2.20841
446.268	13.9303			446.268	13.3958			446.268	13.6597			446.268	4.36493			446.268	3.60375			446.268	3.90973			446.268	2.64422			446.268	3.73632			446.268	2.22163
448.629	13.9303			448.629	13.4089			448.629	13.6662			448.629	4.4061			448.629	3.63201			448.629	3.94553			448.629	2.6606			448.629	3.77009			448.629	2.23494
450.99	13.9303			450.99	13.4218			450.99	13.6726			450.99	4.44772			450.99	3.6607			450.99	3.98174			450.99	2.67718			450.99	3.80425			450.99	2.24834
453.351	13.9303			453.351	13.4343			453.351	13.6788			453.351	4.48979			453.351	3.68981			453.351	4.01837			453.351	2.69395			453.351	3.83881			453.351	2.26183
455.712	13.9303			455.712	13.4466			455.712	13.6849			455.712	4.53232			455.712	3.71936			455.712	4.05543			455.712	2.71094			455.712	3.87378			455.712	2.27542
458.074	13.9303			458.074	13.4585			458.074	13.6908			458.074	4.5753			458.074	3.74935			458.074	4.09292			458.074	2.72813			458.074	3.90916			458.074	2.28911
460.435	13.9303			460.435	13.4702			460.435	13.6966			460.435	4.61874			460.435	3.77979			460.435	4.13085			460.435	2.74553			460.435	3.94496			460.435	2.3029
462.796	13.9303			462.796	13.4816			462.796	13.7022			462.796	4.66265			462.796	3.81068			462.796	4.16921			462.796	2.76316			462.796	3.98117			462.796	2.3168
465.157	13.9303			465.157	13.4927			465.157	13.7078			465.157	4.70701			465.157	3.84202			465.157	4.208			465.157	2.781			465.157	4.01781			465.157	2.33081
467.518	13.9303			467.518	13.5035			467.518	13.7132			467.518	4.75183			467.518	3.87383			467.518	4.24724			467.518	2.79908			467.518	4.05487			467.518	2.34493
469.88	13.9303			469.88	13.5141			469.88	13.7184			469.88	4.79711			469.88	3.9061			469.88	4.28693			469.88	2.81738			469.88	4.09237			469.88	2.35917
472.241	13.9303			472.241	13.5244			472.241	13.7236			472.241	4.84286			472.241	3.93884			472.241	4.32706			472.241	2.83592			472.241	4.13029			472.241	2.37354
474.602	13.9303			474.602	13.5345			474.602	13.7286			474.602	4.88907			474.602	3.97206			474.602	4.36764			474.602	2.85471			474.602	4.16865			474.602	2.38803
476.963	13.9303			476.963	13.5443			476.963	13.7335			476.963	4.93573			476.963	4.00575			476.963	4.40867			476.963	2.87374			476.963	4.20745			476.963	2.40264
479.324	13.9303			479.324	13.5539			479.324	13.7382			479.324	4.98286			479.324	4.03993			479.324	4.45016			479.324	2.89302			479.324	4.24669			479.324	2.41739
481.686	13.9303			481.686	13.5633			481.686	13.7429			481.686	5.03045			481.686	4.0746			481.686	4.4921			481.686	2.91255			481.686	4.28637			481.686	2.43228
484.047	13.9303			484.047	13.5724			484.047	13.7475			484.047	5.07849			484.047	4.10975			484.047	4.5345			484.047	2.93235			484.047	4.3265			484.047	2.44731
486.408	13.9303			486.408	13.5813			486.408	13.7519			486.408	5.127			486.408	4.14541			486.408	4.57736			486.408	2.95241			486.408	4.36708			486.408	2.46248
488.769	13.9303			488.769	13.59			488.769	13.7562			488.769	5.17596			488.769	4.18156			488.769	4.62068			488.769	2.97275			488.769	4.40811			488.769	2.4778
491.13	13.9303			491.13	13.5985			491.13	13.7605			491.13	5.22537			491.13	4.21821			491.13	4.66446			491.13	2.99335			491.13	4.4496			491.13	2.49327
492	13.9303			492	13.6015			492	13.762			492	5.24368			492	4.23184			492	4.68069			492	3.00101			492	4.46499			492	2.499
493.492	13.9303			493.492	13.6067			493.492	13.7646			493.492	5.27524			493.492	4.25538			493.492	4.7087			493.492	3.01424			493.492	4.49154			493.492	2.50889
495.853	13.9303			495.853	13.6148			495.853	13.7686			495.853	5.32555			495.853	4.29305			495.853	4.7534			495.853	3.03541			495.853	4.53393			495.853	2.52468
498.214	13.9303			498.214	13.6227			498.214	13.7726			498.214	5.37631			498.214	4.33123			498.214	4.79857			498.214	3.05688			498.214	4.57679			498.214	2.54063
500.575	13.9303			500.575	13.6304			500.575	13.7764			500.575	5.42752			500.575	4.36993			500.575	4.8442			500.575	3.07864			500.575	4.6201			500.575	2.55675
502.936	13.9303			502.936	13.6378			502.936	13.7802			502.936	5.47917			502.936	4.40915			502.936	4.89029			502.936	3.10069			502.936	4.66388			502.936	2.57304
505.298	13.9303			505.298	13.6452			505.298	13.7838			505.298	5.53125			505.298	4.4489			505.298	4.93685			505.298	3.12306			505.298	4.70811			505.298	2.58951
507.659	13.9303			507.659	13.6523			507.659	13.7874			507.659	5.58377			507.659	4.48916			507.659	4.98387			507.659	3.14573			507.659	4.75281			507.659	2.60616
510.02	13.9303			510.02	13.6592			510.02	13.7909			510.02	5.63672			510.02	4.52995			510.02	5.03135			510.02	3.16872			510.02	4.79797			510.02	2.62299
512.381	13.9303			512.381	13.666			512.381	13.7943			512.381	5.69009			512.381	4.57127			512.381	5.07929			512.381	3.19203			512.381	4.8436			512.381	2.64001
514.742	13.9303			514.742	13.6726			514.742	13.7976			514.742	5.74389			514.742	4.61313			514.742	5.12769			514.742	3.21567			514.742	4.88968			514.742	2.65723
517.104	13.9303			517.104	13.6791			517.104	13.8008			517.104	5.79809			517.104	4.65551			517.104	5.17655			517.104	3.23963			517.104	4.93623			517.104	2.67464
519.465	13.9303			519.465	13.6854			519.465	13.804			519.465	5.85271			519.465	4.69842			519.465	5.22586			519.465	3.26394			519.465	4.98324			519.465	2.69226
521.826	13.9303			521.826	13.6915			521.826	13.8071			521.826	5.90774			521.826	4.74187			521.826	5.27563			521.826	3.28858			521.826	5.03072			521.826	2.71008
524.187	13.9303			524.187	13.6975			524.187	13.8101			524.187	5.96316			524.187	4.78586			524.187	5.32585			524.187	3.31357			524.187	5.07865			524.187	2.72811
526.548	13.9303			526.548	13.7033			526.548	13.813			526.548	6.01897			526.548	4.83037			526.548	5.37652			526.548	3.33891			526.548	5.12704			526.548	2.74636
528.91	13.9303			528.91	13.709			528.91	13.8159			528.91	6.07517			528.91	4.87543			528.91	5.42763			528.91	3.36461			528.91	5.17589			528.91	2.76483
531.271	13.9303			531.271	13.7146			531.271	13.8187			531.271	6.13175			531.271	4.92102			531.271	5.47919			531.271	3.39067			531.271	5.2252			531.271	2.78353
533.632	13.9303			533.632	13.72			533.632	13.8214			533.632	6.1887			533.632	4.96715			533.632	5.53119			533.632	3.41709			533.632	5.27496			533.632	2.80245
535.993	13.9303			535.993	13.7253			535.993	13.8241			535.993	6.24602			535.993	5.01381			535.993	5.58362			535.993	3.44389			535.993	5.32517			535.993	2.82161
538.355	13.9303			538.355	13.7304			538.355	13.8267			538.355	6.30369			538.355	5.061			538.355	5.63649			538.355	3.47106			538.355	5.37583			538.355	2.84101
540.716	13.9303			540.716	13.7355			540.716	13.8292			540.716	6.36171			540.716	5.10873			540.716	5.68978			540.716	3.49861			540.716	5.42693			540.716	2.86065
543.077	13.9303			543.077	13.7404			543.077	13.8317			543.077	6.42006			543.077	5.15699			543.077	5.74349			543.077	3.52655			543.077	5.47848			543.077	2.88053
545.438	13.9303			545.438	13.7452			545.438	13.8341			545.438	6.47875			545.438	5.20578			545.438	5.79763			545.438	3.55489			545.438	5.53047			545.438	2.90067
547.799	13.9303			547.799	13.7498			547.799	13.8364			547.799	6.53777			547.799	5.2551			547.799	5.85217			547.799	3.58362			547.799	5.58289			547.799	2.92107
550.161	13.9303			550.161	13.7544			550.161	13.8387			550.161	6.59709			550.161	5.30494			550.161	5.90712			550.161	3.61275			550.161	5.63575			550.161	2.94173
552.522	13.9303			552.522	13.7588			552.522	13.841			552.522	6.65672			552.522	5.3553			552.522	5.96247			552.522	3.64228			552.522	5.68903			552.522	2.96266
554.883	13.9303			554.883	13.7631			554.883	13.8432			554.883	6.71664			554.883	5.40619			554.883	6.01822			554.883	3.67223			554.883	5.74273			554.883	2.98386
557.244	13.9303			557.244	13.7673			557.244	13.8453			557.244	6.77685			557.244	5.45758			557.244	6.07435			557.244	3.70259			557.244	5.79685			557.244	3.00534
559.605	13.9303			559.605	13.7714			559.605	13.8474			559.605	6.83733			559.605	5.5095			559.605	6.13086			559.605	3.73338			559.605	5.85138			559.605	3.0271
561.967	13.9303			561.967	13.7754			561.967	13.8494			561.967	6.89807			561.967	5.56192			561.967	6.18775			561.967	3.76459			561.967	5.90632			561.967	3.04915
564.328	13.9303			564.328	13.7793			564.328	13.8514			564.328	6.95906			564.328	5.61484			564.328	6.245			564.328	3.79623			564.328	5.96165			564.328	3.07149
566.689	13.9303			566.689	13.7832			566.689	13.8533			566.689	7.0203			566.689	5.66826			566.689	6.30261			566.689	3.8283			566.689	6.01739			566.689	3.09412
569.05	13.9303			569.05	13.7869			569.05	13.8552			569.05	7.08176			569.05	5.72218			569.05	6.36057			569.05	3.86081			569.05	6.07351			569.05	3.11706
571.411	13.9303			571.411	13.7905			571.411	13.8571			571.411	7.14344			571.411	5.77658			571.411	6.41888			571.411	3.89376			571.411	6.13001			571.411	3.14031
573.773	13.9303			573.773	13.794			573.773	13.8589			573.773	7.20532			573.773	5.83146			573.773	6.47751			573.773	3.92716			573.773	6.18688			573.773	3.16386
576.134	13.9303			576.134	13.7975			576.134	13.8606			576.134	7.2674			576.134	5.88682			576.134	6.53648			576.134	3.96101			576.134	6.24412			576.134	3.18774
578.495	13.9303			578.495	13.8008			578.495	13.8623			578.495	7.32966			578.495	5.94265			578.495	6.59575			578.495	3.99532			578.495	6.30171			578.495	3.21193
580.856	13.9303			580.856	13.8041			580.856	13.864			580.856	7.39209			580.856	5.99894			580.856	6.65533			580.856	4.03009			580.856	6.35966			580.856	3.23645
583.217	13.9303			583.217	13.8073			583.217	13.8656			583.217	7.45468			583.217	6.05569			583.217	6.71521			583.217	4.06531			583.217	6.41795			583.217	3.26131
585.579	13.9303			585.579	13.8104			585.579	13.8672			585.579	7.5174			585.579	6.11288			585.579	6.77537			585.579	4.10101			585.579	6.47657			585.579	3.2865
587.94	13.9303			587.94	13.8134			587.94	13.8688			587.94	7.58026			587.94	6.17051			587.94	6.83581			587.94	4.13717			587.94	6.53552			587.94	3.31203
590.301	13.9303			590.301	13.8164			590.301	13.8703			590.301	7.64324			590.301	6.22857			590.301	6.89651			590.301	4.17381			590.301	6.59478			590.301	3.33791
592.662	13.9303			592.662	13.8193			592.662	13.8717			592.662	7.70632			592.662	6.28705			592.662	6.95746			592.662	4.21093			592.662	6.65435			592.662	3.36414
595.023	13.9303			595.023	13.8221			595.023	13.8732			595.023	7.76949			595.023	6.34595			595.023	7.01866			595.023	4.24852			595.023	6.71421			595.023	3.39073
597.385	13.9303			597.385	13.8248			597.385	13.8746			597.385	7.83273			597.385	6.40524			597.385	7.08009			597.385	4.2866			597.385	6.77436			597.385	3.41768
599.746	13.9303			599.746	13.8275			599.746	13.8759			599.746	7.89604			599.746	6.46493			599.746	7.14173			599.746	4.32516			599.746	6.83478			599.746	3.445
602.107	13.9303			602.107	13.8301			602.107	13.8773			602.107	7.9594			602.107	6.525			602.107	7.20359			602.107	4.36422			602.107	6.89546			602.107	3.47269
604.468	13.9303			604.468	13.8326			604.468	13.8786			604.468	8.02279			604.468	6.58544			604.468	7.26564			604.468	4.40376			604.468	6.9564			604.468	3.50075
606.829	13.9303			606.829	13.8351			606.829	13.8799			606.829	8.08621			606.829	6.64624			606.829	7.32787			606.829	4.44379			606.829	7.01758			606.829	3.5292
609.191	13.9303			609.191	13.8375			609.191	13.8811			609.191	8.14963			609.191	6.70739			609.191	7.39027			609.191	4.48432			609.191	7.079			609.191	3.55804
611.552	13.9303			611.552	13.8398			611.552	13.8823			611.552	8.21305			611.552	6.76887			611.552	7.45283			611.552	4.52535			611.552	7.14063			611.552	3.58726
613.913	13.9303			613.913	13.8421			613.913	13.8835			613.913	8.27644			613.913	6.83068			613.913	7.51554			613.913	4.56688			613.913	7.20247			613.913	3.61688
616.274	13.9303			616.274	13.8444			616.274	13.8846			616.274	8.3398			616.274	6.8928			616.274	7.57837			616.274	4.60891			616.274	7.2645			616.274	3.6469
618.635	13.9303			618.635	13.8465			618.635	13.8858			618.635	8.40311			618.635	6.95523			618.635	7.64133			618.635	4.65144			618.635	7.32672			618.635	3.67733
620.997	13.9303			620.997	13.8487			620.997	13.8868			620.997	8.46636			620.997	7.01794			620.997	7.70439			620.997	4.69447			620.997	7.38911			620.997	3.70817
623.358	13.9303			623.358	13.8507			623.358	13.8879			623.358	8.52953			623.358	7.08092			623.358	7.76754			623.358	4.738			623.358	7.45165			623.358	3.73942
625.719	13.9303			625.719	13.8527			625.719	13.889			625.719	8.59261			625.719	7.14416			625.719	7.83077			625.719	4.78205			625.719	7.51434			625.719	3.77109
628.08	13.9303			628.08	13.8547			628.08	13.89			628.08	8.65559			628.08	7.20765			628.08	7.89407			628.08	4.82659			628.08	7.57716			628.08	3.80319
630.441	13.9303			630.441	13.8566			630.441	13.891			630.441	8.71845			630.441	7.27137			630.441	7.95741			630.441	4.87164			630.441	7.64011			630.441	3.83571
632.803	13.9303			632.803	13.8585			632.803	13.8919			632.803	8.78117			632.803	7.33531			632.803	8.0208			632.803	4.9172			632.803	7.70315			632.803	3.86866
635.164	13.9303			635.164	13.8603			635.164	13.8929			635.164	8.84375			635.164	7.39946			635.164	8.0842			635.164	4.96325			635.164	7.76629			635.164	3.90205
637.525	13.9303			637.525	13.8621			637.525	13.8938			637.525	8.90617			637.525	7.46379			637.525	8.14762			637.525	5.00982			637.525	7.82951			637.525	3.93588
639.886	13.9303			639.886	13.8638			639.886	13.8947			639.886	8.96841			639.886	7.5283			639.886	8.21103			639.886	5.05688			639.886	7.89279			639.886	3.97015
642	13.9303			642	13.8653			642	13.8955			642	9.02397			642	7.58618			642	8.26777			642	5.09944			642	7.94948			642	4.00122
642.247	13.9303			642.247	13.8655			642.247	13.8956			642.247	9.03046			642.247	7.59296			642.247	8.27441			642.247	5.10445			642.247	7.95612			642.247	4.00488
644.609	13.9303			644.609	13.8671			644.609	13.8964			644.609	9.09232			644.609	7.65777			644.609	8.33777			644.609	5.15252			644.609	8.01949			644.609	4.04005
646.97	13.9303			646.97	13.8687			646.97	13.8973			646.97	9.15396			646.97	7.7227			646.97	8.40108			646.97	5.20109			646.97	8.08288			646.97	4.07568
649.331	13.9303			649.331	13.8703			649.331	13.8981			649.331	9.21538			649.331	7.78775			649.331	8.46433			649.331	5.25015			649.331	8.14629			649.331	4.11177
651.692	13.9303			651.692	13.8718			651.692	13.8989			651.692	9.27655			651.692	7.85289			651.692	8.5275			651.692	5.29971			651.692	8.20968			651.692	4.14832
654.054	13.9303			654.054	13.8733			654.054	13.8996			654.054	9.33748			654.054	7.91812			654.054	8.59058			654.054	5.34976			654.054	8.27306			654.054	4.18533
656.415	13.9303			656.415	13.8748			656.415	13.9004			656.415	9.39814			656.415	7.98341			656.415	8.65356			656.415	5.4003			656.415	8.33641			656.415	4.22282
658.776	13.9303			658.776	13.8762			658.776	13.9011			658.776	9.45852			658.776	8.04875			658.776	8.71642			658.776	5.45132			658.776	8.3997			658.776	4.26077
661.137	13.9303			661.137	13.8775			661.137	13.9018			661.137	9.51861			661.137	8.11411			661.137	8.77915			661.137	5.50282			661.137	8.46294			661.137	4.2992
663.498	13.9303			663.498	13.8789			663.498	13.9025			663.498	9.5784			663.498	8.1795			663.498	8.84173			663.498	5.55481			663.498	8.5261			663.498	4.33811
665.86	13.9303			665.86	13.8802			665.86	13.9032			665.86	9.63788			665.86	8.24489			665.86	8.90415			665.86	5.60726			665.86	8.58917			665.86	4.3775
668.221	13.9303			668.221	13.8814			668.221	13.9039			668.221	9.69704			668.221	8.31025			668.221	8.9664			668.221	5.66019			668.221	8.65214			668.221	4.41737
670.582	13.9303			670.582	13.8827			670.582	13.9045			670.582	9.75586			670.582	8.37559			670.582	9.02847			670.582	5.71358			670.582	8.71499			670.582	4.45772
672.943	13.9303			672.943	13.8839			672.943	13.9052			672.943	9.81434			672.943	8.44088			672.943	9.09033			672.943	5.76743			672.943	8.77771			672.943	4.49856
675.304	13.9303			675.304	13.8851			675.304	13.9058			675.304	9.87246			675.304	8.5061			675.304	9.15198			675.304	5.82173			675.304	8.84028			675.304	4.53989
677.666	13.9303			677.666	13.8862			677.666	13.9064			677.666	9.93021			677.666	8.57124			677.666	9.21341			677.666	5.87648			677.666	8.9027			677.666	4.58171
680.027	13.9303			680.027	13.8873			680.027	13.907			680.027	9.98759			680.027	8.63628			680.027	9.27459			680.027	5.93167			680.027	8.96494			680.027	4.62401
682.388	13.9303			682.388	13.8884			682.388	13.9076			682.388	10.0446			682.388	8.70121			682.388	9.33553			682.388	5.9873			682.388	9.02699			682.388	4.66681
684.749	13.9303			684.749	13.8895			684.749	13.9081			684.749	10.1012			684.749	8.76601			684.749	9.3962			684.749	6.04335			684.749	9.08885			684.749	4.71011
687.11	13.9303			687.11	13.8905			687.11	13.9087			687.11	10.1574			687.11	8.83066			687.11	9.4566			687.11	6.09983			687.11	9.1505			687.11	4.75389
689.472	13.9303			689.472	13.8915			689.472	13.9092			689.472	10.2131			689.472	8.89516			689.472	9.5167			689.472	6.15671			689.472	9.21191			689.472	4.79817
691.833	13.9303			691.833	13.8925			691.833	13.9097			691.833	10.2685			691.833	8.95947			691.833	9.57651			691.833	6.21401			691.833	9.2731			691.833	4.84295
694.194	13.9303			694.194	13.8935			694.194	13.9102			694.194	10.3234			694.194	9.02359			694.194	9.63601			694.194	6.2717			694.194	9.33403			694.194	4.88822
696.555	13.9303			696.555	13.8944			696.555	13.9107			696.555	10.3779			696.555	9.08751			696.555	9.69518			696.555	6.32977			696.555	9.39469			696.555	4.93398
698.916	13.9303			698.916	13.8953			698.916	13.9112			698.916	10.432			698.916	9.1512			698.916	9.75402			698.916	6.38823			698.916	9.45508			698.916	4.98024
701.278	13.9303			701.278	13.8962			701.278	13.9117			701.278	10.4855			701.278	9.21466			701.278	9.81251			701.278	6.44706			701.278	9.51519			701.278	5.02699
703.639	13.9303			703.639	13.8971			703.639	13.9121			703.639	10.5387			703.639	9.27786			703.639	9.87065			703.639	6.50625			703.639	9.57499			703.639	5.07424
706	13.9303			706	13.8979			706	13.9126			706	10.5913			706	9.3408			706	9.92842			706	6.56578			706	9.63448			706	5.12197
Confidence band				Confidence band				Confidence band				Confidence band				Confidence band				Confidence band				Confidence band				Confidence band				Confidence band
x	y			x	y			x	y			x	y			x	y			x	y			x	y			x	y			x	y
0	9.07566			0	0.31264			0	3.60344			0	0			0	0			0	0			0	0			0	0			0	0
36.8421	9.07566			36.8421	1.1289			36.8421	4.23723			36.8421	0.172316			36.8421	0.499693			36.8421	0.0922737			36.8421	0.0775899			36.8421	0.0546401			36.8421	0.0051002
73.6842	9.07566			73.6842	2.0142			73.6842	4.92497			73.6842	0.418765			73.6842	0.797147			73.6842	0.297571			73.6842	0.249955			73.6842	0.231014			73.6842	0.0402074
110.526	9.07566			110.526	3.01375			110.526	5.62426			110.526	0.651347			110.526	0.990328			110.526	0.526039			110.526	0.446214			110.526	0.453532			110.526	0.125982
147.368	9.07566			147.368	4.07122			147.368	6.29826			147.368	0.860084			147.368	1.13084			147.368	0.740447			147.368	0.631412			147.368	0.672539			147.368	0.261817
184.211	9.07566			184.211	5.10645			184.211	6.91449			184.211	1.05079			184.211	1.2454			184.211	0.935258			184.211	0.794816			184.211	0.873016			184.211	0.427727
221.053	9.07566			221.053	6.04497			221.053	7.45749			221.053	1.23342			221.053	1.34962			221.053	1.11664			221.053	0.937216			221.053	1.05793			221.053	0.599724
257.895	9.07566			257.895	6.8381			257.895	7.88628			257.895	1.4187			257.895	1.45398			257.895	1.29407			257.895	1.06387			257.895	1.23583			257.895	0.761827
294.737	9.07566			294.737	7.46909			294.737	8.23008			294.737	1.6176			294.737	1.56683			294.737	1.47794			294.737	1.18108			294.737	1.41671			294.737	0.908871
331.579	9.07566			331.579	7.947			331.579	8.48864			331.579	1.84144			331.579	1.69538			331.579	1.67894			331.579	1.29544			331.579	1.61121			331.579	1.04268
368.421	9.07566			368.421	8.29635			368.421	8.67508			368.421	2.10191			368.421	1.84648			368.421	1.90813			368.421	1.41314			368.421	1.83022			368.421	1.16805
405.263	9.07566			405.263	8.54332			405.263	8.80592			405.263	2.41033			405.263	2.02647			405.263	2.17685			405.263	1.54047			405.263	2.08504			405.263	1.29112
442.105	9.07566			442.105	8.71421			442.105	8.89544			442.105	2.77732			442.105	2.23963			442.105	2.49632			442.105	1.68377			442.105	2.38694			442.105	1.41804
478.947	9.07566			478.947	8.83187			478.947	8.95537			478.947	3.21112			478.947	2.48988			478.947	2.87662			478.947	1.84874			478.947	2.74667			478.947	1.55533
515.789	9.07566			515.789	8.91217			515.789	8.99561			515.789	3.71397			515.789	2.79699			515.789	3.324			515.789	2.04095			515.789	3.17185			515.789	1.70881
552.632	9.07566			552.632	8.96596			552.632	9.02218			552.632	4.28122			552.632	3.12467			552.632	3.83996			552.632	2.26549			552.632	3.66612			552.632	1.88478
589.474	9.07566			589.474	9.00233			589.474	9.04019			589.474	4.89757			589.474	3.50918			589.474	4.41768			589.474	2.52583			589.474	4.22515			589.474	2.08859
626.316	9.07566			626.316	9.02662			626.316	9.05174			626.316	5.53839			626.316	4.04721			626.316	5.04673			626.316	2.82683			626.316	4.83537			626.316	2.32523
663.158	9.07566			663.158	9.04288			663.158	9.05932			663.158	6.17111			663.158	4.52175			663.158	5.68001			663.158	3.17718			663.158	5.47322			663.158	2.59845
700	9.07566			700	9.05373			700	9.06466			700	6.76254			700	5.14401			700	6.30613			700	3.58976			700	6.11304			700	2.91489
700	21.3825			700	21.3289			700	21.3487			700	16.1279			700	14.6114			700	15.1089			700	10.4875			700	14.6588			700	8.1951
663.158	21.3825			663.158	21.3014			663.158	21.3337			663.158	14.7901			663.158	13.1379			663.158	13.6697			663.158	9.08045			663.158	13.1902			663.158	7.04216
626.316	21.3825			626.316	21.2608			626.316	21.311			626.316	13.3298			626.316	11.613			626.316	12.1616			626.316	7.80982			626.316	11.6758			626.316	6.07228
589.474	21.3825			589.474	21.2017			589.474	21.2793			589.474	11.8172			589.474	10.0915			589.474	10.6607			589.474	6.71451			589.474	10.1941			589.474	5.28276
552.632	21.3825			552.632	21.1158			552.632	21.2334			552.632	10.3309			552.632	8.71262			552.632	9.24351			552.632	5.80466			552.632	8.81725			552.632	4.65341
515.789	21.3825			515.789	20.9858			515.789	21.1673			515.789	8.94184			515.789	7.47813			515.789	7.96653			515.789	5.08335			515.789	7.59273			515.789	4.15345
478.947	21.3825			478.947	20.7968			478.947	21.073			478.947	7.702			478.947	6.44251			478.947	6.86019			478.947	4.5123			478.947	6.54334			478.947	3.74838
442.105	21.3825			442.105	20.5198			442.105	20.9373			442.105	6.63459			442.105	5.61157			442.105	5.92925			442.105	4.06187			442.105	5.66546			442.105	3.40674
405.263	21.3825			405.263	20.1184			405.263	20.7462			405.263	5.73857			405.263	4.96677			405.263	5.15746			405.263	3.69648			405.263	4.93855			405.263	3.10138
368.421	21.3825			368.421	19.5446			368.421	20.4763			368.421	4.99489			368.421	4.47354			368.421	4.51688			368.421	3.38588			368.421	4.3333			368.421	2.8115
331.579	21.3825			331.579	18.7389			331.579	20.0982			331.579	4.37421			331.579	4.09261			331.579	3.97617			331.579	3.10478			331.579	3.81687			331.579	2.51949
294.737	21.3825			294.737	17.6359			294.737	19.5769			294.737	3.84416			294.737	3.78619			294.737	3.50345			294.737	2.833			294.737	3.35901			294.737	2.2119
257.895	21.3825			257.895	16.1769			257.895	18.8632			257.895	3.37368			257.895	3.52265			257.895	3.06995			257.895	2.55417			257.895	2.93205			257.895	1.87834
221.053	21.3825			221.053	14.3347			221.053	17.9121			221.053	2.93324			221.053	3.26792			221.053	2.6499			221.053	2.25361			221.053	2.51093			221.053	1.51362
184.211	21.3825			184.211	12.141			184.211	16.6842			184.211	2.50022			184.211	3.0267			184.211	2.22006			184.211	1.91772			184.211	2.07356			184.211	1.12258
147.368	21.3825			147.368	9.70692			147.368	15.1804			147.368	2.05021			147.368	2.74723			147.368	1.76055			147.368	1.5351			147.368	1.6029			147.368	0.728029
110.526	21.3825			110.526	7.2096			110.526	13.4747			110.526	1.55989			110.526	2.40806			110.526	1.2603			110.526	1.10122			110.526	1.09552			110.526	0.376357
73.6842	21.3825			73.6842	4.8469			73.6842	11.7256			73.6842	1.02274			73.6842	1.95617			73.6842	0.73556			73.6842	0.633362			73.6842	0.587077			73.6842	0.128343
36.8421	21.3825			36.8421	2.79018			36.8421	10.107			36.8421	0.468165			36.8421	1.27808			36.8421	0.268121			36.8421	0.205329			36.8421	0.178053			36.8421	0.0169105
0	21.3825			0	1.23065			0	8.71751			0	0			0	0			0	0			0	0			0	0			0	0

## Sheet: figure 2e
Figure 2e: Fits of the best model for compartment size
ES HSC				CD201-/lo Sca-1lo HSC				CD201-/lo Sca-1hi HSC				Sca-1lo MPP				Sca-1hi MPP				Sca-1lo HPC-1				Sca-1hi HPC-1				CMP				CLP
Dots and errorbars				Dots and errorbars				Dots and errorbars				Dots and errorbars				Dots and errorbars				Dots and errorbars				Dots and errorbars				Dots and errorbars				Dots and errorbars
x	y	sem		x	y	sem		x	y	sem		x	y	sem		x	y	sem		x	y	sem		x	y	sem		x	y	sem		x	y	sem
10	0.0213115	0.00286938		10	0.08688	0.0154381		10	0.06395	0.00781219		10	0.099715	0.0185556		10	0.0615505	0.012076		10	0.33325	0.04126		10	0.063865	0.00939664		10	2.46	0.18696		10	2.18083	0.185732
108	0.03218	0.0036615		108	0.08448	0.0122276		108	0.05798	0.00468393		108	0.17848	0.0300478		108	0.11067	0.0163319		108	0.8077	0.0930605		108	0.23719	0.0340103		108	5.038	0.313505		108	1.2782	0.0796712
212	0.0486258	0.0108422		212	0.11175	0.0220195		212	0.0783833	0.0174219		212	0.276	0.0399748		212	0.151758	0.0204074		212	1.13225	0.202244		212	0.293042	0.0617532		212	4.80417	0.401335		212	1.18233	0.110368
311	0.10292	0.0152362		311	0.2636	0.0274901		311	0.13826	0.0160861		311	0.2118	0.0184915		311	0.028161	0.0050603		311	0.8466	0.0388374		311	0.07298	0.00830674		311	4.895	0.308695		311	0.7662	0.0417535
443	0.16972	0.0245075		443	0.2374	0.0267444		443	0.3492	0.0386897		443	0.2048	0.0235588		443	0.16506	0.0198739		443	0.5286	0.061551		443	0.14616	0.0291916		443	4.816	0.426981		443	1.0417	0.117493
492	0.428925	0.18616		492	0.66925	0.24421		492	0.650038	0.26672		492	0.15315	0.025115		492	0.05133	0.0125739		492	1.34325	0.198502		492	0.212363	0.0481129		492	4.18375	0.623225		492	0.7575	0.128199
642	0.31425	0.102599		642	0.424917	0.146881		642	0.5006	0.16297		642	0.0927083	0.0168809		642	0.0563583	0.0202645		642	0.258308	0.0895052		642	0.0745592	0.0250386		642	4.0125	0.487918		642	0.3815	0.0492067
Line				Line				Line				Line				Line				Line				Line				Line				Line
x	y			x	y			x	y			x	y			x	y			x	y			x	y			x	y			x	y
0	0.0164154			0	0.108434			0	0.0627703			0	0.144956			0	0.049031			0	0.111133			0	0.084773			0	3.65879			0	2.5162
2.3612	0.0166515			2.3612	0.10771			2.3612	0.0625194			2.3612	0.145973			2.3612	0.0497756			2.3612	0.174894			2.3612	0.084522			2.3612	3.16707			2.3612	2.45816
4.72241	0.016891			4.72241	0.107001			4.72241	0.0622773			4.72241	0.14701			4.72241	0.0504977			4.72241	0.23096			4.72241	0.0842982			4.72241	2.82774			4.72241	2.40201
7.08361	0.0171339			7.08361	0.106308			7.08361	0.0620438			7.08361	0.148065			7.08361	0.0511977			7.08361	0.280325			7.08361	0.0841004			7.08361	2.60593			7.08361	2.34771
9.44482	0.0173804			9.44482	0.10563			9.44482	0.061819			9.44482	0.149137			9.44482	0.051876			9.44482	0.323854			9.44482	0.0839274			9.44482	2.47397			9.44482	2.29518
10	0.0174388			10	0.105473			10	0.0617674			10	0.149391			10	0.0520323			10	0.333325			10	0.0838903			10	2.45351			10	2.28308
11.806	0.0176304			11.806	0.104968			11.806	0.0616028			11.806	0.150224			11.806	0.0525329			11.806	0.3623			11.806	0.0837781			11.806	2.40997			11.806	2.24439
14.1672	0.017884			14.1672	0.104321			14.1672	0.0613954			14.1672	0.151323			14.1672	0.053169			14.1672	0.396322			14.1672	0.0836514			14.1672	2.39671			14.1672	2.19527
16.5284	0.0181412			16.5284	0.10369			16.5284	0.0611966			16.5284	0.152434			16.5284	0.0537845			16.5284	0.426491			16.5284	0.0835461			16.5284	2.42069			16.5284	2.14779
18.8896	0.0184021			18.8896	0.103074			18.8896	0.0610065			18.8896	0.153555			18.8896	0.0543798			18.8896	0.453307			18.8896	0.0834612			18.8896	2.47138			18.8896	2.10188
21.2508	0.0186668			21.2508	0.102473			21.2508	0.0608251			21.2508	0.154684			21.2508	0.0549554			21.2508	0.477204			21.2508	0.0833956			21.2508	2.54063			21.2508	2.05751
23.612	0.0189353			23.612	0.101887			23.612	0.0606524			23.612	0.15582			23.612	0.0555116			23.612	0.49856			23.612	0.0833485			23.612	2.62218			23.612	2.01462
25.9732	0.0192076			25.9732	0.101317			25.9732	0.0604884			25.9732	0.156961			25.9732	0.0560488			25.9732	0.517704			25.9732	0.0833188			25.9732	2.71127			25.9732	1.97318
28.3344	0.0194839			28.3344	0.100761			28.3344	0.060333			28.3344	0.158106			28.3344	0.0565673			28.3344	0.534922			28.3344	0.0833056			28.3344	2.80431			28.3344	1.93314
30.6957	0.0197642			30.6957	0.100221			30.6957	0.0601864			30.6957	0.159255			30.6957	0.0570675			30.6957	0.550464			30.6957	0.083308			30.6957	2.89864			30.6957	1.89445
33.0569	0.0200484			33.0569	0.0996951			33.0569	0.0600484			33.0569	0.160404			33.0569	0.0575497			33.0569	0.564546			33.0569	0.0833252			33.0569	2.99233			33.0569	1.85708
35.4181	0.0203368			35.4181	0.0991844			35.4181	0.0599192			35.4181	0.161555			35.4181	0.0580142			35.4181	0.577358			35.4181	0.0833563			35.4181	3.08401			35.4181	1.82099
37.7793	0.0206293			37.7793	0.0986886			37.7793	0.0597987			37.7793	0.162704			37.7793	0.0584615			37.7793	0.589062			37.7793	0.0834005			37.7793	3.17275			37.7793	1.78613
40.1405	0.020926			40.1405	0.0982077			40.1405	0.059687			40.1405	0.163852			40.1405	0.0588919			40.1405	0.599802			40.1405	0.083457			40.1405	3.25795			40.1405	1.75247
42.5017	0.021227			42.5017	0.0977416			42.5017	0.059584			42.5017	0.164997			42.5017	0.0593055			42.5017	0.6097			42.5017	0.083525			42.5017	3.33924			42.5017	1.71998
44.8629	0.0215323			44.8629	0.0972902			44.8629	0.0594898			44.8629	0.166138			44.8629	0.0597029			44.8629	0.618865			44.8629	0.0836039			44.8629	3.41648			44.8629	1.68861
47.2241	0.021842			47.2241	0.0968535			47.2241	0.0594044			47.2241	0.167274			47.2241	0.0600843			47.2241	0.627388			47.2241	0.0836928			47.2241	3.48962			47.2241	1.65833
49.5853	0.0221562			49.5853	0.0964316			49.5853	0.0593278			49.5853	0.168405			49.5853	0.06045			49.5853	0.635352			49.5853	0.0837912			49.5853	3.55876			49.5853	1.62911
51.9465	0.0224749			51.9465	0.0960243			51.9465	0.05926			51.9465	0.169529			51.9465	0.0608004			51.9465	0.642825			51.9465	0.0838984			51.9465	3.62402			51.9465	1.60092
54.3077	0.0227981			54.3077	0.0956316			54.3077	0.0592011			54.3077	0.170646			54.3077	0.0611356			54.3077	0.649869			54.3077	0.0840137			54.3077	3.6856			54.3077	1.57371
56.6689	0.023126			56.6689	0.0952536			56.6689	0.059151			56.6689	0.171755			56.6689	0.0614561			56.6689	0.656535			56.6689	0.0841365			56.6689	3.74371			56.6689	1.54747
59.0301	0.0234586			59.0301	0.0948902			59.0301	0.0591098			59.0301	0.172855			59.0301	0.0617621			59.0301	0.662869			59.0301	0.0842662			59.0301	3.79858			59.0301	1.52216
61.3913	0.0237961			61.3913	0.0945413			61.3913	0.0590776			61.3913	0.173945			61.3913	0.0620539			61.3913	0.668911			61.3913	0.0844023			61.3913	3.85045			61.3913	1.49775
63.7525	0.0241383			63.7525	0.0942071			63.7525	0.0590543			63.7525	0.175025			63.7525	0.0623318			63.7525	0.674693			63.7525	0.0845441			63.7525	3.89955			63.7525	1.47422
66.1137	0.0244855			66.1137	0.0938873			66.1137	0.05904			66.1137	0.176094			66.1137	0.0625961			66.1137	0.680245			66.1137	0.0846913			66.1137	3.9461			66.1137	1.45153
68.4749	0.0248377			68.4749	0.0935821			68.4749	0.0590347			68.4749	0.177152			68.4749	0.062847			68.4749	0.685592			68.4749	0.0848431			68.4749	3.99033			68.4749	1.42966
70.8361	0.0251949			70.8361	0.0932915			70.8361	0.0590384			70.8361	0.178197			70.8361	0.0630849			70.8361	0.690755			70.8361	0.0849992			70.8361	4.03243			70.8361	1.40858
73.1973	0.0255573			73.1973	0.0930153			73.1973	0.0590512			73.1973	0.179231			73.1973	0.0633099			73.1973	0.695753			73.1973	0.0851591			73.1973	4.07259			73.1973	1.38826
75.5585	0.0259249			75.5585	0.0927537			75.5585	0.0590731			75.5585	0.180251			75.5585	0.0635223			75.5585	0.700601			75.5585	0.0853222			75.5585	4.11099			75.5585	1.36869
77.9197	0.0262978			77.9197	0.0925066			77.9197	0.0591041			77.9197	0.181257			77.9197	0.0637224			77.9197	0.705313			77.9197	0.0854883			77.9197	4.14778			77.9197	1.34984
80.2809	0.0266761			80.2809	0.092274			80.2809	0.0591443			80.2809	0.182249			80.2809	0.0639105			80.2809	0.709901			80.2809	0.0856567			80.2809	4.1831			80.2809	1.33168
82.6421	0.0270597			82.6421	0.0920559			82.6421	0.0591937			82.6421	0.183227			82.6421	0.0640868			82.6421	0.714373			82.6421	0.0858272			82.6421	4.21709			82.6421	1.31419
85.0033	0.027449			85.0033	0.0918524			85.0033	0.0592524			85.0033	0.184191			85.0033	0.0642516			85.0033	0.71874			85.0033	0.0859994			85.0033	4.24986			85.0033	1.29735
87.3645	0.0278438			87.3645	0.0916633			87.3645	0.0593204			87.3645	0.185139			87.3645	0.064405			87.3645	0.723006			87.3645	0.0861728			87.3645	4.28152			87.3645	1.28113
89.7258	0.0282442			89.7258	0.0914888			89.7258	0.0593977			89.7258	0.186071			89.7258	0.0645473			89.7258	0.727179			89.7258	0.0863471			89.7258	4.31216			89.7258	1.26552
92.087	0.0286505			92.087	0.0913289			92.087	0.0594844			92.087	0.186988			92.087	0.0646788			92.087	0.731264			92.087	0.0865219			92.087	4.34186			92.087	1.2505
94.4482	0.0290626			94.4482	0.0911835			94.4482	0.0595806			94.4482	0.187888			94.4482	0.0647997			94.4482	0.735263			94.4482	0.086697			94.4482	4.37069			94.4482	1.23605
96.8094	0.0294806			96.8094	0.0910527			96.8094	0.0596862			96.8094	0.188772			96.8094	0.0649102			96.8094	0.739182			96.8094	0.0868719			96.8094	4.39872			96.8094	1.22214
99.1706	0.0299046			99.1706	0.0909365			99.1706	0.0598014			99.1706	0.189639			99.1706	0.0650106			99.1706	0.743022			99.1706	0.0870465			99.1706	4.426			99.1706	1.20876
101.532	0.0303347			101.532	0.0908349			101.532	0.0599261			101.532	0.190489			101.532	0.0651009			101.532	0.746786			101.532	0.0872203			101.532	4.45258			101.532	1.19589
103.893	0.0307711			103.893	0.090748			103.893	0.0600605			103.893	0.191322			103.893	0.0651816			103.893	0.750475			103.893	0.0873931			103.893	4.47851			103.893	1.18351
106.254	0.0312136			106.254	0.0906757			106.254	0.0602045			106.254	0.192138			106.254	0.0652527			106.254	0.754092			106.254	0.0875647			106.254	4.50381			106.254	1.17161
108	0.031545			108	0.0906317			108	0.0603173			108	0.19273			108	0.0652993			108	0.756721			108	0.0876906			108	4.52214			108	1.16311
108.615	0.0316626			108.615	0.0906181			108.615	0.0603584			108.615	0.192937			108.615	0.0653146			108.615	0.757638			108.615	0.0877348			108.615	4.52853			108.615	1.16017
110.977	0.032118			110.977	0.0905753			110.977	0.060522			110.977	0.193717			110.977	0.0653673			110.977	0.761113			110.977	0.0879031			110.977	4.55268			110.977	1.14917
113.338	0.03258			113.338	0.0905472			113.338	0.0606955			113.338	0.19448			113.338	0.0654111			113.338	0.764517			113.338	0.0880693			113.338	4.5763			113.338	1.1386
115.699	0.0330486			115.699	0.090534			115.699	0.0608789			115.699	0.195225			115.699	0.0654462			115.699	0.767853			115.699	0.0882334			115.699	4.5994			115.699	1.12844
118.06	0.0335239			118.06	0.0905356			118.06	0.0610723			118.06	0.195952			118.06	0.0654728			118.06	0.771119			118.06	0.088395			118.06	4.62199			118.06	1.11868
120.421	0.0340061			120.421	0.090552			120.421	0.0612758			120.421	0.19666			120.421	0.0654911			120.421	0.774317			120.421	0.088554			120.421	4.6441			120.421	1.1093
122.783	0.0344952			122.783	0.0905834			122.783	0.0614894			122.783	0.197351			122.783	0.0655013			122.783	0.777446			122.783	0.0887102			122.783	4.66573			122.783	1.10029
125.144	0.0349914			125.144	0.0906298			125.144	0.0617132			125.144	0.198023			125.144	0.0655035			125.144	0.780506			125.144	0.0888633			125.144	4.68689			125.144	1.09163
127.505	0.0354947			127.505	0.0906912			127.505	0.0619473			127.505	0.198677			127.505	0.0654979			127.505	0.783498			127.505	0.0890132			127.505	4.70759			127.505	1.08332
129.866	0.0360052			129.866	0.0907676			129.866	0.0621917			129.866	0.199312			129.866	0.0654848			129.866	0.786422			129.866	0.0891598			129.866	4.72785			129.866	1.07534
132.227	0.0365231			132.227	0.0908592			132.227	0.0624465			132.227	0.199929			132.227	0.0654642			132.227	0.789277			132.227	0.0893029			132.227	4.74765			132.227	1.06767
134.589	0.0370484			134.589	0.090966			134.589	0.0627118			134.589	0.200528			134.589	0.0654364			134.589	0.792063			134.589	0.0894423			134.589	4.76702			134.589	1.06031
136.95	0.0375813			136.95	0.0910881			136.95	0.0629876			136.95	0.201109			136.95	0.0654016			136.95	0.79478			136.95	0.0895779			136.95	4.78594			136.95	1.05325
139.311	0.0381218			139.311	0.0912254			139.311	0.0632741			139.311	0.201671			139.311	0.0653599			139.311	0.797428			139.311	0.0897095			139.311	4.80444			139.311	1.04647
141.672	0.0386701			141.672	0.0913781			141.672	0.0635714			141.672	0.202214			141.672	0.0653114			141.672	0.800008			141.672	0.0898371			141.672	4.82249			141.672	1.03996
144.033	0.0392263			144.033	0.0915463			144.033	0.0638794			144.033	0.20274			144.033	0.0652564			144.033	0.802518			144.033	0.0899606			144.033	4.84012			144.033	1.03371
146.395	0.0397905			146.395	0.09173			146.395	0.0641983			146.395	0.203247			146.395	0.065195			146.395	0.804959			146.395	0.0900797			146.395	4.85731			146.395	1.02771
148.756	0.0403628			148.756	0.0919293			148.756	0.0645283			148.756	0.203736			148.756	0.0651273			148.756	0.807331			148.756	0.0901944			148.756	4.87408			148.756	1.02196
151.117	0.0409434			151.117	0.0921442			151.117	0.0648693			151.117	0.204207			151.117	0.0650535			151.117	0.809634			151.117	0.0903047			151.117	4.89041			151.117	1.01643
153.478	0.0415323			153.478	0.0923749			153.478	0.0652214			153.478	0.20466			153.478	0.0649738			153.478	0.811867			153.478	0.0904104			153.478	4.90632			153.478	1.01113
155.839	0.0421297			155.839	0.0926214			155.839	0.0655849			155.839	0.205094			155.839	0.0648883			155.839	0.814032			155.839	0.0905114			155.839	4.9218			155.839	1.00604
158.201	0.0427356			158.201	0.0928838			158.201	0.0659596			158.201	0.205511			158.201	0.0647972			158.201	0.816127			158.201	0.0906077			158.201	4.93685			158.201	1.00116
160.562	0.0433503			160.562	0.0931622			160.562	0.0663459			160.562	0.205911			160.562	0.0647005			160.562	0.818153			160.562	0.0906992			160.562	4.95148			160.562	0.996468
162.923	0.0439738			162.923	0.0934567			162.923	0.0667437			162.923	0.206292			162.923	0.0645985			162.923	0.82011			162.923	0.0907858			162.923	4.96568			162.923	0.991967
165.284	0.0446063			165.284	0.0937674			165.284	0.0671531			165.284	0.206656			165.284	0.0644913			165.284	0.821999			165.284	0.0908675			165.284	4.97945			165.284	0.987647
167.645	0.0452479			167.645	0.0940944			167.645	0.0675743			167.645	0.207003			167.645	0.064379			167.645	0.823818			167.645	0.0909442			167.645	4.9928			167.645	0.983499
170.007	0.0458987			170.007	0.0944377			170.007	0.0680074			170.007	0.207332			170.007	0.0642617			170.007	0.82557			170.007	0.0910158			170.007	5.00573			170.007	0.979515
172.368	0.0465589			172.368	0.0947975			172.368	0.0684525			172.368	0.207645			172.368	0.0641396			172.368	0.827253			172.368	0.0910824			172.368	5.01823			172.368	0.975689
174.729	0.0472285			174.729	0.095174			174.729	0.0689096			174.729	0.20794			174.729	0.0640129			174.729	0.828867			174.729	0.0911439			174.729	5.03031			174.729	0.972014
177.09	0.0479078			177.09	0.0955671			177.09	0.0693789			177.09	0.208218			177.09	0.0638816			177.09	0.830415			177.09	0.0912002			177.09	5.04197			177.09	0.968482
179.452	0.0485969			179.452	0.095977			179.452	0.0698606			179.452	0.20848			179.452	0.0637458			179.452	0.831894			179.452	0.0912513			179.452	5.05321			179.452	0.965087
181.813	0.0492959			181.813	0.0964038			181.813	0.0703547			181.813	0.208725			181.813	0.0636058			181.813	0.833307			181.813	0.0912973			181.813	5.06402			181.813	0.961824
184.174	0.0500049			184.174	0.0968476			184.174	0.0708613			184.174	0.208954			184.174	0.0634616			184.174	0.834653			184.174	0.091338			184.174	5.07442			184.174	0.958685
186.535	0.0507241			186.535	0.0973087			186.535	0.0713806			186.535	0.209167			186.535	0.0633133			186.535	0.835932			186.535	0.0913735			186.535	5.08441			186.535	0.955664
188.896	0.0514537			188.896	0.097787			188.896	0.0719128			188.896	0.209363			188.896	0.0631611			188.896	0.837146			188.896	0.0914037			188.896	5.09398			188.896	0.952757
191.258	0.0521938			191.258	0.0982827			191.258	0.0724578			191.258	0.209544			191.258	0.063005			191.258	0.838294			191.258	0.0914286			191.258	5.10313			191.258	0.949958
193.619	0.0529445			193.619	0.0987959			193.619	0.0730159			193.619	0.209709			193.619	0.0628452			193.619	0.839377			193.619	0.0914483			193.619	5.11188			193.619	0.94726
195.98	0.053706			195.98	0.0993268			195.98	0.0735872			195.98	0.209859			195.98	0.0626819			195.98	0.840396			195.98	0.0914627			195.98	5.12022			195.98	0.94466
198.341	0.0544785			198.341	0.0998755			198.341	0.0741718			198.341	0.209993			198.341	0.062515			198.341	0.841351			198.341	0.0914719			198.341	5.12815			198.341	0.942152
200.702	0.0552621			200.702	0.100442			200.702	0.0747699			200.702	0.210112			200.702	0.0623447			200.702	0.842242			200.702	0.0914758			200.702	5.13568			200.702	0.939731
203.064	0.0560569			203.064	0.101027			203.064	0.0753816			203.064	0.210217			203.064	0.0621712			203.064	0.84307			203.064	0.0914744			203.064	5.14281			203.064	0.937392
205.425	0.0568632			205.425	0.10163			205.425	0.076007			205.425	0.210306			205.425	0.0619945			205.425	0.843836			205.425	0.0914677			205.425	5.14954			205.425	0.935132
207.786	0.0576811			207.786	0.102251			207.786	0.0766463			207.786	0.210382			207.786	0.0618148			207.786	0.84454			207.786	0.0914559			207.786	5.15588			207.786	0.932945
210.147	0.0585107			210.147	0.102891			210.147	0.0772997			210.147	0.210443			210.147	0.061632			210.147	0.845183			210.147	0.0914388			210.147	5.16183			210.147	0.930828
212	0.0591701			212	0.103406			212	0.0778223			212	0.21048			212	0.0614866			212	0.845646			212	0.0914217			212	5.16622			212	0.929212
212.508	0.0593523			212.508	0.10355			212.508	0.0779672			212.508	0.210489			212.508	0.0614464			212.508	0.845766			212.508	0.0914165			212.508	5.16738			212.508	0.928776
214.87	0.060206			214.87	0.104227			214.87	0.0786491			214.87	0.210522			214.87	0.061258			214.87	0.846289			214.87	0.091389			214.87	5.17256			214.87	0.926786
217.231	0.0610719			217.231	0.104924			217.231	0.0793455			217.231	0.210542			217.231	0.061067			217.231	0.846752			217.231	0.0913564			217.231	5.17735			217.231	0.924853
219.592	0.0619503			219.592	0.10564			219.592	0.0800565			219.592	0.210548			219.592	0.0608733			219.592	0.847157			219.592	0.0913187			219.592	5.18176			219.592	0.922975
221.953	0.0628414			221.953	0.106375			221.953	0.0807824			221.953	0.21054			221.953	0.0606772			221.953	0.847505			221.953	0.0912759			221.953	5.1858			221.953	0.921148
224.314	0.0637453			224.314	0.107129			224.314	0.0815232			224.314	0.21052			224.314	0.0604787			224.314	0.847795			224.314	0.091228			224.314	5.18946			224.314	0.919367
226.676	0.0646621			226.676	0.107903			226.676	0.0822792			226.676	0.210487			226.676	0.0602779			226.676	0.848029			226.676	0.091175			226.676	5.19277			226.676	0.917631
229.037	0.0655922			229.037	0.108698			229.037	0.0830504			229.037	0.210442			229.037	0.0600748			229.037	0.848207			229.037	0.0911171			229.037	5.1957			229.037	0.915936
231.398	0.0665356			231.398	0.109512			231.398	0.0838372			231.398	0.210384			231.398	0.0598696			231.398	0.848331			231.398	0.0910542			231.398	5.19829			231.398	0.914279
233.759	0.0674926			233.759	0.110346			233.759	0.0846397			233.759	0.210314			233.759	0.0596624			233.759	0.8484			233.759	0.0909864			233.759	5.20051			233.759	0.912658
236.12	0.0684634			236.12	0.111201			236.12	0.0854579			236.12	0.210232			236.12	0.0594532			236.12	0.848416			236.12	0.0909137			236.12	5.20239			236.12	0.911068
238.482	0.0694481			238.482	0.112077			238.482	0.0862923			238.482	0.210138			238.482	0.0592421			238.482	0.848379			238.482	0.0908361			238.482	5.20392			238.482	0.909508
240.843	0.070447			240.843	0.112974			240.843	0.0871428			240.843	0.210033			240.843	0.0590292			240.843	0.848291			240.843	0.0907538			240.843	5.20511			240.843	0.907975
243.204	0.0714602			243.204	0.113891			243.204	0.0880097			243.204	0.209917			243.204	0.0588146			243.204	0.848152			243.204	0.0906667			243.204	5.20596			243.204	0.906467
245.565	0.0724881			245.565	0.11483			245.565	0.0888932			245.565	0.20979			245.565	0.0585983			245.565	0.847963			245.565	0.0905749			245.565	5.20649			245.565	0.904981
247.926	0.0735307			247.926	0.115791			247.926	0.0897935			247.926	0.209653			247.926	0.0583805			247.926	0.847724			247.926	0.0904785			247.926	5.20668			247.926	0.903515
250.288	0.0745883			250.288	0.116773			250.288	0.0907108			250.288	0.209504			250.288	0.0581612			250.288	0.847437			250.288	0.0903774			250.288	5.20656			250.288	0.902067
252.649	0.0756611			252.649	0.117777			252.649	0.0916453			252.649	0.209346			252.649	0.0579405			252.649	0.847102			252.649	0.0902718			252.649	5.20611			252.649	0.900635
255.01	0.0767494			255.01	0.118803			255.01	0.0925971			255.01	0.209177			255.01	0.0577184			255.01	0.84672			255.01	0.0901617			255.01	5.20535			255.01	0.899217
257.371	0.0778533			257.371	0.119851			257.371	0.0935666			257.371	0.208999			257.371	0.057495			257.371	0.846293			257.371	0.0900471			257.371	5.20429			257.371	0.89781
259.732	0.0789731			259.732	0.120923			259.732	0.0945538			259.732	0.208811			259.732	0.0572705			259.732	0.84582			259.732	0.0899282			259.732	5.20292			259.732	0.896413
262.094	0.0801089			262.094	0.122017			262.094	0.0955591			262.094	0.208614			262.094	0.0570448			262.094	0.845303			262.094	0.0898049			262.094	5.20126			262.094	0.895025
264.455	0.0812612			264.455	0.123134			264.455	0.0965826			264.455	0.208408			264.455	0.056818			264.455	0.844743			264.455	0.0896773			264.455	5.1993			264.455	0.893643
266.816	0.08243			266.816	0.124274			266.816	0.0976246			266.816	0.208193			266.816	0.0565903			266.816	0.84414			266.816	0.0895455			266.816	5.19705			266.816	0.892266
269.177	0.0836156			269.177	0.125439			269.177	0.0986853			269.177	0.207969			269.177	0.0563616			269.177	0.843495			269.177	0.0894095			269.177	5.19453			269.177	0.890893
271.538	0.0848182			271.538	0.126627			271.538	0.0997649			271.538	0.207737			271.538	0.056132			271.538	0.84281			271.538	0.0892694			271.538	5.19172			271.538	0.889521
273.9	0.0860382			273.9	0.127839			273.9	0.100864			273.9	0.207496			273.9	0.0559016			273.9	0.842085			273.9	0.0891252			273.9	5.18865			273.9	0.888151
276.261	0.0872757			276.261	0.129075			276.261	0.101982			276.261	0.207248			276.261	0.0556705			276.261	0.841321			276.261	0.0889771			276.261	5.1853			276.261	0.886779
278.622	0.088531			278.622	0.130336			278.622	0.10312			278.622	0.206992			278.622	0.0554387			278.622	0.840518			278.622	0.088825			278.622	5.1817			278.622	0.885406
280.983	0.0898044			280.983	0.131623			280.983	0.104277			280.983	0.206729			280.983	0.0552062			280.983	0.839678			280.983	0.0886691			280.983	5.17784			280.983	0.884029
283.344	0.0910961			283.344	0.132934			283.344	0.105455			283.344	0.206458			283.344	0.0549732			283.344	0.838802			283.344	0.0885093			283.344	5.17373			283.344	0.882648
285.706	0.0924063			285.706	0.134271			285.706	0.106653			285.706	0.206181			285.706	0.0547397			285.706	0.83789			285.706	0.0883458			285.706	5.16937			285.706	0.881262
288.067	0.0937354			288.067	0.135634			288.067	0.107872			288.067	0.205896			288.067	0.0545058			288.067	0.836944			288.067	0.0881786			288.067	5.16477			288.067	0.879869
290.428	0.0950836			290.428	0.137022			290.428	0.109112			290.428	0.205606			290.428	0.0542714			290.428	0.835964			290.428	0.0880078			290.428	5.15994			290.428	0.878469
292.789	0.0964513			292.789	0.138438			292.789	0.110372			292.789	0.205308			292.789	0.0540367			292.789	0.834951			292.789	0.0878334			292.789	5.15488			292.789	0.877061
295.151	0.0978385			295.151	0.139879			295.151	0.111655			295.151	0.205005			295.151	0.0538018			295.151	0.833906			295.151	0.0876555			295.151	5.14959			295.151	0.875644
297.512	0.0992458			297.512	0.141348			297.512	0.112959			297.512	0.204696			297.512	0.0535666			297.512	0.83283			297.512	0.0874742			297.512	5.14409			297.512	0.874217
299.873	0.100673			299.873	0.142845			299.873	0.114285			299.873	0.204381			299.873	0.0533312			299.873	0.831724			299.873	0.0872895			299.873	5.13837			299.873	0.872779
302.234	0.102121			302.234	0.144368			302.234	0.115633			302.234	0.204061			302.234	0.0530957			302.234	0.830589			302.234	0.0871015			302.234	5.13244			302.234	0.871329
304.595	0.10359			304.595	0.14592			304.595	0.117003			304.595	0.203736			304.595	0.0528601			304.595	0.829425			304.595	0.0869103			304.595	5.12632			304.595	0.869868
306.957	0.10508			306.957	0.1475			306.957	0.118397			306.957	0.203406			306.957	0.0526245			306.957	0.828233			306.957	0.0867159			306.957	5.11999			306.957	0.868394
309.318	0.106591			309.318	0.149109			309.318	0.119814			309.318	0.203071			309.318	0.0523889			309.318	0.827015			309.318	0.0865184			309.318	5.11348			309.318	0.866906
311	0.107682			311	0.150273			311	0.120837			311	0.20283			311	0.0522211			311	0.826131			311	0.0863758			311	5.10872			311	0.865838
311.679	0.108125			311.679	0.150747			311.679	0.121254			311.679	0.202732			311.679	0.0521534			311.679	0.825771			311.679	0.0863178			311.679	5.10677			311.679	0.865405
314.04	0.10968			314.04	0.152414			314.04	0.122718			314.04	0.202388			314.04	0.051918			314.04	0.824502			314.04	0.0861143			314.04	5.09989			314.04	0.86389
316.401	0.111257			316.401	0.154111			316.401	0.124206			316.401	0.202041			316.401	0.0516827			316.401	0.823209			316.401	0.0859078			316.401	5.09283			316.401	0.862359
318.763	0.112858			318.763	0.155838			318.763	0.125718			318.763	0.201689			318.763	0.0514477			318.763	0.821893			318.763	0.0856985			318.763	5.08561			318.763	0.860814
321.124	0.114481			321.124	0.157596			321.124	0.127255			321.124	0.201334			321.124	0.0512129			321.124	0.820555			321.124	0.0854865			321.124	5.07821			321.124	0.859253
323.485	0.116127			323.485	0.159384			323.485	0.128817			323.485	0.200976			323.485	0.0509785			323.485	0.819196			323.485	0.0852717			323.485	5.07066			323.485	0.857676
325.846	0.117798			325.846	0.161203			325.846	0.130404			325.846	0.200614			325.846	0.0507443			325.846	0.817816			325.846	0.0850542			325.846	5.06296			325.846	0.856082
328.207	0.119492			328.207	0.163054			328.207	0.132017			328.207	0.20025			328.207	0.0505106			328.207	0.816416			328.207	0.0848342			328.207	5.05511			328.207	0.854472
330.569	0.121211			330.569	0.164937			330.569	0.133656			330.569	0.199883			330.569	0.0502773			330.569	0.814997			330.569	0.0846117			330.569	5.04711			330.569	0.852845
332.93	0.122954			332.93	0.166852			332.93	0.135321			332.93	0.199513			332.93	0.0500445			332.93	0.813561			332.93	0.0843867			332.93	5.03898			332.93	0.851201
335.291	0.124723			335.291	0.1688			335.291	0.137013			335.291	0.199141			335.291	0.0498121			335.291	0.812107			335.291	0.0841593			335.291	5.03071			335.291	0.84954
337.652	0.126517			337.652	0.170782			337.652	0.138732			337.652	0.198767			337.652	0.0495803			337.652	0.810637			337.652	0.0839296			337.652	5.02232			337.652	0.847862
340.013	0.128336			340.013	0.172796			340.013	0.140478			340.013	0.198392			340.013	0.0493492			340.013	0.809152			340.013	0.0836976			340.013	5.01381			340.013	0.846165
342.375	0.130182			342.375	0.174845			342.375	0.142253			342.375	0.198014			342.375	0.0491186			342.375	0.807653			342.375	0.0834634			342.375	5.00518			342.375	0.844451
344.736	0.132055			344.736	0.176929			344.736	0.144055			344.736	0.197635			344.736	0.0488887			344.736	0.80614			344.736	0.0832271			344.736	4.99643			344.736	0.842719
347.097	0.133954			347.097	0.179047			347.097	0.145886			347.097	0.197255			347.097	0.0486595			347.097	0.804614			347.097	0.0829887			347.097	4.98759			347.097	0.84097
349.458	0.135881			349.458	0.181201			349.458	0.147746			349.458	0.196875			349.458	0.0484311			349.458	0.803076			349.458	0.0827483			349.458	4.97864			349.458	0.839202
351.819	0.137835			351.819	0.18339			351.819	0.149635			351.819	0.196493			351.819	0.0482034			351.819	0.801527			351.819	0.082506			351.819	4.9696			351.819	0.837416
354.181	0.139818			354.181	0.185615			354.181	0.151553			354.181	0.19611			354.181	0.0479765			354.181	0.799967			354.181	0.0822618			354.181	4.96047			354.181	0.835612
356.542	0.141829			356.542	0.187878			356.542	0.153502			356.542	0.195728			356.542	0.0477505			356.542	0.798399			356.542	0.0820158			356.542	4.95125			356.542	0.833791
358.903	0.143869			358.903	0.190177			358.903	0.155482			358.903	0.195345			358.903	0.0475254			358.903	0.796822			358.903	0.0817681			358.903	4.94196			358.903	0.831951
361.264	0.145938			361.264	0.192515			361.264	0.157492			361.264	0.194962			361.264	0.0473012			361.264	0.795237			361.264	0.0815187			361.264	4.93259			361.264	0.830094
363.625	0.148037			363.625	0.19489			363.625	0.159533			363.625	0.19458			363.625	0.047078			363.625	0.793645			363.625	0.0812676			363.625	4.92315			363.625	0.828218
365.987	0.150166			365.987	0.197304			365.987	0.161607			365.987	0.194198			365.987	0.0468557			365.987	0.792047			365.987	0.081015			365.987	4.91365			365.987	0.826325
368.348	0.152326			368.348	0.199757			368.348	0.163712			368.348	0.193817			368.348	0.0466345			368.348	0.790443			368.348	0.0807609			368.348	4.90409			368.348	0.824415
370.709	0.154517			370.709	0.20225			370.709	0.16585			370.709	0.193436			370.709	0.0464143			370.709	0.788836			370.709	0.0805053			370.709	4.89447			370.709	0.822487
373.07	0.156739			373.07	0.204783			373.07	0.168022			373.07	0.193057			373.07	0.0461952			373.07	0.787224			373.07	0.0802484			373.07	4.88481			373.07	0.820541
375.431	0.158994			375.431	0.207357			375.431	0.170226			375.431	0.192679			375.431	0.0459772			375.431	0.78561			375.431	0.0799902			375.431	4.8751			375.431	0.818578
377.793	0.161281			377.793	0.209972			377.793	0.172465			377.793	0.192302			377.793	0.0457604			377.793	0.783994			377.793	0.0797307			377.793	4.86536			377.793	0.816599
380.154	0.1636			380.154	0.212629			380.154	0.174738			380.154	0.191928			380.154	0.0455447			380.154	0.782376			380.154	0.07947			380.154	4.85558			380.154	0.814602
382.515	0.165954			382.515	0.215328			382.515	0.177046			382.515	0.191555			382.515	0.0453303			382.515	0.780759			382.515	0.0792082			382.515	4.84578			382.515	0.812589
384.876	0.168341			384.876	0.21807			384.876	0.179389			384.876	0.191184			384.876	0.0451171			384.876	0.779141			384.876	0.0789453			384.876	4.83595			384.876	0.810559
387.237	0.170762			387.237	0.220856			387.237	0.181769			387.237	0.190816			387.237	0.0449051			387.237	0.777525			387.237	0.0786815			387.237	4.8261			387.237	0.808514
389.599	0.173218			389.599	0.223686			389.599	0.184184			389.599	0.19045			389.599	0.0446945			389.599	0.775911			389.599	0.0784166			389.599	4.81624			389.599	0.806452
391.96	0.175709			391.96	0.22656			391.96	0.186637			391.96	0.190086			391.96	0.0444852			391.96	0.774299			391.96	0.0781509			391.96	4.80637			391.96	0.804374
394.321	0.178237			394.321	0.22948			394.321	0.189127			394.321	0.189726			394.321	0.0442772			394.321	0.772691			394.321	0.0778843			394.321	4.7965			394.321	0.802281
396.682	0.1808			396.682	0.232446			396.682	0.191654			396.682	0.189369			396.682	0.0440706			396.682	0.771088			396.682	0.077617			396.682	4.78663			396.682	0.800173
399.043	0.183401			399.043	0.235458			399.043	0.194221			399.043	0.189015			399.043	0.0438655			399.043	0.76949			399.043	0.0773489			399.043	4.77677			399.043	0.79805
401.405	0.186039			401.405	0.238517			401.405	0.196826			401.405	0.188664			401.405	0.0436617			401.405	0.767897			401.405	0.0770802			401.405	4.76692			401.405	0.795912
403.766	0.188714			403.766	0.241624			403.766	0.19947			403.766	0.188318			403.766	0.0434595			403.766	0.766312			403.766	0.0768109			403.766	4.75708			403.766	0.79376
406.127	0.191429			406.127	0.244779			406.127	0.202155			406.127	0.187975			406.127	0.0432587			406.127	0.764733			406.127	0.076541			406.127	4.74727			406.127	0.791594
408.488	0.194182			408.488	0.247983			408.488	0.20488			408.488	0.187636			408.488	0.0430594			408.488	0.763164			408.488	0.0762707			408.488	4.73748			408.488	0.789414
410.849	0.196975			410.849	0.251237			410.849	0.207646			410.849	0.187301			410.849	0.0428617			410.849	0.761603			410.849	0.0759999			410.849	4.72772			410.849	0.78722
413.211	0.199808			413.211	0.254542			413.211	0.210454			413.211	0.186971			413.211	0.0426656			413.211	0.760052			413.211	0.0757288			413.211	4.718			413.211	0.785014
415.572	0.202682			415.572	0.257897			415.572	0.213305			415.572	0.186646			415.572	0.042471			415.572	0.758511			415.572	0.0754573			415.572	4.70832			415.572	0.782795
417.933	0.205597			417.933	0.261304			417.933	0.216198			417.933	0.186325			417.933	0.0422781			417.933	0.756982			417.933	0.0751855			417.933	4.69868			417.933	0.780563
420.294	0.208555			420.294	0.264764			420.294	0.219135			420.294	0.18601			420.294	0.0420868			420.294	0.755465			420.294	0.0749136			420.294	4.6891			420.294	0.778319
422.656	0.211554			422.656	0.268277			422.656	0.222115			422.656	0.1857			422.656	0.0418972			422.656	0.753961			422.656	0.0746415			422.656	4.67956			422.656	0.776064
425.017	0.214597			425.017	0.271844			425.017	0.225141			425.017	0.185395			425.017	0.0417093			425.017	0.75247			425.017	0.0743692			425.017	4.67009			425.017	0.773797
427.378	0.217684			427.378	0.275465			427.378	0.228212			427.378	0.185096			427.378	0.0415231			427.378	0.750994			427.378	0.074097			427.378	4.66068			427.378	0.771519
429.739	0.220815			429.739	0.279142			429.739	0.231328			429.739	0.184802			429.739	0.0413386			429.739	0.749533			429.739	0.0738247			429.739	4.65135			429.739	0.76923
432.1	0.223991			432.1	0.282875			432.1	0.234492			432.1	0.184515			432.1	0.041156			432.1	0.748088			432.1	0.0735525			432.1	4.64208			432.1	0.766931
434.462	0.227212			434.462	0.286665			434.462	0.237702			434.462	0.184234			434.462	0.0409751			434.462	0.746659			434.462	0.0732804			434.462	4.63289			434.462	0.764622
436.823	0.23048			436.823	0.290512			436.823	0.240961			436.823	0.183959			436.823	0.040796			436.823	0.745248			436.823	0.0730085			436.823	4.62379			436.823	0.762304
439.184	0.233796			439.184	0.294418			439.184	0.244268			439.184	0.183691			439.184	0.0406188			439.184	0.743855			439.184	0.0727367			439.184	4.61477			439.184	0.759977
441.545	0.237158			441.545	0.298384			441.545	0.247624			441.545	0.18343			441.545	0.0404434			441.545	0.742481			441.545	0.0724653			441.545	4.60585			441.545	0.75764
443	0.239254			443	0.300857			443	0.249717			443	0.183272			443	0.0403363			443	0.741644			443	0.0722982			443	4.6004			443	0.756197
443.906	0.240569			443.906	0.302409			443.906	0.251031			443.906	0.183175			443.906	0.04027			443.906	0.741126			443.906	0.0721941			443.906	4.59702			443.906	0.755296
446.268	0.24403			446.268	0.306495			446.268	0.254488			446.268	0.182928			446.268	0.0400984			446.268	0.739792			446.268	0.0719234			446.268	4.5883			446.268	0.752943
448.629	0.24754			448.629	0.310644			448.629	0.257996			448.629	0.182688			448.629	0.0399288			448.629	0.738479			448.629	0.071653			448.629	4.57968			448.629	0.750583
450.99	0.2511			450.99	0.314854			450.99	0.261556			450.99	0.182456			450.99	0.0397611			450.99	0.737188			450.99	0.0713831			450.99	4.57117			450.99	0.748216
453.351	0.254712			453.351	0.319129			453.351	0.265169			453.351	0.182232			453.351	0.0395954			453.351	0.73592			453.351	0.0711137			453.351	4.56278			453.351	0.745842
455.712	0.258375			455.712	0.323467			455.712	0.268836			455.712	0.182015			455.712	0.0394318			455.712	0.734675			455.712	0.0708449			455.712	4.5545			455.712	0.743461
458.074	0.262091			458.074	0.327872			458.074	0.272557			458.074	0.181807			458.074	0.0392701			458.074	0.733454			458.074	0.0705767			458.074	4.54636			458.074	0.741075
460.435	0.265861			460.435	0.332342			460.435	0.276333			460.435	0.181607			460.435	0.0391105			460.435	0.732258			460.435	0.0703092			460.435	4.53834			460.435	0.738683
462.796	0.269685			462.796	0.336879			462.796	0.280165			462.796	0.181415			462.796	0.0389529			462.796	0.731087			462.796	0.0700424			462.796	4.53045			462.796	0.736286
465.157	0.273564			465.157	0.341484			465.157	0.284054			465.157	0.181232			465.157	0.0387975			465.157	0.729943			465.157	0.0697763			465.157	4.5227			465.157	0.733884
467.518	0.277499			467.518	0.346159			467.518	0.288			467.518	0.181058			467.518	0.0386442			467.518	0.728826			467.518	0.0695111			467.518	4.5151			467.518	0.731478
469.88	0.28149			469.88	0.350903			469.88	0.292004			469.88	0.180893			469.88	0.038493			469.88	0.727737			469.88	0.0692467			469.88	4.50764			469.88	0.729068
472.241	0.285539			472.241	0.355719			472.241	0.296068			472.241	0.180738			472.241	0.038344			472.241	0.726676			472.241	0.0689832			472.241	4.50034			472.241	0.726654
474.602	0.289646			474.602	0.360606			474.602	0.300191			474.602	0.180592			474.602	0.0381971			474.602	0.725645			474.602	0.0687206			474.602	4.49319			474.602	0.724238
476.963	0.293812			476.963	0.365566			476.963	0.304375			476.963	0.180455			476.963	0.0380525			476.963	0.724643			476.963	0.0684591			476.963	4.4862			476.963	0.721819
479.324	0.298038			479.324	0.3706			479.324	0.308621			479.324	0.180329			479.324	0.0379101			479.324	0.723673			479.324	0.0681986			479.324	4.47938			479.324	0.719397
481.686	0.302325			481.686	0.375709			481.686	0.312929			481.686	0.180212			481.686	0.0377699			481.686	0.722733			481.686	0.0679392			481.686	4.47273			481.686	0.716974
484.047	0.306673			484.047	0.380894			484.047	0.3173			484.047	0.180106			484.047	0.037632			484.047	0.721827			484.047	0.0676809			484.047	4.46625			484.047	0.714549
486.408	0.311084			486.408	0.386156			486.408	0.321736			486.408	0.18001			486.408	0.0374964			486.408	0.720953			486.408	0.0674238			486.408	4.45996			486.408	0.712124
488.769	0.315558			488.769	0.391496			488.769	0.326237			488.769	0.179925			488.769	0.0373631			488.769	0.720113			488.769	0.0671679			488.769	4.45384			488.769	0.709697
491.13	0.320097			491.13	0.396916			491.13	0.330804			491.13	0.179851			491.13	0.0372322			491.13	0.719307			491.13	0.0669133			491.13	4.44792			491.13	0.707271
492	0.321785			492	0.398932			492	0.332503			492	0.179827			492	0.0371845			492	0.719019			492	0.0668199			492	4.44578			492	0.706378
493.492	0.324701			493.492	0.402416			493.492	0.335438			493.492	0.179788			493.492	0.0371036			493.492	0.718537			493.492	0.06666			493.492	4.44219			493.492	0.704845
495.853	0.329371			495.853	0.407997			495.853	0.34014			495.853	0.179736			495.853	0.0369774			495.853	0.717802			495.853	0.0664081			495.853	4.43665			495.853	0.70242
498.214	0.334109			498.214	0.413661			498.214	0.344911			498.214	0.179696			498.214	0.0368536			498.214	0.717105			498.214	0.0661575			498.214	4.43132			498.214	0.699995
500.575	0.338915			500.575	0.419409			500.575	0.349752			500.575	0.179667			500.575	0.0367322			500.575	0.716445			500.575	0.0659084			500.575	4.42619			500.575	0.697573
502.936	0.343789			502.936	0.425242			502.936	0.354664			502.936	0.17965			502.936	0.0366133			502.936	0.715823			502.936	0.0656608			502.936	4.42128			502.936	0.695152
505.298	0.348734			505.298	0.431161			505.298	0.359647			505.298	0.179646			505.298	0.0364968			505.298	0.71524			505.298	0.0654148			505.298	4.41658			505.298	0.692734
507.659	0.35375			507.659	0.437167			507.659	0.364704			507.659	0.179653			507.659	0.0363829			507.659	0.714697			507.659	0.0651703			507.659	4.41211			507.659	0.690318
510.02	0.358838			510.02	0.443262			510.02	0.369834			510.02	0.179673			510.02	0.0362714			510.02	0.714195			510.02	0.0649274			510.02	4.40786			510.02	0.687906
512.381	0.363999			512.381	0.449447			512.381	0.37504			512.381	0.179706			512.381	0.0361626			512.381	0.713734			512.381	0.0646862			512.381	4.40384			512.381	0.685498
514.742	0.369235			514.742	0.455722			514.742	0.380322			514.742	0.179752			514.742	0.0360562			514.742	0.713315			514.742	0.0644467			514.742	4.40005			514.742	0.683093
517.104	0.374546			517.104	0.462091			517.104	0.385681			517.104	0.179811			517.104	0.0359525			517.104	0.712939			517.104	0.064209			517.104	4.3965			517.104	0.680693
519.465	0.379933			519.465	0.468553			519.465	0.391118			519.465	0.179883			519.465	0.0358514			519.465	0.712607			519.465	0.0639731			519.465	4.3932			519.465	0.678298
521.826	0.385397			521.826	0.47511			521.826	0.396634			521.826	0.179969			521.826	0.0357529			521.826	0.712319			521.826	0.063739			521.826	4.39015			521.826	0.675909
524.187	0.390941			524.187	0.481763			524.187	0.402231			524.187	0.180068			524.187	0.0356571			524.187	0.712076			524.187	0.0635067			524.187	4.38735			524.187	0.673525
526.548	0.396564			526.548	0.488514			526.548	0.40791			526.548	0.180182			526.548	0.0355639			526.548	0.71188			526.548	0.0632764			526.548	4.38481			526.548	0.671148
528.91	0.402268			528.91	0.495364			528.91	0.413671			528.91	0.180309			528.91	0.0354735			528.91	0.71173			528.91	0.0630481			528.91	4.38253			528.91	0.668777
531.271	0.408053			531.271	0.502315			531.271	0.419517			531.271	0.180452			531.271	0.0353858			531.271	0.711628			531.271	0.0628218			531.271	4.38052			531.271	0.666413
533.632	0.413923			533.632	0.509368			533.632	0.425447			533.632	0.180608			533.632	0.0353008			533.632	0.711574			533.632	0.0625975			533.632	4.37879			533.632	0.664056
535.993	0.419876			535.993	0.516524			535.993	0.431465			535.993	0.18078			535.993	0.0352187			535.993	0.71157			535.993	0.0623753			535.993	4.37733			535.993	0.661708
538.355	0.425915			538.355	0.523785			538.355	0.437569			538.355	0.180967			538.355	0.0351393			538.355	0.711615			538.355	0.0621552			538.355	4.37615			538.355	0.659367
540.716	0.432041			540.716	0.531152			540.716	0.443763			540.716	0.181169			540.716	0.0350628			540.716	0.711712			540.716	0.0619373			540.716	4.37526			540.716	0.657036
543.077	0.438256			543.077	0.538628			543.077	0.450047			543.077	0.181387			543.077	0.0349891			543.077	0.71186			543.077	0.0617216			543.077	4.37466			543.077	0.654713
545.438	0.444559			545.438	0.546212			545.438	0.456422			545.438	0.18162			545.438	0.0349183			545.438	0.71206			545.438	0.0615081			545.438	4.37436			545.438	0.6524
547.799	0.450953			547.799	0.553908			547.799	0.46289			547.799	0.181869			547.799	0.0348504			547.799	0.712314			547.799	0.061297			547.799	4.37436			547.799	0.650097
550.161	0.45744			550.161	0.561716			550.161	0.469452			550.161	0.182135			550.161	0.0347854			550.161	0.712622			550.161	0.0610882			550.161	4.37467			550.161	0.647804
552.522	0.464019			552.522	0.569638			552.522	0.476109			552.522	0.182417			552.522	0.0347234			552.522	0.712985			552.522	0.0608817			552.522	4.37529			552.522	0.645522
554.883	0.470693			554.883	0.577676			554.883	0.482863			554.883	0.182716			554.883	0.0346643			554.883	0.713403			554.883	0.0606777			554.883	4.37623			554.883	0.643252
557.244	0.477463			557.244	0.585831			557.244	0.489715			557.244	0.183032			557.244	0.0346083			557.244	0.713878			557.244	0.0604761			557.244	4.37749			557.244	0.640992
559.605	0.484331			559.605	0.594106			559.605	0.496667			559.605	0.183365			559.605	0.0345553			559.605	0.714411			559.605	0.060277			559.605	4.37907			559.605	0.638745
561.967	0.491297			561.967	0.602501			561.967	0.50372			561.967	0.183715			561.967	0.0345054			561.967	0.715002			561.967	0.0600804			561.967	4.38099			561.967	0.63651
564.328	0.498363			564.328	0.611018			564.328	0.510875			564.328	0.184083			564.328	0.0344585			564.328	0.715652			564.328	0.0598865			564.328	4.38324			564.328	0.634287
566.689	0.505531			566.689	0.61966			566.689	0.518134			566.689	0.184469			566.689	0.0344148			566.689	0.716363			566.689	0.0596951			566.689	4.38584			566.689	0.632078
569.05	0.512803			569.05	0.628428			569.05	0.525499			569.05	0.184873			569.05	0.0343742			569.05	0.717134			569.05	0.0595064			569.05	4.38879			569.05	0.629883
571.411	0.520178			571.411	0.637324			571.411	0.53297			571.411	0.185296			571.411	0.0343368			571.411	0.717967			571.411	0.0593204			571.411	4.39209			571.411	0.627701
573.773	0.52766			573.773	0.646349			573.773	0.54055			573.773	0.185737			573.773	0.0343026			573.773	0.718863			573.773	0.0591371			573.773	4.39574			573.773	0.625534
576.134	0.53525			576.134	0.655505			576.134	0.54824			576.134	0.186197			576.134	0.0342716			576.134	0.719822			576.134	0.0589566			576.134	4.39976			576.134	0.623382
578.495	0.542948			578.495	0.664795			578.495	0.556041			578.495	0.186676			578.495	0.0342439			578.495	0.720847			578.495	0.0587789			578.495	4.40415			578.495	0.621244
580.856	0.550758			580.856	0.67422			580.856	0.563955			580.856	0.187175			580.856	0.0342194			580.856	0.721936			580.856	0.0586041			580.856	4.40891			580.856	0.619123
583.217	0.558679			583.217	0.683782			583.217	0.571984			583.217	0.187693			583.217	0.0341983			583.217	0.723092			583.217	0.0584322			583.217	4.41406			583.217	0.617017
585.579	0.566715			585.579	0.693483			585.579	0.580129			585.579	0.188232			585.579	0.0341805			585.579	0.724316			585.579	0.0582632			585.579	4.41959			585.579	0.614928
587.94	0.574866			587.94	0.703326			587.94	0.588393			587.94	0.188791			587.94	0.0341661			587.94	0.725607			587.94	0.0580973			587.94	4.4255			587.94	0.612856
590.301	0.583135			590.301	0.713311			590.301	0.596776			590.301	0.18937			590.301	0.0341551			590.301	0.726968			590.301	0.0579343			590.301	4.43182			590.301	0.6108
592.662	0.591522			592.662	0.723442			592.662	0.60528			592.662	0.18997			592.662	0.0341476			592.662	0.7284			592.662	0.0577744			592.662	4.43854			592.662	0.608763
595.023	0.60003			595.023	0.733719			595.023	0.613908			595.023	0.190591			595.023	0.0341435			595.023	0.729902			595.023	0.0576176			595.023	4.44567			595.023	0.606743
597.385	0.608661			597.385	0.744146			597.385	0.622661			597.385	0.191234			597.385	0.0341429			597.385	0.731477			597.385	0.057464			597.385	4.45321			597.385	0.604742
599.746	0.617415			599.746	0.754725			599.746	0.63154			599.746	0.191898			599.746	0.0341458			599.746	0.733124			599.746	0.0573135			599.746	4.46116			599.746	0.60276
602.107	0.626296			602.107	0.765457			602.107	0.640548			602.107	0.192584			602.107	0.0341524			602.107	0.734846			602.107	0.0571663			602.107	4.46955			602.107	0.600796
604.468	0.635304			604.468	0.776344			604.468	0.649686			604.468	0.193293			604.468	0.0341625			604.468	0.736643			604.468	0.0570223			604.468	4.47836			604.468	0.598853
606.829	0.644441			606.829	0.78739			606.829	0.658956			606.829	0.194023			606.829	0.0341763			606.829	0.738516			606.829	0.0568817			606.829	4.48762			606.829	0.596929
609.191	0.653711			609.191	0.798596			609.191	0.668361			609.191	0.194777			609.191	0.0341937			609.191	0.740466			609.191	0.0567444			609.191	4.49731			609.191	0.595026
611.552	0.663113			611.552	0.809965			611.552	0.677902			611.552	0.195554			611.552	0.0342148			611.552	0.742495			611.552	0.0566105			611.552	4.50746			611.552	0.593143
613.913	0.672651			613.913	0.821498			613.913	0.68758			613.913	0.196354			613.913	0.0342397			613.913	0.744603			613.913	0.0564801			613.913	4.51806			613.913	0.591282
616.274	0.682326			616.274	0.833199			616.274	0.697399			616.274	0.197178			616.274	0.0342684			616.274	0.746791			616.274	0.0563531			616.274	4.52912			616.274	0.589442
618.635	0.69214			618.635	0.845069			618.635	0.70736			618.635	0.198027			618.635	0.0343008			618.635	0.749061			618.635	0.0562297			618.635	4.54065			618.635	0.587624
620.997	0.702095			620.997	0.857112			620.997	0.717464			620.997	0.198899			620.997	0.0343371			620.997	0.751413			620.997	0.0561098			620.997	4.55266			620.997	0.585829
623.358	0.712193			623.358	0.869328			623.358	0.727715			623.358	0.199796			623.358	0.0343773			623.358	0.753849			623.358	0.0559935			623.358	4.56514			623.358	0.584056
625.719	0.722437			625.719	0.881722			625.719	0.738114			625.719	0.200719			625.719	0.0344215			625.719	0.756369			625.719	0.0558809			625.719	4.57811			625.719	0.582307
628.08	0.732828			628.08	0.894295			628.08	0.748663			628.08	0.201666			628.08	0.0344695			628.08	0.758975			628.08	0.055772			628.08	4.59158			628.08	0.580581
630.441	0.743369			630.441	0.907051			630.441	0.759365			630.441	0.202639			630.441	0.0345216			630.441	0.761669			630.441	0.0556669			630.441	4.60555			630.441	0.578879
632.803	0.754061			632.803	0.919991			632.803	0.770221			632.803	0.203639			632.803	0.0345777			632.803	0.76445			632.803	0.0555655			632.803	4.62002			632.803	0.577202
635.164	0.764906			635.164	0.933119			635.164	0.781234			635.164	0.204664			635.164	0.0346379			635.164	0.767321			635.164	0.0554679			635.164	4.63501			635.164	0.575549
637.525	0.775908			637.525	0.946436			637.525	0.792406			637.525	0.205717			637.525	0.0347022			637.525	0.770282			637.525	0.0553743			637.525	4.65051			637.525	0.573922
639.886	0.787068			639.886	0.959946			639.886	0.80374			639.886	0.206796			639.886	0.0347707			639.886	0.773335			639.886	0.0552845			639.886	4.66655			639.886	0.57232
642	0.797195			642	0.972206			642	0.814024			642	0.207786			642	0.0348356			642	0.776146			642	0.0552076			642	4.68135			642	0.570908
642.247	0.798389			642.247	0.973652			642.247	0.815237			642.247	0.207903			642.247	0.0348434			642.247	0.77648			642.247	0.0551988			642.247	4.68311			642.247	0.570744
644.609	0.809872			644.609	0.987556			644.609	0.8269			644.609	0.209037			644.609	0.0349203			644.609	0.77972			644.609	0.055117			644.609	4.70023			644.609	0.569194
646.97	0.821521			646.97	1.00166			646.97	0.838732			646.97	0.2102			646.97	0.0350015			646.97	0.783055			646.97	0.0550393			646.97	4.71788			646.97	0.567671
649.331	0.833337			649.331	1.01597			649.331	0.850735			649.331	0.211391			649.331	0.0350871			649.331	0.786487			649.331	0.0549657			649.331	4.7361			649.331	0.566176
651.692	0.845323			651.692	1.03049			651.692	0.862911			651.692	0.212611			651.692	0.035177			651.692	0.790016			651.692	0.0548962			651.692	4.75488			651.692	0.564708
654.054	0.857482			654.054	1.04521			654.054	0.875262			654.054	0.213861			654.054	0.0352713			654.054	0.793645			654.054	0.054831			654.054	4.77422			654.054	0.563268
656.415	0.869815			656.415	1.06015			656.415	0.887792			656.415	0.21514			656.415	0.0353701			656.415	0.797374			656.415	0.05477			656.415	4.79415			656.415	0.561857
658.776	0.882326			658.776	1.07531			658.776	0.900503			658.776	0.216449			658.776	0.0354734			658.776	0.801204			658.776	0.0547133			658.776	4.81466			658.776	0.560475
661.137	0.895017			661.137	1.09068			661.137	0.913397			661.137	0.217788			661.137	0.0355813			661.137	0.805138			661.137	0.0546609			661.137	4.83577			661.137	0.559121
663.498	0.90789			663.498	1.10628			663.498	0.926477			663.498	0.219158			663.498	0.0356937			663.498	0.809176			663.498	0.054613			663.498	4.85747			663.498	0.557798
665.86	0.920948			665.86	1.1221			665.86	0.939747			665.86	0.22056			665.86	0.0358109			665.86	0.81332			665.86	0.0545694			665.86	4.87979			665.86	0.556505
668.221	0.934195			668.221	1.13815			668.221	0.953207			668.221	0.221993			668.221	0.0359327			668.221	0.81757			668.221	0.0545304			668.221	4.90272			668.221	0.555242
670.582	0.947631			670.582	1.15443			670.582	0.966862			670.582	0.223458			670.582	0.0360593			670.582	0.82193			670.582	0.0544959			670.582	4.92628			670.582	0.55401
672.943	0.961261			672.943	1.17095			672.943	0.980714			672.943	0.224955			672.943	0.0361906			672.943	0.826399			672.943	0.054466			672.943	4.95047			672.943	0.55281
675.304	0.975087			675.304	1.1877			675.304	0.994765			675.304	0.226486			675.304	0.0363269			675.304	0.830979			675.304	0.0544408			675.304	4.9753			675.304	0.551641
677.666	0.989112			677.666	1.2047			677.666	1.00902			677.666	0.228049			677.666	0.036468			677.666	0.835673			677.666	0.0544202			677.666	5.00078			677.666	0.550505
680.027	1.00334			680.027	1.22194			680.027	1.02348			680.027	0.229647			680.027	0.0366141			680.027	0.84048			680.027	0.0544044			680.027	5.02692			680.027	0.549401
682.388	1.01777			682.388	1.23944			682.388	1.03815			682.388	0.231278			682.388	0.0367652			682.388	0.845404			682.388	0.0543934			682.388	5.05373			682.388	0.548331
684.749	1.03241			684.749	1.25718			684.749	1.05303			684.749	0.232945			684.749	0.0369213			684.749	0.850444			684.749	0.0543873			684.749	5.08121			684.749	0.547294
687.11	1.04726			687.11	1.27518			687.11	1.06812			687.11	0.234646			687.11	0.0370826			687.11	0.855604			687.11	0.054386			687.11	5.10938			687.11	0.546291
689.472	1.06232			689.472	1.29344			689.472	1.08343			689.472	0.236383			689.472	0.0372491			689.472	0.860883			689.472	0.0543897			689.472	5.13823			689.472	0.545322
691.833	1.0776			691.833	1.31197			691.833	1.09897			691.833	0.238156			691.833	0.0374208			691.833	0.866285			691.833	0.0543985			691.833	5.1678			691.833	0.544388
694.194	1.0931			694.194	1.33076			694.194	1.11472			694.194	0.239965			694.194	0.0375978			694.194	0.87181			694.194	0.0544123			694.194	5.19807			694.194	0.54349
696.555	1.10882			696.555	1.34982			696.555	1.13071			696.555	0.241811			696.555	0.0377801			696.555	0.87746			696.555	0.0544312			696.555	5.22906			696.555	0.542628
698.916	1.12477			698.916	1.36916			698.916	1.14692			698.916	0.243695			698.916	0.0379678			698.916	0.883237			698.916	0.0544553			698.916	5.26078			698.916	0.541801
701.278	1.14095			701.278	1.38878			701.278	1.16337			701.278	0.245617			701.278	0.038161			701.278	0.889142			701.278	0.0544847			701.278	5.29325			701.278	0.541012
703.639	1.15736			703.639	1.40868			703.639	1.18006			703.639	0.247577			703.639	0.0383598			703.639	0.895177			703.639	0.0545194			703.639	5.32646			703.639	0.540259
706	1.17401			706	1.42886			706	1.19698			706	0.249576			706	0.0385641			706	0.901344			706	0.0545594			706	5.36043			706	0.539544
Confidence band				Confidence band				Confidence band				Confidence band				Confidence band				Confidence band				Confidence band				Confidence band				Confidence band
x	y			x	y			x	y			x	y			x	y			x	y			x	y			x	y			x	y
0	0.0104826			0	0.0683438			0	0.0386506			0	0.0896977			0	0.0287603			0	6.00161e-07			0	0.0529195			0	2.08459			0	1.59504
36.8421	0.0131532			36.8421	0.0632288			36.8421	0.0381537			36.8421	0.104446			36.8421	0.0364096			36.8421	0.374851			36.8421	0.0529673			36.8421	2.01624			36.8421	1.15741
73.6842	0.0164939			73.6842	0.0598722			73.6842	0.0381504			73.6842	0.115953			73.6842	0.0402175			73.6842	0.45125			73.6842	0.0542816			73.6842	2.63542			73.6842	0.89176
110.526	0.0206682			110.526	0.058441			110.526	0.0388985			110.526	0.125027			110.526	0.0417479			110.526	0.492707			110.526	0.0559674			110.526	2.94907			110.526	0.742874
147.368	0.0258826			147.368	0.059149			147.368	0.0411204			147.368	0.131361			147.368	0.0417484			147.368	0.522995			147.368	0.0573565			147.368	3.15766			147.368	0.663581
184.211	0.0323914			184.211	0.062268			184.211	0.0452395			184.211	0.134977			184.211	0.0407067			184.211	0.542069			184.211	0.0580864			184.211	3.29555			184.211	0.621812
221.053	0.0405111			221.053	0.0681136			221.053	0.0515132			221.053	0.136074			221.053	0.0389929			221.053	0.55086			221.053	0.0580193			221.053	3.36816			221.053	0.598521
257.895	0.050631			257.895	0.0770718			257.895	0.0602314			257.895	0.135153			257.895	0.0368655			257.895	0.550547			257.895	0.057168			257.895	3.38211			257.895	0.58281
294.737	0.06324			294.737	0.0896455			294.737	0.0717769			294.737	0.132727			294.737	0.0345187			294.737	0.543189			294.737	0.0556293			294.737	3.3477			294.737	0.568621
331.579	0.0789342			331.579	0.106485			331.579	0.086693			331.579	0.129337			331.579	0.0320927			331.579	0.530424			331.579	0.0535321			331.579	3.27758			331.579	0.552951
368.421	0.0984604			368.421	0.128434			368.421	0.105681			368.421	0.125502			368.421	0.0297059			368.421	0.514677			368.421	0.0510348			368.421	3.18507			368.421	0.534412
405.263	0.122732			405.263	0.156562			405.263	0.129637			405.263	0.121761			405.263	0.0274588			405.263	0.498082			405.263	0.0482901			405.263	3.08295			405.263	0.512929
442.105	0.152889			442.105	0.192242			442.105	0.159698			442.105	0.118585			442.105	0.0254256			442.105	0.482502			442.105	0.0454418			442.105	2.98343			442.105	0.489024
478.947	0.190326			478.947	0.237184			478.947	0.197277			478.947	0.116452			478.947	0.0236687			478.947	0.469773			478.947	0.0426299			478.947	2.89796			478.947	0.463544
515.789	0.236776			515.789	0.293527			515.789	0.244105			515.789	0.115828			515.789	0.022221			515.789	0.461453			515.789	0.039969			515.789	2.83799			515.789	0.437538
552.632	0.294367			552.632	0.363929			552.632	0.30237			552.632	0.117177			552.632	0.0211228			552.632	0.459962			552.632	0.0375677			552.632	2.81471			552.632	0.412003
589.474	0.365726			589.474	0.451681			589.474	0.374726			589.474	0.121001			589.474	0.0203824			589.474	0.46688			589.474	0.0355055			589.474	2.83941			589.474	0.388038
626.316	0.454086			626.316	0.560883			626.316	0.464461			626.316	0.127841			626.316	0.0199932			626.316	0.484163			626.316	0.0338522			626.316	2.92373			626.316	0.366512
663.158	0.563421			663.158	0.69654			663.158	0.575653			663.158	0.138323			663.158	0.0199322			663.158	0.513988			663.158	0.0326556			663.158	3.08048			663.158	0.348272
700	0.698598			700	0.864919			700	0.713227			700	0.153205			700	0.0201866			700	0.558881			700	0.0319519			700	3.32417			700	0.333897
700	1.82777			700	2.19219			700	1.86183			700	0.390383			700	0.0704124			700	1.41046			700	0.0927391			700	8.40499			700	0.880062
663.158	1.45214			663.158	1.74715			663.158	1.48042			663.158	0.346606			663.158	0.0636816			663.158	1.2764			663.158	0.0910351			663.158	7.67208			663.158	0.894386
626.316	1.15443			626.316	1.39407			626.316	1.17831			626.316	0.315817			626.316	0.0594767			626.316	1.18615			626.316	0.0916705			626.316	7.191			626.316	0.92336
589.474	0.918328			589.474	1.11389			589.474	0.938955			589.474	0.295582			589.474	0.0573718			589.474	1.13148			589.474	0.0942443			589.474	6.91428			589.474	0.963131
552.632	0.730965			552.632	0.891652			552.632	0.749299			552.632	0.283867			552.632	0.0570341			552.632	1.10556			552.632	0.0981894			552.632	6.8013			552.632	1.01048
515.789	0.582178			515.789	0.715426			515.789	0.599044			515.789	0.278892			515.789	0.0581861			515.789	1.10203			515.789	0.103127			515.789	6.81574			515.789	1.06269
478.947	0.463989			478.947	0.575857			478.947	0.48012			478.947	0.279194			478.947	0.0605779			478.947	1.11576			478.947	0.108785			478.947	6.92585			478.947	1.11719
442.105	0.370009			442.105	0.46556			442.105	0.386151			442.105	0.28345			442.105	0.0639837			442.105	1.14204			442.105	0.114897			442.105	7.1026			442.105	1.17167
405.263	0.295246			405.263	0.37867			405.263	0.312057			405.263	0.290494			405.263	0.0681909			405.263	1.17615			405.263	0.121178			405.263	7.3191			405.263	1.22368
368.421	0.235733			368.421	0.310597			368.421	0.253882			368.421	0.299164			368.421	0.0730256			368.421	1.21395			368.421	0.127305			368.421	7.5481			368.421	1.27128
331.579	0.188333			331.579	0.257723			331.579	0.208423			331.579	0.308324			331.579	0.0783143			331.579	1.25059			331.579	0.132963			331.579	7.75994			331.579	1.31293
294.737	0.150555			294.737	0.217217			294.737	0.173193			294.737	0.316673			294.737	0.0838454			294.737	1.28119			294.737	0.137766			294.737	7.92337			294.737	1.34886
257.895	0.120437			257.895	0.186892			257.895	0.146169			257.895	0.32291			257.895	0.0893749			257.895	1.30059			257.895	0.141318			257.895	8.00656			257.895	1.3819
221.053	0.0963897			221.053	0.165056			221.053	0.125772			221.053	0.325608			221.053	0.094517			221.053	1.30352			221.053	0.143255			221.053	7.97889			221.053	1.41958
184.211	0.0771994			184.211	0.150495			184.211	0.110793			184.211	0.32336			184.211	0.0988063			184.211	1.28525			184.211	0.143318			184.211	7.81297			184.211	1.47778
147.368	0.0618695			147.368	0.142396			147.368	0.100212			147.368	0.314999			147.368	0.101707			147.368	1.24241			147.368	0.141418			147.368	7.4938			147.368	1.58372
110.526	0.0496138			110.526	0.140326			110.526	0.0938743			110.526	0.299666			110.526	0.10221			110.526	1.17383			110.526	0.137879			110.526	7.01406			110.526	1.78256
73.6842	0.039809			73.6842	0.144222			73.6842	0.0913721			73.6842	0.2777			73.6842	0.0997014			73.6842	1.07836			73.6842	0.133639			73.6842	6.31671			73.6842	2.14615
36.8421	0.0319628			36.8421	0.15441			36.8421	0.0937119			36.8421	0.251833			36.8421	0.0934629			36.8421	0.911394			36.8421	0.130964			36.8421	4.88398			36.8421	2.79553
0	0.0256779			0	0.171598			0	0.102606			0	0.2312			0	0.0845436			0	0.30235			0	0.134922			0	6.22287			0	3.95854

## Sheet: figure 2f
Figure 2f: Fits of the best model for H2B-GFP dilution
ES HSC				CD201-/lo Sca-1lo HSC				CD201-/lo Sca-1hi HSC				Sca-1lo MPP				Sca-1hi MPP				Sca-1lo HPC-1				Sca-1hi HPC-1
Dots and errorbars				Dots and errorbars				Dots and errorbars				Dots and errorbars				Dots and errorbars				Dots and errorbars				Dots and errorbars
x	y	sem		x	y	sem		x	y	sem		x	y	sem		x	y	sem		x	y	sem		x	y	sem
0	134.898	12.0117		0	104.15	12.0079		0	129.488	13.1729		0	103.916	13.7581		0	128.603	14.1353		0	103.086	11.9774		0	116.222	13.6061
7	109.198	5.67539		7	58.1934	3.48856		7	94.9481	5.21924		7	62.3997	2.80454		7	88.8468	2.08456		7	25.5693	1.46226		7	42.9639	1.46975
35	42.7813	9.69544		35	9.91621	3.09534		35	32.704	11.1177		35	6.80579	2.19614		35	23.1797	8.08655		35	0.903004	0.336297		35	2.75182	0.966794
63	21.6948	13.2388		63	4.24071	2.44363		63	19.1502	12.3569		63	1.48466	0.721438		63	6.61426	3.23062		63	0.146695	0.0775887		63	0.51803	0.216911
98	3.36718	1.93671		98	1.0195	0.860953		98	2.9818	1.68929		98	0.286621	0.159564		98	1.72696	0.92774		98	0.0272244	0.00610729		98	0.112899	0.0168874
126	3.29446	0.549856		126	0.61025	0.0834407		126	2.90785	0.470597		126	0.156508	0.0200964		126	1.04271	0.122881		126	0.0306618	0.00128579		126	0.0709878	0.00436214
147	3.00642	0.203113		147	0.3212	0.0542614		147	2.25576	0.248398		147	0.0895013	0.0134113		147	0.453905	0.0790726		147	0.0202905	0.00271994		147	0.0421939	0.00535399
300	0.0884956	0.0211294		300	0.0286621	0.00498542		300	0.0734627	0.0150515		300	0.0204684	0.00240517		300	0.0427941	0.00678145		300	0.00793473	0.00109939		300	0.0144378	0.00115824
Line				Line				Line				Line				Line				Line				Line
x	y			x	y			x	y			x	y			x	y			x	y			x	y
0	139.087			0	89.351			0	115.444			0	127.31			0	115.044			0	100.636			0	104.639
1.10368	135.003			1.10368	82.5028			1.10368	109.7			1.10368	113.794			1.10368	110.371			1.10368	75.2465			1.10368	90.7643
2.20736	131.039			2.20736	76.1863			2.20736	104.284			2.20736	101.797			2.20736	105.884			2.20736	58.8216			2.20736	78.7672
3.31104	127.192			3.31104	70.3602			3.31104	99.1743			3.31104	91.1451			3.31104	101.577			3.31104	47.2434			3.31104	68.3931
4.41472	123.458			4.41472	64.9862			4.41472	94.3538			4.41472	81.6841			4.41472	97.4414			4.41472	38.6397			4.41472	59.4215
5.51839	119.833			5.51839	60.0293			5.51839	89.8048			5.51839	73.2774			5.51839	93.4722			5.51839	32.0196			5.51839	51.662
6.62207	116.315			6.62207	55.457			6.62207	85.511			6.62207	65.8045			6.62207	89.6626			6.62207	26.8011			6.62207	44.9499
7	115.135			7	53.9743			7	84.0965			7	63.4406			7	88.3938			7	25.2655			7	42.8661
7.72575	112.901			7.72575	51.2394			7.72575	81.457			7.72575	59.1585			7.72575	86.0067			7.72575	22.6132			7.72575	39.1428
8.82943	109.586			8.82943	47.3489			8.82943	77.6285			8.82943	53.245			8.82943	82.4984			8.82943	19.2067			8.82943	34.1178
9.93311	106.369			9.93311	43.76			9.93311	74.0121			9.93311	47.9805			9.93311	79.132			9.93311	16.4064			9.93311	29.7685
11.0368	103.247			11.0368	40.4494			11.0368	70.5949			11.0368	43.2909			11.0368	75.902			11.0368	14.0848			11.0368	26.0031
12.1405	100.216			12.1405	37.3952			12.1405	67.3653			12.1405	39.111			12.1405	72.8031			12.1405	12.1462			12.1405	22.7422
13.2441	97.2741			13.2441	34.5777			13.2441	64.3119			13.2441	35.3829			13.2441	69.8301			13.2441	10.5177			13.2441	19.9172
14.3478	94.4187			14.3478	31.9783			14.3478	61.4243			14.3478	32.0553			14.3478	66.9781			14.3478	9.14259			14.3478	17.469
15.4515	91.6472			15.4515	29.5801			15.4515	58.6928			15.4515	29.0831			15.4515	64.2423			15.4515	7.97606			15.4515	15.3464
16.5552	88.9571			16.5552	27.3674			16.5552	56.1079			16.5552	26.4261			16.5552	61.618			16.5552	6.98236			16.5552	13.505
17.6589	86.346			17.6589	25.3258			17.6589	53.6612			17.6589	24.0488			17.6589	59.1009			17.6589	6.13269			17.6589	11.9068
18.7625	83.8116			18.7625	23.4419			18.7625	51.3444			18.7625	21.9199			18.7625	56.6865			18.7625	5.40368			18.7625	10.5188
19.8662	81.3517			19.8662	21.7036			19.8662	49.1498			19.8662	20.0116			19.8662	54.371			19.8662	4.77616			19.8662	9.3124
20.9699	78.964			20.9699	20.0994			20.9699	47.0704			20.9699	18.2993			20.9699	52.1501			20.9699	4.23436			20.9699	8.2631
22.0736	76.6464			22.0736	18.6189			22.0736	45.0994			22.0736	16.7612			22.0736	50.0202			22.0736	3.76523			22.0736	7.34963
23.1773	74.397			23.1773	17.2525			23.1773	43.2304			23.1773	15.3781			23.1773	47.9776			23.1773	3.35788			23.1773	6.55364
24.2809	72.2136			24.2809	15.9913			24.2809	41.4576			24.2809	14.1329			24.2809	46.0186			24.2809	3.00325			24.2809	5.85928
25.3846	70.0943			25.3846	14.8271			25.3846	39.7752			25.3846	13.0104			25.3846	44.1401			25.3846	2.6937			25.3846	5.25286
26.4883	68.0373			26.4883	13.7524			26.4883	38.1782			26.4883	11.9973			26.4883	42.3386			26.4883	2.42283			26.4883	4.72257
27.592	66.0407			27.592	12.7602			27.592	36.6616			27.592	11.0816			27.592	40.611			27.592	2.18521			27.592	4.2582
28.6957	64.1027			28.6957	11.8441			28.6957	35.2206			28.6957	10.2529			28.6957	38.9544			28.6957	1.97626			28.6957	3.85093
29.7993	62.2217			29.7993	10.9981			29.7993	33.8511			29.7993	9.50189			29.7993	37.3658			29.7993	1.79207			29.7993	3.49315
30.903	60.3959			30.903	10.2168			30.903	32.5489			30.903	8.82019			30.903	35.8424			30.903	1.62932			30.903	3.17828
32.0067	58.6238			32.0067	9.49519			32.0067	31.3102			32.0067	8.2005			32.0067	34.3816			32.0067	1.48518			32.0067	2.90064
33.1104	56.9037			33.1104	8.82861			33.1104	30.1314			33.1104	7.63631			33.1104	32.9809			33.1104	1.35722			33.1104	2.65533
34.214	55.2341			34.214	8.21277			34.214	29.0092			34.214	7.12183			34.214	31.6377			34.214	1.24335			34.214	2.43811
35	54.0752			35	7.80297			35	28.2426			35	6.7829			35	30.715			35	1.16985			35	2.2985
35.3177	53.6136			35.3177	7.64374			35.3177	27.9402			35.3177	6.65192			35.3177	30.3497			35.3177	1.14178			35.3177	2.2453
36.4214	52.0407			36.4214	7.11786			36.4214	26.9216			36.4214	6.22202			36.4214	29.1147			36.4214	1.05098			36.4214	2.07375
37.5251	50.5139			37.5251	6.6318			37.5251	25.9505			37.5251	5.82806			37.5251	27.9304			37.5251	0.969608			37.5251	1.92071
38.6288	49.0321			38.6288	6.18246			38.6288	25.0244			38.6288	5.46645			38.6288	26.7948			38.6288	0.896518			38.6288	1.78381
39.7324	47.5937			39.7324	5.76698			39.7324	24.1406			39.7324	5.13397			39.7324	25.7058			39.7324	0.830714			39.7324	1.66102
40.8361	46.1976			40.8361	5.38274			40.8361	23.2969			40.8361	4.82776			40.8361	24.6616			40.8361	0.771332			40.8361	1.55056
41.9398	44.8425			41.9398	5.02731			41.9398	22.4912			41.9398	4.54526			41.9398	23.6603			41.9398	0.71762			41.9398	1.45089
43.0435	43.5272			43.0435	4.69847			43.0435	21.7213			43.0435	4.28422			43.0435	22.7001			43.0435	0.668925			43.0435	1.36069
44.1472	42.2506			44.1472	4.39414			44.1472	20.9852			44.1472	4.0426			44.1472	21.7794			44.1472	0.624678			44.1472	1.27881
45.2508	41.0114			45.2508	4.11244			45.2508	20.2813			45.2508	3.81859			45.2508	20.8964			45.2508	0.58438			45.2508	1.20425
46.3545	39.8087			46.3545	3.8516			46.3545	19.6077			46.3545	3.61057			46.3545	20.0498			46.3545	0.547598			46.3545	1.13615
47.4582	38.6413			47.4582	3.61003			47.4582	18.9628			47.4582	3.4171			47.4582	19.2378			47.4582	0.513948			47.4582	1.07376
48.5619	37.5081			48.5619	3.38622			48.5619	18.3452			48.5619	3.23688			48.5619	18.4592			48.5619	0.483098			48.5619	1.01642
49.6656	36.4083			49.6656	3.1788			49.6656	17.7534			49.6656	3.06876			49.6656	17.7125			49.6656	0.454754			49.6656	0.963569
50.7692	35.3407			50.7692	2.98652			50.7692	17.186			50.7692	2.91169			50.7692	16.9965			50.7692	0.428656			50.7692	0.914718
51.8729	34.3045			51.8729	2.8082			51.8729	16.6418			51.8729	2.76473			51.8729	16.3098			51.8729	0.404579			51.8729	0.869435
52.9766	33.2988			52.9766	2.64277			52.9766	16.1196			52.9766	2.62705			52.9766	15.6512			52.9766	0.38232			52.9766	0.827346
54.0803	32.3226			54.0803	2.48923			54.0803	15.6183			54.0803	2.49789			54.0803	15.0196			54.0803	0.361703			54.0803	0.788124
55.1839	31.3751			55.1839	2.34669			55.1839	15.1369			55.1839	2.37657			55.1839	14.4139			55.1839	0.34257			55.1839	0.751484
56.2876	30.4554			56.2876	2.21428			56.2876	14.6742			56.2876	2.26248			56.2876	13.833			56.2876	0.324781			56.2876	0.717177
57.3913	29.5627			57.3913	2.09124			57.3913	14.2295			57.3913	2.15505			57.3913	13.2759			57.3913	0.308214			57.3913	0.684983
58.495	28.6962			58.495	1.97685			58.495	13.8017			58.495	2.05379			58.495	12.7416			58.495	0.292757			58.495	0.654709
59.5987	27.8552			59.5987	1.87044			59.5987	13.3901			59.5987	1.95825			59.5987	12.2291			59.5987	0.278314			59.5987	0.626186
60.7023	27.0389			60.7023	1.77141			60.7023	12.9939			60.7023	1.868			60.7023	11.7375			60.7023	0.264796			60.7023	0.599265
61.806	26.2465			61.806	1.67921			61.806	12.6123			61.806	1.78267			61.806	11.2661			61.806	0.252126			61.806	0.573811
62.9097	25.4775			62.9097	1.5933			62.9097	12.2447			62.9097	1.70192			62.9097	10.8139			62.9097	0.240232			62.9097	0.549709
63	25.4156			63	1.58653			63	12.2153			63	1.69551			63	10.7777			63	0.239291			63	0.547794
64.0134	24.731			64.0134	1.51321			64.0134	11.8904			64.0134	1.62544			64.0134	10.3801			64.0134	0.229052			64.0134	0.526855
65.1171	24.0065			65.1171	1.43851			65.1171	11.5487			65.1171	1.55295			65.1171	9.96409			65.1171	0.218531			65.1171	0.505155
66.2207	23.3032			66.2207	1.36878			66.2207	11.2192			66.2207	1.48418			66.2207	9.56502			66.2207	0.208617			66.2207	0.484528
67.3244	22.6206			67.3244	1.30366			67.3244	10.9011			67.3244	1.4189			67.3244	9.18222			67.3244	0.199264			67.3244	0.464899
68.4281	21.9581			68.4281	1.24279			68.4281	10.594			68.4281	1.35689			68.4281	8.81501			68.4281	0.190432			68.4281	0.446201
69.5318	21.315			69.5318	1.18587			69.5318	10.2975			69.5318	1.29794			69.5318	8.46276			69.5318	0.182082			69.5318	0.428375
70.6355	20.6908			70.6355	1.13259			70.6355	10.011			70.6355	1.24188			70.6355	8.12485			70.6355	0.17418			70.6355	0.411366
71.7391	20.0849			71.7391	1.08268			71.7391	9.73405			71.7391	1.18853			71.7391	7.80069			71.7391	0.166697			71.7391	0.395125
72.8428	19.4968			72.8428	1.0359			72.8428	9.4663			72.8428	1.13773			72.8428	7.48971			72.8428	0.159603			72.8428	0.379607
73.9465	18.926			73.9465	0.992014			73.9465	9.20733			73.9465	1.08934			73.9465	7.19137			73.9465	0.152873			73.9465	0.364771
75.0502	18.372			75.0502	0.95081			75.0502	8.95677			75.0502	1.04323			75.0502	6.90515			75.0502	0.146483			75.0502	0.35058
76.1538	17.8343			76.1538	0.912093			76.1538	8.71426			76.1538	0.999258			76.1538	6.63056			76.1538	0.140413			76.1538	0.336999
77.2575	17.3123			77.2575	0.875681			77.2575	8.47947			77.2575	0.957322			77.2575	6.36711			77.2575	0.134642			77.2575	0.323996
78.3612	16.8057			78.3612	0.841408			78.3612	8.25207			78.3612	0.917309			78.3612	6.11434			78.3612	0.129153			78.3612	0.311543
79.4649	16.3139			79.4649	0.809119			79.4649	8.03177			79.4649	0.879117			79.4649	5.87182			79.4649	0.123928			79.4649	0.299612
80.5686	15.8366			80.5686	0.778672			80.5686	7.81828			80.5686	0.842652			80.5686	5.63913			80.5686	0.118952			80.5686	0.288178
81.6722	15.3733			81.6722	0.749937			81.6722	7.61133			81.6722	0.807826			81.6722	5.41586			81.6722	0.114212			81.6722	0.277216
82.7759	14.9237			82.7759	0.722791			82.7759	7.41067			82.7759	0.774555			82.7759	5.20163			82.7759	0.109693			82.7759	0.266706
83.8796	14.4872			83.8796	0.697124			83.8796	7.21604			83.8796	0.742762			83.8796	4.99606			83.8796	0.105384			83.8796	0.256627
84.9833	14.0636			84.9833	0.672832			84.9833	7.02721			84.9833	0.712374			84.9833	4.79881			84.9833	0.101274			84.9833	0.246959
86.087	13.6524			86.087	0.649819			86.087	6.84398			86.087	0.683322			86.087	4.60953			86.087	0.0973512			86.087	0.237683
87.1906	13.2532			87.1906	0.627998			87.1906	6.66611			87.1906	0.655542			87.1906	4.42789			87.1906	0.0936064			87.1906	0.228784
88.2943	12.8658			88.2943	0.607288			88.2943	6.49343			88.2943	0.628973			88.2943	4.25359			88.2943	0.0900303			88.2943	0.220244
89.398	12.4898			89.398	0.587612			89.398	6.32573			89.398	0.603558			89.398	4.08631			89.398	0.0866144			89.398	0.212047
90.5017	12.1248			90.5017	0.568903			90.5017	6.16284			90.5017	0.579243			90.5017	3.92578			90.5017	0.0833506			90.5017	0.204181
91.6054	11.7706			91.6054	0.551095			91.6054	6.00458			91.6054	0.555976			91.6054	3.77172			91.6054	0.0802313			91.6054	0.19663
92.709	11.4267			92.709	0.534129			92.709	5.85079			92.709	0.533709			92.709	3.62387			92.709	0.0772494			92.709	0.189382
93.8127	11.093			93.8127	0.51795			93.8127	5.70132			93.8127	0.512396			93.8127	3.48196			93.8127	0.0743983			93.8127	0.182423
94.9164	10.7691			94.9164	0.502508			94.9164	5.55601			94.9164	0.491993			94.9164	3.34577			94.9164	0.0716716			94.9164	0.175743
96.0201	10.4546			96.0201	0.487755			96.0201	5.41473			96.0201	0.472459			96.0201	3.21505			96.0201	0.0690634			96.0201	0.169329
97.1237	10.1494			97.1237	0.473648			97.1237	5.27733			97.1237	0.453756			97.1237	3.08959			97.1237	0.0665682			97.1237	0.163171
98	9.91352			98	0.462881			98	5.17093			98	0.439473			98	2.99357			98	0.064664			98	0.158457
98.2274	9.8532			98.2274	0.460147			98.2274	5.14369			98.2274	0.435845			98.2274	2.96916			98.2274	0.0641806			98.2274	0.157258
99.3311	9.56567			99.3311	0.447214			99.3311	5.01368			99.3311	0.418693			99.3311	2.85357			99.3311	0.0618957			99.3311	0.151581
100.435	9.28659			100.435	0.434815			100.435	4.88719			100.435	0.402264			100.435	2.74261			100.435	0.0597088			100.435	0.14613
101.538	9.01571			101.538	0.422918			101.538	4.7641			101.538	0.386528			101.538	2.63611			101.538	0.0576154			101.538	0.140896
102.642	8.75278			102.642	0.411494			102.642	4.64431			102.642	0.371454			102.642	2.53387			102.642	0.0556112			102.642	0.13587
103.746	8.49758			103.746	0.400514			103.746	4.5277			103.746	0.357013			103.746	2.43573			103.746	0.0536923			103.746	0.131044
104.849	8.24987			104.849	0.389955			104.849	4.41418			104.849	0.343178			104.849	2.34151			104.849	0.0518549			104.849	0.12641
105.953	8.00944			105.953	0.37979			105.953	4.30366			105.953	0.329921			105.953	2.25107			105.953	0.0500952			105.953	0.12196
107.057	7.77607			107.057	0.37			107.057	4.19604			107.057	0.317219			107.057	2.16424			107.057	0.0484099			107.057	0.117687
108.161	7.54955			108.161	0.360563			108.161	4.09123			108.161	0.305048			108.161	2.08088			108.161	0.0467957			108.161	0.113584
109.264	7.32969			109.264	0.351461			109.264	3.98915			109.264	0.293383			109.264	2.00085			109.264	0.0452494			109.264	0.109645
110.368	7.11629			110.368	0.342675			110.368	3.88972			110.368	0.282205			110.368	1.92401			110.368	0.0437681			110.368	0.105862
111.472	6.90915			111.472	0.334189			111.472	3.79287			111.472	0.271491			111.472	1.85024			111.472	0.042349			111.472	0.102229
112.575	6.7081			112.575	0.325989			112.575	3.6985			112.575	0.261223			112.575	1.77941			112.575	0.0409893			112.575	0.0987412
113.679	6.51296			113.679	0.318059			113.679	3.60656			113.679	0.251381			113.679	1.71141			113.679	0.0396865			113.679	0.095392
114.783	6.32354			114.783	0.310387			114.783	3.51698			114.783	0.241947			114.783	1.64611			114.783	0.0384381			114.783	0.0921761
115.886	6.13969			115.886	0.302961			115.886	3.42968			115.886	0.232904			115.886	1.58341			115.886	0.0372419			115.886	0.0890882
116.99	5.96125			116.99	0.295767			116.99	3.34461			116.99	0.224235			116.99	1.52321			116.99	0.0360955			116.99	0.0861232
118.094	5.78804			118.094	0.288797			118.094	3.26169			118.094	0.215925			118.094	1.4654			118.094	0.0349968			118.094	0.0832763
119.197	5.61992			119.197	0.282039			119.197	3.18088			119.197	0.207958			119.197	1.40989			119.197	0.0339439			119.197	0.0805427
120.301	5.45674			120.301	0.275485			120.301	3.10211			120.301	0.20032			120.301	1.35658			120.301	0.0329347			120.301	0.077918
121.405	5.29835			121.405	0.269125			121.405	3.02532			121.405	0.192997			121.405	1.30539			121.405	0.0319674			121.405	0.0753978
122.508	5.14461			122.508	0.262951			122.508	2.95047			122.508	0.185976			122.508	1.25623			122.508	0.0310402			122.508	0.072978
123.612	4.99539			123.612	0.256955			123.612	2.8775			123.612	0.179244			123.612	1.20902			123.612	0.0301514			123.612	0.0706546
124.716	4.85056			124.716	0.251131			124.716	2.80636			124.716	0.172789			124.716	1.16368			124.716	0.0292994			124.716	0.0684238
125.819	4.70998			125.819	0.245471			125.819	2.73699			125.819	0.166599			125.819	1.12014			125.819	0.0284827			125.819	0.0662819
126	4.68737			126	0.24456			126	2.72581			126	0.165611			126	1.11318			126	0.0283523			126	0.0659397
126.923	4.57352			126.923	0.239968			126.923	2.66937			126.923	0.160664			126.923	1.07832			126.923	0.0276997			126.923	0.0642254
128.027	4.44108			128.027	0.234617			128.027	2.60343			128.027	0.154973			128.027	1.03816			128.027	0.0269491			128.027	0.0622509
129.13	4.31252			129.13	0.229413			129.13	2.53914			129.13	0.149516			129.13	0.999586			129.13	0.0262294			129.13	0.0603551
130.234	4.18774			130.234	0.224349			130.234	2.47645			130.234	0.144282			130.234	0.962536			130.234	0.0255395			130.234	0.0585349
131.338	4.06663			131.338	0.21942			131.338	2.41531			131.338	0.139263			131.338	0.92695			131.338	0.024878			131.338	0.0567873
132.441	3.94908			132.441	0.214622			132.441	2.3557			132.441	0.134449			132.441	0.892769			132.441	0.0242437			132.441	0.0551093
133.545	3.83497			133.545	0.209951			133.545	2.29757			133.545	0.129833			133.545	0.859937			133.545	0.0236355			133.545	0.0534983
134.649	3.72422			134.649	0.205401			134.649	2.24088			134.649	0.125406			134.649	0.828401			134.649	0.0230524			134.649	0.0519516
135.753	3.61672			135.753	0.200969			135.753	2.1856			135.753	0.121159			135.753	0.798108			135.753	0.0224932			135.753	0.0504665
136.856	3.51238			136.856	0.196651			136.856	2.13169			136.856	0.117086			136.856	0.769009			136.856	0.021957			136.856	0.0490407
137.96	3.41111			137.96	0.192443			137.96	2.07911			137.96	0.11318			137.96	0.741057			137.96	0.0214429			137.96	0.0476718
139.064	3.31281			139.064	0.188342			139.064	2.02784			139.064	0.109433			139.064	0.714205			139.064	0.0209498			139.064	0.0463575
140.167	3.21739			140.167	0.184344			140.167	1.97783			140.167	0.105839			140.167	0.688409			140.167	0.020477			140.167	0.0450956
141.271	3.12478			141.271	0.180447			141.271	1.92907			141.271	0.102391			141.271	0.663629			141.271	0.0200235			141.271	0.0438841
142.375	3.03489			142.375	0.176647			142.375	1.88151			142.375	0.0990842			142.375	0.639822			142.375	0.0195887			142.375	0.0427209
143.478	2.94764			143.478	0.172941			143.478	1.83513			143.478	0.0959119			143.478	0.616952			143.478	0.0191716			143.478	0.0416041
144.582	2.86296			144.582	0.169327			144.582	1.78989			144.582	0.0928687			144.582	0.594979			144.582	0.0187716			144.582	0.0405319
145.686	2.78076			145.686	0.165801			145.686	1.74578			145.686	0.0899494			145.686	0.573869			145.686	0.018388			145.686	0.0395024
146.789	2.70097			146.789	0.162363			146.789	1.70276			146.789	0.0871489			146.789	0.553587			146.789	0.0180201			146.789	0.038514
147	2.68601			147	0.161716			147	1.69467			147	0.0866273			147	0.549807			147	0.0179516			147	0.0383299
147.893	2.62353			147.893	0.159008			147.893	1.6608			147.893	0.0844621			147.893	0.534101			147.893	0.0176672			147.893	0.0375651
148.997	2.54837			148.997	0.155735			148.997	1.61988			148.997	0.0818844			148.997	0.515378			148.997	0.0173287			148.997	0.036654
150.1	2.47541			150.1	0.152541			150.1	1.57998			150.1	0.0794114			150.1	0.497389			150.1	0.017004			150.1	0.0357792
151.204	2.40459			151.204	0.149425			151.204	1.54106			151.204	0.0770387			151.204	0.480105			151.204	0.0166926			151.204	0.0349393
152.308	2.33586			152.308	0.146383			152.308	1.50311			152.308	0.0747623			152.308	0.463497			152.308	0.0163939			152.308	0.0341329
153.411	2.26914			153.411	0.143415			153.411	1.4661			153.411	0.072578			153.411	0.447539			153.411	0.0161073			153.411	0.0333587
154.515	2.20438			154.515	0.140519			154.515	1.43001			154.515	0.0704823			154.515	0.432204			154.515	0.0158324			154.515	0.0326153
155.619	2.14153			155.619	0.137692			155.619	1.39482			155.619	0.0684714			155.619	0.41747			155.619	0.0155687			155.619	0.0319015
156.722	2.08052			156.722	0.134932			156.722	1.36049			156.722	0.0665418			156.722	0.40331			156.722	0.0153157			156.722	0.0312162
157.826	2.0213			157.826	0.132239			157.826	1.32703			157.826	0.0646903			157.826	0.389704			157.826	0.015073			157.826	0.0305582
158.93	1.96383			158.93	0.12961			158.93	1.29439			158.93	0.0629136			158.93	0.376629			158.93	0.0148402			158.93	0.0299265
160.033	1.90804			160.033	0.127043			160.033	1.26256			160.033	0.0612087			160.033	0.364065			160.033	0.0146169			160.033	0.0293199
161.137	1.85389			161.137	0.124538			161.137	1.23153			161.137	0.0595726			161.137	0.35199			161.137	0.0144026			161.137	0.0287374
162.241	1.80133			162.241	0.122093			162.241	1.20127			162.241	0.0580025			162.241	0.340386			162.241	0.014197			162.241	0.0281782
163.344	1.75031			163.344	0.119706			163.344	1.17177			163.344	0.0564957			163.344	0.329234			163.344	0.0139997			163.344	0.0276413
164.448	1.70079			164.448	0.117375			164.448	1.143			164.448	0.0550497			164.448	0.318517			164.448	0.0138104			164.448	0.0271257
165.552	1.65273			165.552	0.1151			165.552	1.11495			165.552	0.0536619			165.552	0.308217			165.552	0.0136288			165.552	0.0266306
166.656	1.60608			166.656	0.112879			166.656	1.0876			166.656	0.05233			166.656	0.298318			166.656	0.0134546			166.656	0.0261553
167.759	1.5608			167.759	0.110711			167.759	1.06093			167.759	0.0510516			167.759	0.288804			167.759	0.0132874			167.759	0.0256988
168.863	1.51685			168.863	0.108595			168.863	1.03494			168.863	0.0498247			168.863	0.27966			168.863	0.013127			168.863	0.0252605
169.967	1.47419			169.967	0.106529			169.967	1.00959			169.967	0.0486471			169.967	0.270871			169.967	0.012973			169.967	0.0248397
171.07	1.43278			171.07	0.104512			171.07	0.984881			171.07	0.0475168			171.07	0.262424			171.07	0.0128253			171.07	0.0244356
172.174	1.39259			172.174	0.102543			172.174	0.960791			172.174	0.0464318			172.174	0.254305			172.174	0.0126836			172.174	0.0240475
173.278	1.35358			173.278	0.10062			173.278	0.937306			173.278	0.0453903			173.278	0.246501			173.278	0.0125475			173.278	0.0236749
174.381	1.31572			174.381	0.0987439			174.381	0.914412			174.381	0.0443907			174.381	0.239001			174.381	0.012417			174.381	0.0233171
175.485	1.27897			175.485	0.0969122			175.485	0.892094			175.485	0.043431			175.485	0.231791			175.485	0.0122917			175.485	0.0229735
176.589	1.2433			176.589	0.0951241			176.589	0.870339			176.589	0.0425098			176.589	0.22486			176.589	0.0121714			176.589	0.0226435
177.692	1.20867			177.692	0.0933787			177.692	0.849133			177.692	0.0416254			177.692	0.218199			177.692	0.012056			177.692	0.0223267
178.796	1.17506			178.796	0.0916749			178.796	0.828462			178.796	0.0407765			178.796	0.211795			178.796	0.0119452			178.796	0.0220224
179.9	1.14244			179.9	0.0900118			179.9	0.808313			179.9	0.0399614			179.9	0.20564			179.9	0.0118389			179.9	0.0217302
181.003	1.11078			181.003	0.0883885			181.003	0.788675			181.003	0.0391789			181.003	0.199723			181.003	0.0117369			181.003	0.0214496
182.107	1.08005			182.107	0.086804			182.107	0.769534			182.107	0.0384277			182.107	0.194035			182.107	0.011639			182.107	0.0211801
183.211	1.05022			183.211	0.0852575			183.211	0.750878			183.211	0.0377064			183.211	0.188567			183.211	0.011545			183.211	0.0209213
184.314	1.02127			184.314	0.083748			184.314	0.732696			184.314	0.0370138			184.314	0.18331			184.314	0.0114547			184.314	0.0206728
185.418	0.993165			185.418	0.0822747			185.418	0.714976			185.418	0.0363489			185.418	0.178257			185.418	0.0113681			185.418	0.0204341
186.522	0.965888			186.522	0.0808368			186.522	0.697707			186.522	0.0357104			186.522	0.173399			186.522	0.0112849			186.522	0.0202048
187.625	0.939412			187.625	0.0794335			187.625	0.680877			187.625	0.0350974			187.625	0.168729			187.625	0.0112051			187.625	0.0199847
188.729	0.913714			188.729	0.078064			188.729	0.664477			188.729	0.0345087			188.729	0.16424			188.729	0.0111285			188.729	0.0197732
189.833	0.888771			189.833	0.0767275			189.833	0.648495			189.833	0.0339434			189.833	0.159923			189.833	0.0110549			189.833	0.0195701
190.936	0.86456			190.936	0.0754232			190.936	0.632922			190.936	0.0334005			190.936	0.155774			190.936	0.0109843			190.936	0.0193751
192.04	0.84106			192.04	0.0741504			192.04	0.617747			192.04	0.0328792			192.04	0.151784			192.04	0.0109165			192.04	0.0191878
193.144	0.818251			193.144	0.0729083			193.144	0.602961			193.144	0.0323785			193.144	0.147948			193.144	0.0108514			193.144	0.0190078
194.247	0.796112			194.247	0.0716964			194.247	0.588554			194.247	0.0318977			194.247	0.144261			194.247	0.0107889			194.247	0.018835
195.351	0.774623			195.351	0.0705138			195.351	0.574516			195.351	0.0314359			195.351	0.140715			195.351	0.0107288			195.351	0.018669
196.455	0.753765			196.455	0.0693599			196.455	0.560839			196.455	0.0309924			196.455	0.137306			196.455	0.0106712			196.455	0.0185096
197.559	0.73352			197.559	0.0682341			197.559	0.547515			197.559	0.0305665			197.559	0.134029			197.559	0.0106159			197.559	0.0183564
198.662	0.713869			198.662	0.0671357			198.662	0.534533			198.662	0.0301573			198.662	0.130877			198.662	0.0105627			198.662	0.0182093
199.766	0.694796			199.766	0.066064			199.766	0.521886			199.766	0.0297643			199.766	0.127848			199.766	0.0105117			199.766	0.018068
200.87	0.676283			200.87	0.0650185			200.87	0.509566			200.87	0.0293868			200.87	0.124934			200.87	0.0104627			200.87	0.0179322
201.973	0.658314			201.973	0.0639985			201.973	0.497564			201.973	0.0290242			201.973	0.122133			201.973	0.0104157			201.973	0.0178018
203.077	0.640873			203.077	0.0630034			203.077	0.485872			203.077	0.0286759			203.077	0.11944			203.077	0.0103705			203.077	0.0176766
204.181	0.623943			204.181	0.0620328			204.181	0.474484			204.181	0.0283412			204.181	0.11685			204.181	0.0103271			204.181	0.0175562
205.284	0.607512			205.284	0.0610859			205.284	0.46339			205.284	0.0280198			205.284	0.11436			205.284	0.0102854			205.284	0.0174406
206.388	0.591562			206.388	0.0601624			206.388	0.452585			206.388	0.0277109			206.388	0.111966			206.388	0.0102453			206.388	0.0173296
207.492	0.576082			207.492	0.0592615			207.492	0.442061			207.492	0.0274142			207.492	0.109663			207.492	0.0102069			207.492	0.0172229
208.595	0.561056			208.595	0.0583828			208.595	0.43181			208.595	0.0271291			208.595	0.107449			208.595	0.0101699			208.595	0.0171204
209.699	0.546471			209.699	0.0575258			209.699	0.421827			209.699	0.0268552			209.699	0.105321			209.699	0.0101344			209.699	0.0170219
210.803	0.532315			210.803	0.05669			210.803	0.412104			210.803	0.026592			210.803	0.103274			210.803	0.0101003			210.803	0.0169273
211.906	0.518575			211.906	0.0558748			211.906	0.402634			211.906	0.0263391			211.906	0.101305			211.906	0.0100676			211.906	0.0168364
213.01	0.505238			213.01	0.0550798			213.01	0.393413			213.01	0.0260961			213.01	0.0994125			213.01	0.0100361			213.01	0.016749
214.114	0.492293			214.114	0.0543046			214.114	0.384432			214.114	0.0258626			214.114	0.0975924			214.114	0.0100059			214.114	0.0166651
215.217	0.479728			215.217	0.0535486			215.217	0.375687			215.217	0.0256382			215.217	0.0958422			215.217	0.00997688			215.217	0.0165845
216.321	0.467533			216.321	0.0528114			216.321	0.367172			216.321	0.0254225			216.321	0.0941592			216.321	0.00994898			216.321	0.016507
217.425	0.455695			217.425	0.0520925			217.425	0.35888			217.425	0.0252152			217.425	0.0925408			217.425	0.00992218			217.425	0.0164326
218.528	0.444205			218.528	0.0513916			218.528	0.350806			218.528	0.025016			218.528	0.0909844			218.528	0.00989642			218.528	0.016361
219.632	0.433054			219.632	0.0507083			219.632	0.342945			219.632	0.0248245			219.632	0.0894878			219.632	0.00987167			219.632	0.0162923
220.736	0.422229			220.736	0.050042			220.736	0.335291			220.736	0.0246405			220.736	0.0880487			220.736	0.00984789			220.736	0.0162263
221.839	0.411723			221.839	0.0493924			221.839	0.327838			221.839	0.0244636			221.839	0.0866648			221.839	0.00982503			221.839	0.0161628
222.943	0.401525			222.943	0.0487591			222.943	0.320583			222.943	0.0242935			222.943	0.0853339			222.943	0.00980307			222.943	0.0161018
224.047	0.391627			224.047	0.0481417			224.047	0.313519			224.047	0.02413			224.047	0.0840539			224.047	0.00978196			224.047	0.0160432
225.151	0.382019			225.151	0.0475398			225.151	0.306643			225.151	0.0239729			225.151	0.0828231			225.151	0.00976167			225.151	0.0159868
226.254	0.372694			226.254	0.0469531			226.254	0.299948			226.254	0.0238218			226.254	0.0816395			226.254	0.00974216			226.254	0.0159327
227.358	0.363642			227.358	0.0463812			227.358	0.293432			227.358	0.0236765			227.358	0.0805013			227.358	0.00972342			227.358	0.0158806
228.462	0.354857			228.462	0.0458238			228.462	0.287088			228.462	0.0235368			228.462	0.0794067			228.462	0.0097054			228.462	0.0158306
229.565	0.34633			229.565	0.0452804			229.565	0.280913			229.565	0.0234025			229.565	0.078354			229.565	0.00968807			229.565	0.0157825
230.669	0.338052			230.669	0.0447508			230.669	0.274902			230.669	0.0232733			230.669	0.0773414			230.669	0.00967142			230.669	0.0157363
231.773	0.330018			231.773	0.0442347			231.773	0.269051			231.773	0.0231491			231.773	0.0763678			231.773	0.0096554			231.773	0.0156919
232.876	0.322221			232.876	0.0437316			232.876	0.263357			232.876	0.0230296			232.876	0.0754315			232.876	0.00964001			232.876	0.0156492
233.98	0.314652			233.98	0.0432414			233.98	0.257814			233.98	0.0229147			233.98	0.074531			233.98	0.0096252			233.98	0.0156081
235.084	0.307305			235.084	0.0427636			235.084	0.25242			235.084	0.0228042			235.084	0.0736649			235.084	0.00961096			235.084	0.0155686
236.187	0.300174			236.187	0.042298			236.187	0.24717			236.187	0.0226979			236.187	0.072832			236.187	0.00959727			236.187	0.0155307
237.291	0.293253			237.291	0.0418444			237.291	0.24206			237.291	0.0225956			237.291	0.0720309			237.291	0.0095841			237.291	0.0154942
238.395	0.286535			238.395	0.0414023			238.395	0.237088			238.395	0.0224972			238.395	0.0712605			238.395	0.00957144			238.395	0.0154591
239.498	0.280014			239.498	0.0409715			239.498	0.232249			239.498	0.0224025			239.498	0.0705197			239.498	0.00955925			239.498	0.0154254
240.602	0.273684			240.602	0.0405518			240.602	0.22754			240.602	0.0223115			240.602	0.0698072			240.602	0.00954754			240.602	0.015393
241.706	0.267541			241.706	0.0401429			241.706	0.222958			241.706	0.0222238			241.706	0.0691219			241.706	0.00953626			241.706	0.0153618
242.809	0.261578			242.809	0.0397444			242.809	0.218499			242.809	0.0221395			242.809	0.0684629			242.809	0.00952542			242.809	0.0153318
243.913	0.25579			243.913	0.0393563			243.913	0.214161			243.913	0.0220583			243.913	0.0678291			243.913	0.00951498			243.913	0.015303
245.017	0.250172			245.017	0.0389781			245.017	0.209939			245.017	0.0219802			245.017	0.0672197			245.017	0.00950494			245.017	0.0152752
246.12	0.24472			246.12	0.0386097			246.12	0.205832			246.12	0.021905			246.12	0.0666335			246.12	0.00949528			246.12	0.0152486
247.224	0.239427			247.224	0.0382508			247.224	0.201835			247.224	0.0218326			247.224	0.0660698			247.224	0.00948598			247.224	0.0152229
248.328	0.23429			248.328	0.0379012			248.328	0.197947			248.328	0.021763			248.328	0.0655277			248.328	0.00947704			248.328	0.0151982
249.431	0.229304			249.431	0.0375607			249.431	0.194165			249.431	0.0216959			249.431	0.0650064			249.431	0.00946842			249.431	0.0151745
250.535	0.224464			250.535	0.037229			250.535	0.190484			250.535	0.0216313			250.535	0.0645051			250.535	0.00946013			250.535	0.0151517
251.639	0.219766			251.639	0.036906			251.639	0.186904			251.639	0.0215692			251.639	0.0640229			251.639	0.00945215			251.639	0.0151297
252.742	0.215207			252.742	0.0365913			252.742	0.183422			252.742	0.0215093			252.742	0.0635593			252.742	0.00944447			252.742	0.0151086
253.846	0.210781			253.846	0.0362848			253.846	0.180034			253.846	0.0214516			253.846	0.0631134			253.846	0.00943708			253.846	0.0150883
254.95	0.206485			254.95	0.0359864			254.95	0.176738			254.95	0.0213961			254.95	0.0626846			254.95	0.00942995			254.95	0.0150687
256.054	0.202316			256.054	0.0356957			256.054	0.173532			256.054	0.0213426			256.054	0.0622723			256.054	0.00942309			256.054	0.0150499
257.157	0.198269			257.157	0.0354126			257.157	0.170414			257.157	0.0212911			257.157	0.0618758			257.157	0.00941649			257.157	0.0150318
258.261	0.19434			258.261	0.0351369			258.261	0.167381			258.261	0.0212414			258.261	0.0614945			258.261	0.00941013			258.261	0.0150144
259.365	0.190528			259.365	0.0348685			259.365	0.164431			259.365	0.0211936			259.365	0.0611278			259.365	0.009404			259.365	0.0149977
260.468	0.186827			260.468	0.0346071			260.468	0.161562			260.468	0.0211475			260.468	0.0607752			260.468	0.00939809			260.468	0.0149815
261.572	0.183235			261.572	0.0343526			261.572	0.158771			261.572	0.021103			261.572	0.0604361			261.572	0.0093924			261.572	0.014966
262.676	0.179748			262.676	0.0341047			262.676	0.156057			262.676	0.0210602			262.676	0.06011			262.676	0.00938692			262.676	0.0149511
263.779	0.176364			263.779	0.0338634			263.779	0.153418			263.779	0.0210189			263.779	0.0597965			263.779	0.00938164			263.779	0.0149367
264.883	0.173079			264.883	0.0336285			264.883	0.150851			264.883	0.0209791			264.883	0.059495			264.883	0.00937654			264.883	0.0149228
265.987	0.169891			265.987	0.0333998			265.987	0.148355			265.987	0.0209407			265.987	0.0592051			265.987	0.00937163			265.987	0.0149095
267.09	0.166796			267.09	0.0331771			267.09	0.145927			267.09	0.0209037			267.09	0.0589263			267.09	0.0093669			267.09	0.0148967
268.194	0.163792			268.194	0.0329603			268.194	0.143567			268.194	0.020868			268.194	0.0586582			268.194	0.00936233			268.194	0.0148843
269.298	0.160877			269.298	0.0327493			269.298	0.141271			269.298	0.0208336			269.298	0.0584005			269.298	0.00935793			269.298	0.0148724
270.401	0.158047			270.401	0.0325438			270.401	0.13904			270.401	0.0208004			270.401	0.0581526			270.401	0.00935369			270.401	0.014861
271.505	0.1553			271.505	0.0323438			271.505	0.136869			271.505	0.0207683			271.505	0.0579144			271.505	0.00934959			271.505	0.0148499
272.609	0.152634			272.609	0.0321492			272.609	0.134759			272.609	0.0207374			272.609	0.0576852			272.609	0.00934564			272.609	0.0148393
273.712	0.150046			273.712	0.0319597			273.712	0.132708			273.712	0.0207075			273.712	0.0574649			273.712	0.00934183			273.712	0.0148291
274.816	0.147534			274.816	0.0317753			274.816	0.130713			274.816	0.0206787			274.816	0.0572531			274.816	0.00933815			274.816	0.0148192
275.92	0.145096			275.92	0.0315958			275.92	0.128774			275.92	0.0206509			275.92	0.0570495			275.92	0.0093346			275.92	0.0148097
277.023	0.14273			277.023	0.031421			277.023	0.126888			277.023	0.020624			277.023	0.0568538			277.023	0.00933117			277.023	0.0148005
278.127	0.140433			278.127	0.031251			278.127	0.125056			278.127	0.020598			278.127	0.0566655			278.127	0.00932786			278.127	0.0147917
279.231	0.138204			279.231	0.0310855			279.231	0.123274			279.231	0.020573			279.231	0.0564846			279.231	0.00932466			279.231	0.0147832
280.334	0.13604			280.334	0.0309245			280.334	0.121542			280.334	0.0205487			280.334	0.0563106			280.334	0.00932158			280.334	0.014775
281.438	0.133939			281.438	0.0307678			281.438	0.119858			281.438	0.0205253			281.438	0.0561434			281.438	0.00931859			281.438	0.0147671
282.542	0.131901			282.542	0.0306152			282.542	0.118221			282.542	0.0205027			282.542	0.0559827			282.542	0.00931571			282.542	0.0147595
283.645	0.129922			283.645	0.0304668			283.645	0.11663			283.645	0.0204808			283.645	0.0558282			283.645	0.00931293			283.645	0.0147522
284.749	0.128001			284.749	0.0303224			284.749	0.115084			284.749	0.0204597			284.749	0.0556796			284.749	0.00931024			284.749	0.0147451
285.853	0.126137			285.853	0.0301819			285.853	0.113581			285.853	0.0204392			285.853	0.0555368			285.853	0.00930763			285.853	0.0147383
286.957	0.124327			286.957	0.0300452			286.957	0.11212			286.957	0.0204194			286.957	0.0553996			286.957	0.00930512			286.957	0.0147317
288.06	0.122571			288.06	0.0299122			288.06	0.1107			288.06	0.0204003			288.06	0.0552677			288.06	0.00930268			288.06	0.0147254
289.164	0.120866			289.164	0.0297827			289.164	0.10932			289.164	0.0203818			289.164	0.0551409			289.164	0.00930033			289.164	0.0147192
290.268	0.119212			290.268	0.0296568			290.268	0.107979			290.268	0.0203638			290.268	0.055019			290.268	0.00929805			290.268	0.0147133
291.371	0.117606			291.371	0.0295343			291.371	0.106675			291.371	0.0203465			291.371	0.0549019			291.371	0.00929584			291.371	0.0147076
292.475	0.116047			292.475	0.0294151			292.475	0.105409			292.475	0.0203297			292.475	0.0547893			292.475	0.00929371			292.475	0.0147021
293.579	0.114534			293.579	0.0292992			293.579	0.104178			293.579	0.0203134			293.579	0.0546811			293.579	0.00929164			293.579	0.0146968
294.682	0.113065			294.682	0.0291864			294.682	0.102982			294.682	0.0202976			294.682	0.0545772			294.682	0.00928963			294.682	0.0146917
295.786	0.111639			295.786	0.0290766			295.786	0.10182			295.786	0.0202823			295.786	0.0544772			295.786	0.00928769			295.786	0.0146868
296.89	0.110256			296.89	0.0289699			296.89	0.10069			296.89	0.0202675			296.89	0.0543812			296.89	0.00928581			296.89	0.014682
297.993	0.108913			297.993	0.0288661			297.993	0.0995927			297.993	0.0202531			297.993	0.054289			297.993	0.00928399			297.993	0.0146774
299.097	0.107609			299.097	0.0287651			299.097	0.0985264			299.097	0.0202392			299.097	0.0542003			299.097	0.00928222			299.097	0.0146729
300	0.106571			300	0.0286845			300	0.0976765			300	0.0202281			300	0.0541304			300	0.00928082			300	0.0146694
300.201	0.106344			300.201	0.0286669			300.201	0.0974904			300.201	0.0202256			300.201	0.0541151			300.201	0.00928051			300.201	0.0146686
301.304	0.105116			301.304	0.0285714			301.304	0.0964838			301.304	0.0202125			301.304	0.0540333			301.304	0.00927885			301.304	0.0146645
302.408	0.103924			302.408	0.0284784			302.408	0.0955058			302.408	0.0201997			302.408	0.0539547			302.408	0.00927723			302.408	0.0146605
303.512	0.102767			303.512	0.0283881			303.512	0.0945557			303.512	0.0201874			303.512	0.0538791			303.512	0.00927567			303.512	0.0146566
304.615	0.101644			304.615	0.0283002			304.615	0.0936326			304.615	0.0201753			304.615	0.0538065			304.615	0.00927415			304.615	0.0146529
305.719	0.100553			305.719	0.0282147			305.719	0.0927359			305.719	0.0201637			305.719	0.0537368			305.719	0.00927267			305.719	0.0146492
306.823	0.0994954			306.823	0.0281316			306.823	0.0918649			306.823	0.0201523			306.823	0.0536698			306.823	0.00927123			306.823	0.0146457
307.926	0.0984685			307.926	0.0280508			307.926	0.0910187			307.926	0.0201413			307.926	0.0536055			307.926	0.00926984			307.926	0.0146423
309.03	0.0974717			309.03	0.0279722			309.03	0.0901967			309.03	0.0201305			309.03	0.0535437			309.03	0.00926848			309.03	0.0146391
310.134	0.0965042			310.134	0.0278957			310.134	0.0893983			310.134	0.0201201			310.134	0.0534844			310.134	0.00926716			310.134	0.0146359
311.237	0.0955651			311.237	0.0278214			311.237	0.0886228			311.237	0.0201099			311.237	0.0534274			311.237	0.00926588			311.237	0.0146328
312.341	0.0946537			312.341	0.0277492			312.341	0.0878696			312.341	0.0201			312.341	0.0533726			312.341	0.00926463			312.341	0.0146298
313.445	0.093769			313.445	0.0276789			313.445	0.0871381			313.445	0.0200904			313.445	0.0533201			313.445	0.00926341			313.445	0.014627
314.548	0.0929103			314.548	0.0276106			314.548	0.0864276			314.548	0.020081			314.548	0.0532696			314.548	0.00926223			314.548	0.0146242
315.652	0.0920769			315.652	0.0275442			315.652	0.0857376			315.652	0.0200718			315.652	0.0532211			315.652	0.00926108			315.652	0.0146215
316.756	0.0912679			316.756	0.0274796			316.756	0.0850674			316.756	0.0200629			316.756	0.0531746			316.756	0.00925995			316.756	0.0146189
317.86	0.0904827			317.86	0.0274168			317.86	0.0844166			317.86	0.0200542			317.86	0.0531299			317.86	0.00925886			317.86	0.0146164
318.963	0.0897205			318.963	0.0273558			318.963	0.0837846			318.963	0.0200457			318.963	0.0530869			318.963	0.00925779			318.963	0.0146139
320.067	0.0889809			320.067	0.0272964			320.067	0.0831709			320.067	0.0200374			320.067	0.0530458			320.067	0.00925675			320.067	0.0146115
321.171	0.088263			321.171	0.0272388			321.171	0.0825751			321.171	0.0200293			321.171	0.0530062			321.171	0.00925573			321.171	0.0146092
322.274	0.0875662			322.274	0.0271827			322.274	0.0819966			322.274	0.0200214			322.274	0.0529683			322.274	0.00925474			322.274	0.014607
323.378	0.0868899			323.378	0.0271282			323.378	0.0814348			323.378	0.0200137			323.378	0.0529319			323.378	0.00925377			323.378	0.0146048
324.482	0.0862334			324.482	0.0270752			324.482	0.0808894			324.482	0.0200061			324.482	0.0528969			324.482	0.00925282			324.482	0.0146028
325.585	0.0855962			325.585	0.0270237			325.585	0.0803598			325.585	0.0199988			325.585	0.0528633			325.585	0.00925189			325.585	0.0146007
326.689	0.0849777			326.689	0.0269737			326.689	0.0798455			326.689	0.0199915			326.689	0.0528311			326.689	0.00925099			326.689	0.0145987
327.793	0.0843772			327.793	0.026925			327.793	0.0793462			327.793	0.0199844			327.793	0.0528001			327.793	0.0092501			327.793	0.0145968
328.896	0.0837946			328.896	0.0268777			328.896	0.0788616			328.896	0.0199775			328.896	0.0527704			328.896	0.00924923			328.896	0.014595
330	0.0832291			330	0.0268318			330	0.0783912			330	0.0199707			330	0.052742			330	0.00924838			330	0.0145931
Confidence band				Confidence band				Confidence band				Confidence band				Confidence band				Confidence band				Confidence band
x	y			x	y			x	y			x	y			x	y			x	y			x	y
0	90.3252			0	57.9994			0	75.2319			0	82.5178			0	74.9608			0	62.7349			0	67.1175
6.73469	75.3492			6.73469	35.8099			6.73469	55.446			6.73469	42.354			6.73469	58.2306			6.73469	17.0906			6.73469	28.8402
13.4694	62.8531			13.4694	22.103			13.4694	41.4781			13.4694	22.444			13.4694	45.1626			13.4694	6.59955			13.4694	12.4519
20.2041	52.427			20.2041	13.6696			20.2041	31.5363			20.2041	12.4899			20.2041	34.9996			20.2041	2.96108			20.2041	5.61621
26.9388	43.7287			26.9388	8.50256			26.9388	24.3784			26.9388	7.3881			26.9388	27.1209			26.9388	1.49387			26.9388	2.788
33.6735	36.4708			33.6735	5.34899			33.6735	19.1586			33.6735	4.66015			33.6735	21.0218			33.6735	0.835033			33.6735	1.57037
40.4082	30.4177			40.4082	3.42862			40.4082	15.2939			40.4082	3.11617			40.4082	16.3021			40.4082	0.510944			40.4082	0.994932
47.1429	25.3687			47.1429	2.2573			47.1429	12.384			47.1429	2.18533			47.1429	12.6525			47.1429	0.336911			47.1429	0.688253
53.8776	21.1576			53.8776	1.53799			53.8776	10.1543			53.8776	1.58709			53.8776	9.82916			53.8776	0.23532			53.8776	0.504497
60.6122	17.6452			60.6122	1.08945			60.6122	8.41505			60.6122	1.181			60.6122	7.64325			60.6122	0.171799			60.6122	0.38302
67.3469	14.7162			67.3469	0.803121			67.3469	7.03522			67.3469	0.894056			67.3469	5.95072			67.3469	0.128764			67.3469	0.29671
74.0816	12.2737			74.0816	0.614355			74.0816	5.92238			74.0816	0.684862			74.0816	4.63837			74.0816	0.0983127			74.0816	0.232504
80.8163	10.2372			80.8163	0.485315			80.8163	5.01222			80.8163	0.532005			80.8163	3.6203			80.8163	0.0763385			80.8163	0.183426
87.551	8.53898			87.551	0.393666			87.551	4.25936			87.551	0.412798			87.551	2.82954			87.551	0.0600259			87.551	0.145398
94.2857	7.12323			94.2857	0.3261			94.2857	3.63051			94.2857	0.321951			94.2857	2.21493			94.2857	0.0475689			94.2857	0.115728
101.02	5.94297			101.02	0.274543			101.02	3.10121			101.02	0.251129			101.02	1.7367			101.02	0.0381086			101.02	0.0925291
107.755	4.95909			107.755	0.233972			107.755	2.65331			107.755	0.198569			107.755	1.3668			107.755	0.0308451			107.755	0.0743684
114.49	4.139			114.49	0.201222			114.49	2.27252			114.49	0.156406			114.49	1.0741			114.49	0.0252606			114.49	0.0601667
121.224	3.45531			121.224	0.174239			121.224	1.94763			121.224	0.124424			121.224	0.847665			121.224	0.0209325			121.224	0.049065
127.959	2.88579			127.959	0.151657			127.959	1.66994			127.959	0.100019			127.959	0.670907			127.959	0.0175936			127.959	0.0404201
134.694	2.41105			134.694	0.132539			134.694	1.43226			134.694	0.0804288			134.694	0.532813			134.694	0.0150095			134.694	0.0336181
141.429	2.01543			141.429	0.116221			141.429	1.22869			141.429	0.0655038			141.429	0.424881			141.429	0.0130077			141.429	0.0283302
148.163	1.68573			148.163	0.102222			148.163	1.05417			148.163	0.053912			148.163	0.340409			148.163	0.0114553			148.163	0.0242029
154.898	1.41108			154.898	0.0901673			154.898	0.90464			154.898	0.0449084			154.898	0.2743			154.898	0.0102503			154.898	0.020982
161.633	1.18227			161.633	0.0797737			161.633	0.776571			161.633	0.0379185			161.633	0.222609			161.633	0.00931401			161.633	0.0184876
168.367	0.991621			168.367	0.0708018			168.367	0.666875			168.367	0.0324508			168.367	0.181953			168.367	0.00858482			168.367	0.0165043
175.102	0.832835			175.102	0.0630555			175.102	0.573076			175.102	0.0282053			175.102	0.150166			175.102	0.00801734			175.102	0.0149882
181.837	0.700572			181.837	0.0563705			181.837	0.492904			181.837	0.024943			181.837	0.125229			181.837	0.00757476			181.837	0.0137873
188.571	0.59044			188.571	0.0506027			188.571	0.425028			188.571	0.0223081			188.571	0.105672			188.571	0.00722955			188.571	0.0128294
195.306	0.498715			195.306	0.0456352			195.306	0.366052			195.306	0.0202904			195.306	0.0903214			195.306	0.00695987			195.306	0.0120933
202.041	0.422331			202.041	0.0413596			202.041	0.316286			202.041	0.0187092			202.041	0.0782668			202.041	0.00674814			202.041	0.011516
208.776	0.35874			208.776	0.0376836			208.776	0.273897			208.776	0.0175028			208.776	0.0687932			208.776	0.00658249			208.776	0.0110631
215.51	0.305781			215.51	0.0345268			215.51	0.237849			215.51	0.0165008			215.51	0.0613422			215.51	0.00645288			215.51	0.0107075
222.245	0.261691			222.245	0.0318189			222.245	0.207223			222.245	0.0157377			222.245	0.0554787			222.245	0.00635088			222.245	0.0104281
228.98	0.224977			228.98	0.0294991			228.98	0.181231			228.98	0.0151369			228.98	0.050861			228.98	0.00627067			228.98	0.0102084
235.714	0.194417			235.714	0.0275129			235.714	0.159202			235.714	0.014663			235.714	0.0472193			235.714	0.00620768			235.714	0.0100352
242.449	0.168973			242.449	0.025815			242.449	0.14054			242.449	0.0142883			242.449	0.0443486			242.449	0.00615793			242.449	0.00989877
249.184	0.14779			249.184	0.0243655			249.184	0.12475			249.184	0.0139914			249.184	0.0420781			249.184	0.00611878			249.184	0.00979077
255.918	0.130148			255.918	0.0231288			255.918	0.1114			255.918	0.0137555			255.918	0.0402914			255.918	0.00608749			255.918	0.00970583
262.653	0.115459			262.653	0.0220759			262.653	0.100126			262.653	0.0135674			262.653	0.0388951			262.653	0.00606282			262.653	0.00963852
269.388	0.103215			269.388	0.0211794			269.388	0.0906109			269.388	0.0134169			269.388	0.0377639			269.388	0.006043			269.388	0.0095851
276.122	0.0930173			276.122	0.0204174			276.122	0.0825876			276.122	0.0132958			276.122	0.0368848			276.122	0.00602661			276.122	0.00954259
282.857	0.0845178			282.857	0.0197705			282.857	0.0758223			282.857	0.0131978			282.857	0.0361928			282.857	0.00601357			282.857	0.00950868
289.592	0.0774315			289.592	0.0192218			289.592	0.0701341			289.592	0.013118			289.592	0.0356467			289.592	0.0060036			289.592	0.00948153
296.327	0.0715228			296.327	0.0187569			296.327	0.0653452			296.327	0.0130524			296.327	0.0352165			296.327	0.00599494			296.327	0.0094597
303.061	0.0665939			303.061	0.0183636			303.061	0.0613215			303.061	0.0129982			303.061	0.0348806			303.061	0.00598783			303.061	0.0094419
309.796	0.0624813			309.796	0.0180313			309.796	0.0579401			309.796	0.0129529			309.796	0.0346134			309.796	0.00598193			309.796	0.00942786
316.531	0.059049			316.531	0.0177508			316.531	0.0551033			316.531	0.0129144			316.531	0.0344064			316.531	0.00597693			316.531	0.00941591
323.265	0.0561854			323.265	0.0175143			323.265	0.0527268			323.265	0.0128815			323.265	0.0342446			323.265	0.0059727			323.265	0.00940638
330	0.053794			330	0.0173151			330	0.0507379			330	0.0128528			330	0.0341182			330	0.005969			330	0.00939825
330	0.128786			330	0.0415624			330	0.121087			330	0.0310158			330	0.081507			330	0.014327			330	0.0226469
323.265	0.134602			323.265	0.0420198			323.265	0.125914			323.265	0.0310825			323.265	0.0818044			323.265	0.0143353			323.265	0.0226647
316.531	0.141589			316.531	0.0425652			316.531	0.131702			316.531	0.031159			316.531	0.0821852			316.531	0.0143448			316.531	0.022686
309.796	0.149978			309.796	0.0432135			309.796	0.138646			309.796	0.031248			309.796	0.0826756			309.796	0.0143547			309.796	0.0227119
303.061	0.160052			303.061	0.0439836			303.061	0.146942			303.061	0.0313533			303.061	0.0833028			303.061	0.0143675			303.061	0.0227436
296.327	0.172143			296.327	0.0448957			296.327	0.156855			296.327	0.0314793			296.327	0.0840997			296.327	0.0143841			296.327	0.0227827
289.592	0.18666			289.592	0.0459788			289.592	0.168679			289.592	0.0316314			289.592	0.0851311			289.592	0.0144028			289.592	0.0228305
282.857	0.204069			282.857	0.047262			282.857	0.182773			282.857	0.0318167			282.857	0.0864436			282.857	0.0144257			282.857	0.0228909
276.122	0.224949			276.122	0.0487799			276.122	0.199542			276.122	0.0320445			276.122	0.0881103			276.122	0.0144538			276.122	0.0229664
269.388	0.249977			269.388	0.0505722			269.388	0.219468			269.388	0.0323281			269.388	0.0902343			269.388	0.0144886			269.388	0.0230613
262.653	0.27997			262.653	0.0526891			262.653	0.243119			262.653	0.0326798			262.653	0.0929361			262.653	0.0145324			262.653	0.0231809
255.918	0.315937			255.918	0.0551838			255.918	0.271178			255.918	0.0331202			255.918	0.0963788			255.918	0.014587			255.918	0.023332
249.184	0.35904			249.184	0.0581191			249.184	0.304392			249.184	0.033674			249.184	0.100754			249.184	0.014656			249.184	0.023524
242.449	0.410667			242.449	0.0615709			242.449	0.343686			242.449	0.034373			242.449	0.106321			242.449	0.0147428			242.449	0.0237662
235.714	0.472545			235.714	0.0656238			235.714	0.390092			235.714	0.0352584			235.714	0.113398			235.714	0.014853			235.714	0.0240754
228.98	0.546674			228.98	0.070371			228.98	0.444864			228.98	0.036382			228.98	0.122383			228.98	0.014993			228.98	0.0244692
222.245	0.635465			222.245	0.075926			222.245	0.50939			222.245	0.0378116			222.245	0.133793			222.245	0.0151718			222.245	0.0249718
215.51	0.741865			215.51	0.0824134			215.51	0.585399			215.51	0.0396334			215.51	0.148276			215.51	0.0154007			215.51	0.0256139
208.776	0.869329			208.776	0.0899907			208.776	0.67473			208.776	0.0419588			208.776	0.166652			208.776	0.0156926			208.776	0.0264361
202.041	1.02204			202.041	0.0988084			202.041	0.779638			202.041	0.0449308			202.041	0.189964			202.041	0.0160666			202.041	0.0274866
195.306	1.20503			195.306	0.109069			195.306	0.902733			195.306	0.0487331			195.306	0.219537			195.306	0.016546			195.306	0.028833
188.571	1.42429			188.571	0.120986			188.571	1.04692			188.571	0.0536013			188.571	0.257067			188.571	0.0171625			188.571	0.0305581
181.837	1.68706			181.837	0.134814			181.837	1.21563			181.837	0.0598382			181.837	0.304686			181.837	0.0179549			181.837	0.0327703
175.102	2.00194			175.102	0.150838			175.102	1.41276			175.102	0.067839			175.102	0.365169			175.102	0.018974			175.102	0.0356075
168.367	2.37936			168.367	0.169402			168.367	1.64288			168.367	0.0781116			168.367	0.442065			168.367	0.0202873			168.367	0.0392454
161.633	2.83175			161.633	0.190899			161.633	1.91124			161.633	0.0912992			161.633	0.539841			161.633	0.0219811			161.633	0.0439119
154.898	3.37402			154.898	0.21581			154.898	2.2239			154.898	0.108259			154.898	0.664333			154.898	0.0241658			154.898	0.049901
148.163	4.02397			148.163	0.244707			148.163	2.58784			148.163	0.130086			148.163	0.822901			148.163	0.0269839			148.163	0.0575793
141.429	4.80332			141.429	0.278313			141.429	3.01107			141.429	0.1582			141.429	1.02515			141.429	0.0306254			141.429	0.0674294
134.694	5.73773			134.694	0.317571			134.694	3.50384			134.694	0.194466			134.694	1.28334			134.694	0.0353288			134.694	0.080066
127.959	6.8581			127.959	0.363745			127.959	4.07678			127.959	0.241301			127.959	1.61324			127.959	0.0414141			127.959	0.0962736
121.224	8.20149			121.224	0.418601			121.224	4.74409			121.224	0.301884			121.224	2.03519			121.224	0.0492882			121.224	0.117056
114.49	9.81228			114.49	0.484693			114.49	5.52229			114.49	0.380353			114.49	2.57511			114.49	0.0595051			114.49	0.143733
107.755	11.7442			107.755	0.565898			107.755	6.43228			107.755	0.482207			107.755	3.2669			107.755	0.072776			107.755	0.177961
101.02	14.0614			101.02	0.668253			101.02	7.50053			101.02	0.614684			101.02	4.15419			101.02	0.0900732			101.02	0.221914
94.2857	16.8406			94.2857	0.801116			94.2857	8.76031			94.2857	0.787531			94.2857	5.29252			94.2857	0.112698			94.2857	0.278366
87.551	20.1743			87.551	0.979457			87.551	10.2563			87.551	1.0139			87.551	6.75424			87.551	0.142491			87.551	0.350994
80.8163	24.1734			80.8163	1.22701			80.8163	12.0479			80.8163	1.31217			80.8163	8.63274			80.8163	0.182079			80.8163	0.444789
74.0816	28.9708			74.0816	1.58129			74.0816	14.2146			74.0816	1.70835			74.0816	11.0483			74.0816	0.235389			74.0816	0.566665
67.3469	34.7266			67.3469	2.10172			67.3469	16.8667			67.3469	2.24127			67.3469	14.1569			67.3469	0.308713			67.3469	0.727286
60.6122	41.6328			60.6122	2.8828			60.6122	20.1564			60.6122	2.97166			60.6122	18.1609			60.6122	0.412831			60.6122	0.944577
53.8776	49.9196			53.8776	4.07583			53.8776	24.2993			53.8776	4.00069			53.8776	23.3195			53.8776	0.567585			53.8776	1.25351
47.1429	59.8637			47.1429	5.92546			47.1429	29.5969			47.1429	5.50748			47.1429	29.9697			47.1429	0.812702			47.1429	1.73015
40.4082	71.7969			40.4082	8.83014			40.4082	36.4847			40.4082	7.82826			40.4082	38.5476			40.4082	1.23251			40.4082	2.55055
33.6735	86.1165			33.6735	13.4452			33.6735	45.5963			33.6735	11.6197			33.6735	49.6162			33.6735	2.01603			33.6735	4.11492
26.9388	103.307			26.9388	20.8496			26.9388	57.8545			26.9388	18.2129			26.9388	63.9			26.9388	3.61058			26.9388	7.32492
20.2041	123.94			20.2041	32.8319			20.2041	74.603			20.2041	30.3042			20.2041	82.338			20.2041	7.15089			20.2041	14.2836
13.4694	148.708			13.4694	52.3782			13.4694	97.8696			13.4694	53.5328			13.4694	106.151			13.4694	15.8151			13.4694	30.1467
6.73469	178.443			6.73469	84.4982			6.73469	130.588			6.73469	100.004			6.73469	136.89			6.73469	40.5632			6.73469	68.0921
0	214.139			0	137.651			0	177.146			0	196.429			0	176.546			0	160.65			0	163.347

## Sheet: fgure 2g
Figure 2g: Inferred lineage pathways to CMPs and their relative contributions to generation of CMPs
x	y	lower bound	upper bound
1	0.661357	0.417067	1
2	0.221985	0.1303	0.468526
3	0.0596773	0.0264298	0.0985428
4	0.0515031	0.0303246	0.104727
5	0.00295655	0.000791865	0.00894928
6	0.00252107	0.00110925	0.00507507

## Sheet: figure 2h
Figure 2h: Sca-1hi HSCs, but not Sca-1lo HSCs, yielded lymphoid progeny
Left panel									Left panel
1st transplant				2nd transplant					1st transplant				2nd transplant
Sca-1hi				Sca-1hi					Sca-1hi				Sca-1hi
x	y	sem		x	y	sem			x	y	sem		x	y	sem
6	20.1	4.51768		5	69.575	10.4677			6	3.3231	0.750675		5	1.39465	0.0680245
10	27.175	6.13012		8	71.35	10.5365			10	3.38728	0.979341		8	1.12503	0.0753617
16	39.4	7.58323		12	73.85	10.5662			16	2.10164	0.273586		12	1.06086	0.111324
				16	77.65	12.4532							16	1.0655	0.10867
Sca-1lo				Sca-1lo					Sca-1lo				Sca-1lo
x	y	sem		x	y	sem			x	y	sem		x	y	sem
6	1.84333	0.691624		5	15.4867	4.63949			6	4.96628	1.73766		5	26.1142	11.0326
10	1.59467	0.436511		8	18.1967	6.08021			10	9.76412	3.34623		8	15.1031	3.8594
16	1.439	0.69832		12	14.0667	5.39887			16	12.6848	5.31382		12	14.0809	4.04271
				16	11.85	4.02627							16	15.9353	5.7538

## Sheet: figure 2i
Figure 2i: , Ratio of cell fluxes between Sca-1lo HPC-1  CMP and Sca-1hi HPC-1  CLP for young and old mice
Age	y	lower bound	upper bound
Young	18.0534	10.2026	31.9924
Old	212.126	41.832	nonidentified
