# Supplementary material for: Fate mapping of hematopoietic stem cells reveals two pathways of native thrombopoiesis
Source: Nat Commun. 2022 Aug 3;13:4504. doi: 10.1038/s41467-022-31914-z (PMC9349191; doi:10.1038/s41467-022-31914-z)
Supplement: Supplementary file 4 — Source Data [file 41467_2022_31914_MOESM4_ESM.zip › Source Data/Figure_3_data.xlsx]

## Sheet: Fig.3a
Figure 1e: Fraction of label in MPP in BM populations in Fgd5ZsGreen:CreERT2 R26LSL-tdRFP animals, 15 to 92 weeks of chase
Means used in heatmap
Means used for Heatmap (Fraction of label in MPP)
Population	15 weeks	30 weeks	44 weeks	63 weeks	70 weeks	92 weeks
MPP	1	1	1	1	1	1
CMP	0.673481309135959	0.778718692909237	0.849487391346491	1	0.621562227256653	1
GMP	0.508393679155801	0.661357059758436	0.742614516475379	1	0.535519302684815	1
PMN	0.338075959789169	0.713729229363248	0.63347146088495	0.826912	0.946522	1
MEP	0.788187336581313	0.852939147478318	0.905847670426378	1	0.5946	1
Erythrocytes	0.342208455276364	0.609928076576679	0.671324060337701	0.862754	0.995926	1
Platelets	0.832538333858823	1	1	2	2	2
CLP	0.29723149037751	0.40172813467585	0.40841457900275	0.488044231144432	0.358856097979296	0.765796064591626
B-Cells	0.0823059659299838	0.191987385833401	0.257617505605498	0.424195	0.474206	0.4188
T-Cells	0.0241088138451661	0.149113652922326	0.138091485353837	0.205834	0.182779	0.1395
Source data (Fraction of label in MPP, used means in red)
Bone Marrow
	15 weeks					30 weeks						44 weeks						63 weeks						70 Weeks						92 weeks
Animal ID	MPP LSK+ CD150- CD48-	CLP lin- CD127+ CD135+	GMP LK CD34+ CD16/32+	CMP LK CD34+ CD16/32-	MEP LK CD34- CD16/32-	Animal ID	MPP LSK+ CD150- CD48-	CLP lin- CD127+ CD135+	GMP LK CD34+ CD16/32+	CMP LK CD34+ CD16/32-	MEP LK CD34- CD16/32-	Animal ID	MPP LSK+ CD150- CD48-	CLP lin- CD127+ CD135+	GMP LK CD34+ CD16/32+	CMP LK CD34+ CD16/32-	MEP LK CD34- CD16/32-	Animal ID	MPP LSK+ CD150- CD48-	CLP lin- CD127+ CD135+	GMP LK CD34+ CD16/32+	CMP LK CD34+ CD16/32-	MEP LK CD34- CD16/32-	Animal ID	MPP LSK+ CD150- CD48-	CLP lin- CD127+ CD135+	GMP LK CD34+ CD16/32+	CMP LK CD34+ CD16/32-	MEP LK CD34- CD16/32-	Animal ID	MPP LSK+ CD150- CD48-	CLP lin- CD127+ CD135+	GMP LK CD34+ CD16/32+	CMP LK CD34+ CD16/32-	MEP LK CD34- CD16/32-
AR-66490	1	0.117266	0.518705	0.603597	0.698561	AR-65363	1	0.264667	0.746667	0.658667	0.986667	AR-70642	1	0.204762	0.547619	0.806548	1.08036	AR-69478	1	0.921502	1.23208	1.34471	1.68942	AR-67910	1	0.323718	0.373397	0.458333	0.43109	AR-70652	1	0.875132	1.07937	1.02116	1.07937
AR-66817	1	0.349593	0.398374	0.427642	0.550407	AR-65366	1	0.319613	0.507264	0.77724	0.600484	AR-70916	1	0.146203	0.900844	1.06962	1.20886	AR-69484	1	0.364539	0.851064	1.1844	3.07801	AR-67963	1	0.300654	0.464052	0.576797	0.630719	AR-70917	1	0.398131	0.741121	0.923364	0.901869
AR-67273	1	0.129016	0.223834	0.354922	0.34456	AR-64939	1	0.361481	0.737037	0.937037	1.28519	AR-71332	1	0.24032	0.465955	0.58745	0.588785	AR-69572	1	0.414583	1.10625	1.25417	1.04792	AR-67964	1	0.338432	0.451243	0.596558	0.634799	AR-71553	1	0.615385	1.05769	1.16346	1.20192
AR-67145	1	0.25779	0.454674	0.831445	0.467422	AR-65865	1	0.397297	0.581081	0.851351	0.878378	AR-71335	1	0.287466	0.726158	0.765668	0.720708	AR-69857	1	0.407862	1.09828	1.13514	1.04668	AR-67914	1	0.288889	0.507778	0.507778	0.521111	AR-71328	1	0.436975	1.68908	1.46218	2.18487
AR-67271	1	0.342657	0.846154	0.93007	0.713287	AR-65866	1	0.444104	0.656968	0.658499	0.679939	AR-71416	1	0.652605	0.679901	0.789082	0.769231	AR-69889	1	0.654189	0.900178	0.889483	0.798574	AR-68103	1	0.264964	0.69562	0.817518	0.70365	AR-71330	1	0.733813	1.34532	1.61151	2.09353
AR-69480	1	0.251656	0.476821	0.678808	0.952539	AR-65862	1	0.411972	0.598592	0.739437	0.714789	AR-71124	1	0.57013	0.650649	0.694805	0.725974	AR-69884	1	0.650943	1.1934	1.22642	1.17925	AR-68104	1	0.594595	0.797297	0.783784	0.617761	AR-71412	1	1.35526	1.14912	1.08333	1.20614
AR-69491	1	0.331132	0.239623	0.545283	0.548113	AR-65863	1	0.449153	0.504237	0.669492	0.699153	AR-71422	1	0.436754	0.577566	0.844869	0.78043	AR-69886	1	0.38806	1.10075	1.24627	1.59328	AR-68105	1	0.311	0.545	0.685	0.69	AR-71426	1	0.585714	0.78125	0.982143	0.873214
AR-69869	1	0.482843	0.720588	1.20588	1.84314	AR-65864	1	0.635811	0.925676	0.810811	0.817568	AR-71863	1	0.631356	1.55508	1.48305	1.56356	AR-69887	1	0.312541	0.848185	1.10891	1.52475	AR-68107	1	0.448598	0.449766	0.546729	0.528037	AR-71551	1	0.497238	0.848066	1.08564	1.50829
AR-69995	1	0.503704	0.478395	0.648148	0.845679	AR-65999	1	0.386364	0.734848	0.825758	0.924242	AR-71778	1	0.506135	0.579755	0.604294	0.714724	AR-70069	1	0.261663	1.18864	1.2211	1.25152							AR-71670	1	0.405109	0.706204	0.877737	0.937956
AR-70244	1	0.206657	0.726768	0.509015	0.918169	AR-66079	1	0.380282	0.678873	0.774648	0.83662							AR-70246	1	0.504559	0.6231	0.826748	1.13374							AR-71782	1	2.01435	1.27273	1.14833	1.44976
						AR-66081	1	0.481651	0.59633	0.977064	1.04128																			AR-71780	1	0.616246	1.09524	1.73669	2.04482
						AR-66004	1	0.288344	0.668712	0.664622	0.770961																			AR-71781	1	0.656192	0.985213	0.988909	1.18854
MEAN	1	0.297231	0.508394	0.673481	0.788187	MEAN	1	0.401728	0.661357	0.778719	0.852939	MEAN	1	0.408415	0.742615	0.849487	0.905848	MEAN	1	0.488044	1.01419	1.14373	1.43431	MEAN	1	0.358856	0.535519	0.621562	0.594646	MEAN	1	0.765796	1.06253	1.17371	1.38919
SD	0	0.124723	0.194165	0.241908	0.398453	SD	0	0.0940091	0.112433	0.1034	0.180407	SD	0	0.182254	0.310221	0.26143	0.296823	SD	0	0.190112	0.187931	0.1562	0.607686	SD	0	0.102876	0.132696	0.120706	0.0873332	SD	0	0.452244	0.271869	0.2666	0.455435
N	10	10	10	10	10	N	12	12	12	12	12	N	9	9	9	9	9	N	10	10	10	10	10	N	8	8	8	8	8	N	12	12	12	12	12
Peripheral Blood
	15 weeks					30 weeks					44 weeks					63 weeks					70 Weeks					92 weeks
Animal ID	Neutrophile CD11b+ Gr-1+	B-Cells CD11b- Gr-1- CD19+	T-Cells CD11b- Gr-1- CD3+	Erythrocytes Ter119+	Platelets CD41+	Neutrophile CD11b+ Gr-1+	B-Cells CD11b- Gr-1- CD19+	T-Cells CD11b- Gr-1- CD3+	Erythrocytes Ter119+	Platelets CD41+	Neutrophile CD11b+ Gr-1+	B-Cells CD11b- Gr-1- CD19+	T-Cells CD11b- Gr-1- CD3+	Erythrocytes Ter119+	Platelets CD41+	Neutrophile CD11b+ Gr-1+	B-Cells CD11b- Gr-1- CD19+	T-Cells CD11b- Gr-1- CD3+	Erythrocytes Ter119+	Platelets CD41+	Neutrophile CD11b+ Gr-1+	B-Cells CD11b- Gr-1- CD19+	T-Cells CD11b- Gr-1- CD3+	Erythrocytes Ter119+	Platelets CD41+	Neutrophile CD11b+ Gr-1+	B-Cells CD11b- Gr-1- CD19+	T-Cells CD11b- Gr-1- CD3+	Erythrocytes Ter119+	Platelets CD41+
AR-65363	0.325333	0.0706667	0.0324			0.693333	0.139833	0.0786667	0.503333	1.52
AR-64939	0.392593	0.0503704	0			0.252222	0.0465741	0.122222	0.216667	0.332963
AR-65366	0.599274	0.133172	0			3.68039	0.810835	0.75908	3.19613	9.78208
AR-65865	0.318919	0.0478378	0.00891892			0.878378	0.202095	0.141892	0.732432	1.72973
AR-65866	0.211332	0.0286371	0.00611026			0.557427	0.134265	0.0914242	0.468606	0.909648
AR-65862	0.298592	0.0711268	0.0228873			0.971831	0.23618	0.269014	0.852113	1.8838
AR-65863	0.423729	0.126695	0.0673729			0.783898	0.349894	0.194492	0.822034	2.09746
AR-65864	0.361486	0.0582432	0.0212838			0.912162	0.245101	0.118919	0.606081	1.21622
AR-65999	0.264773	0.069697	0.0319318			0.916667	0.224905	0.12803	0.693182	1.77273
AR-66079	0.270141	0.0549296	0.0614085			0.715493	0.249225	0.229296	0.619718	1.25352
AR-66081	0.550459	0.0894495	0.0256422			1	0.304931	0.291284	0.788991	2.11468
AR-66004	0.201227	0.0474438	0.0156237			1.01227	0.165798	0.212679	0.648262	1.95706
AR-66490	0.733813	0.128058	0.0404317	0.645324	1.43165
AR-66817	0.350407	0.128455	0.00805691	0.230081	1.44715
AR-67273	0.34715	0.0976684	0.0313472	0.316062	0.673575
AR-67145	0.657224	0.215297	0.102408	0.672805	1.41076
AR-67271	0.755245	0.185315	0.0161538	0.576224	1.9021
AR-67910	0.061859	0.0373558	0.0190705	0.0975962	0.25641	0.233974	0.140075	0.0971154	0.209936	0.466346	0.344551	0.217949	0.121154	0.354167	0.482372	0.477564	0.394231	0.157692	0.517628	1.11378
AR-67963	0.135458	0.0106373	0.0144281	0.0885621	0.279412	0.251634	0.112919	0.0379085	0.359477	0.653595	0.321895	0.147386	0.147549	0.334967	0.96732	0.550654	0.189542	0.0759804	0.478758	1.60458
AR-67964	0.178394	0.0139771	0	0.173614	0.34608	0.275335	0.122766	0.0195029	0.384321	0.76673	0.416826	0.127916	0.0424474	0.382409	1.2065	0.397706	0.277247	0.076673	0.521989	2.02677
AR-67914	0.0561111	0.00661667	0.00189444	0.0561111	0.16	0.152778	0.0448925	0.0255556	0.167778	0.400556	0.181111	0.09	0.024	0.206667	0.462778	0.552778	0.248889	0.154444	0.526111	0.794444
AR-68103	0.0781022	0.000591241	0.00481022	0.0658394	0.167883	0.251095	0.0332894	0.0429927	0.187591	0.473723	0.313869	0.0726277	0.0435766	0.283942	0.682482	0.751825	0.167153	0.0635036	0.627737	1.05839
AR-68104	0.102124	-0.00285714	0.00241313	0.112548	0.155019	0.178185	0.0305145	0.0474903	0.177413	0.484556	0.281853	0.0725869	0.0339768	0.303089	0.795367	0.830116	0.546332	0.194981	0.712355	1.22201
AR-68105	0.078	0.006105	0.001005	0.084	0.165	0.172	0.0373532	0.01805	0.1895	0.341	0.304	0.068	0.035	0.271	0.487	0.775	0.3515	0.139	0.83	1
AR-68107	0.163551	0.0204556	0.017757	0.110047	0.399533	0.385514	0.208302	0.0566589	0.375	0.724299	0.400701	0.28972	0.0709112	0.415888	0.797897	0.514019	0.461449	0.0823598	0.59229	0.917056
AR-69478	0.309898	0.065529	0.0204437	0.37884	1.06143						0.860068	0.365188	0.13413	0.890785	2.21843	1.31058	0.880546	0.515358	1.19795	3.33106
AR-69484	0.165957	0.100709	0	0.248227	0.858156						0.808511	0.337589	0.087234	0.644681	1.98582	1.20567	0.516312	0.458865	1.68794	4.12057
AR-69480	0.60596	0.0459161	0	0.55298	1.45695
AR-69491	0.388679	0.0741509	0.118868	0.595283	0.756604
AR-69572	0.160208	0.0147708	0.009125	0.142708	0.479167						0.65625	0.2375	0.156875	0.622917	1.2125	1.02083	0.5375	0.216667	1.05	1.95
AR-69857	0.214251	0.0597052	0.0181818	0.160197	0.474201						0.977887	0.351351	0.24226	0.818182	1.08354	1.16708	0.835381	0.213514	1.05405	2.28747
AR-69889	0.192513	0.0313725	0.00247772	0.157219	0.322638						0.654189	0.233512	0.170945	0.536542	0.802139	0.918004	0.420677	0.331551	0.862745	1.041
AR-69869	1.06373	0.294608	0.12451	1.12745	2.81373
AR-69884	0.348113	0.118396	0.0268868	0.355189	1.08962						0.985849	0.451415	0.262264	1.07075	1.89151	1.24528	0.533019	0.214151	1.75	3.92925
AR-69886	0.268657	0.0802239	0	0.370896	0.817164						0.843284	0.380597	0.477612	0.779851	2.43284	1.19776	0.548507	0.265299	1.1903	3.73134
AR-69887	0.169637	0.0610561	0.0312541	0.265017	0.429043						0.590759	0.359736	0.216172	0.986799	1.53135	0.966997	0.528053	0.160726	0.963696	2.14521
AR-69995	0.691358	0.229012	0.0296914	0.808642	0.932099
AR-70244	0.710125	0.346741	0	0.937587	2.23301
AR-70069	0.119878	0.0409736	0.014787	0.103245	0.36714						0.614604	0.318458	0.255578	0.553753	1.34077	0.955375	0.320487	0.206897	0.981744	2.21095
AR-70246	0.198784	0.0331307	0.014772	0.149544	0.425532						0.848024	0.455927	0.260182	0.826748	1.13374	1.12462	0.595745	0.262918	0.963526	1.46201
AR-70642											1.03274	0.344479	0.1625	1.02679	1.9256
AR-70652											0.424339	0.144704	0.046455	0.502646	0.898413	0.638095	0.266873	0.00695238	0.566138	1.26984	1.00423	0.48315	0.0193651	0.91746	1.34392	1.08995	0.394478	0.00803175	1.11111	1.44974
AR-70916											1.38397	0.261065	0.0881857	1.41139	2.1519
AR-70917											0.352336	0.0885467	0.057757	0.280374	1.00935	0.67757	0.217005	0.0445794	0.558879	1.01869	0.781308	0.214558	0.103738	0.704673	1.46729	0.795327	0.207272	0.0371028	0.808411	1.47664
AR-71553											0.618269	0.211293	0.115385	0.615385	1.04808	0.738462	0.375188	0.115385	0.724038	1.60577	1.08654	0.469785	0.178846	0.990385	1.97115	1.02885	0.470944	0.169231	1.16346	2.18269
AR-71328											0.192437	0.0609622	0.0495798	0.233613	0.447899	0.678151	0.109408	0.0882353	0.957983	0.806723	1.29412	0.184518	0.0734454	1.7395	1.26891	2	0.118304	0.0420168	2.58824	1.33613
AR-71330											0.769784	0.408237	0.323022	0.928058	2.58993	0.94964	0.771187	0.463309	1.23741	2.80576	1.00719	0.817098	0.0594964	1.1295	3.06475	1.07194	0.607781	0.0404317	1.17266	3.39568
AR-71332											0.664887	0.23998	0.134846	0.628838	0.946595
AR-71335											0.86921	0.179489	0.056812	0.854223	1.12398
AR-71412											0.419298	0.147566	0	0.373684	0.877193	0.697368	0.413136	0.52193	0.732456	1.14035	0.947368	0.406038	0.714912	0.846491	1.81579	1.08772	0.388077	0.539474	1.11404	1.91228
AR-71416											0.647643	0.364132	0.253102	0.645161	1.70968
AR-71124											0.797403	0.286682	0.118052	0.67013	1.18052
AR-71422											0.947494	0.474332	0.09642	0.854415	1.72792
AR-71426											0.269643	0.100665	0.04	0.245536	0.5875	0.785714	0.187674	0.0559821	0.616071	1.19643	0.872321	0.367479	0.0769643	0.730357	1.20536	0.919643	0.349805	0.0777679	0.814286	1.59821
AR-71551											0.997238	0.477196	0.204972	0.98895	1.93094	1.19613	0.569599	0.287293	1.16022	3.70166	1.25414	0.7364	0.309392	1.38122	3.9779	1.28729	0.64028	0.264641	1.64088	4.33702
AR-71670											0.494526	0.223987	0.147445	0.520073	1.10036	0.596715	0.326998	0.226277	0.671533	1.11314	0.771898	0.475505	0.12719	0.75	1.18431	0.773723	0.375514	0.145255	0.808394	1.22993
AR-71782											1.00478	0.28634	0.231579	0.990431	1.52632	0.832536	0.81433	0.293301	0.995215	2.44019	0.645933	0.787448	0.415789	1.10048	2.04785	1.00957	0.91283	0.20622	1.11962	1.80383
AR-71863											1.2839	0.655699	0.186441	1.84746	2.58475
AR-71778											0.576687	0.227439	0.142025	0.834356	1.55521
AR-71780											0.277311	0.131296	0.0319328	0.376751	0.836134	0.556022	0.199153	0.0778711	0.634454	1.82073	0.959384	0.440584	0.0382353	0.932773	2.56303	0.928571	0.286809	0.0648459	1.07983	2.70308
AR-71781											0.277264	0.155536	0.11719	1.07024	1.04621	0.499076	0.122726	0.203327	0.519409	0.963031	0.733826	0.307905	0.0759704	0.728281	1.34011	0.80037	0.273164	0.0791128	0.96488	1.26987
MEAN	0.338076	0.082306	0.0241088	0.342208	0.832538	0.713729	0.191987	0.149114	0.609928	1.54403	0.633471	0.257618	0.138091	0.671324	1.29023	0.826912	0.424195	0.205834	0.862754	1.86094	0.946522	0.474206	0.182779	0.995926	1.93753	1.06608	0.418771	0.139511	1.19882	2.05792
SD	0.232627	0.0782199	0.0307868	0.289888	0.682335	0.769202	0.172991	0.166077	0.652934	2.04148	0.308961	0.140357	0.0995198	0.353953	0.604256	0.264703	0.215186	0.140273	0.331219	1.01576	0.200255	0.209046	0.204539	0.308971	0.870423	0.329811	0.216038	0.148056	0.492728	0.96522
N	40	40	40	28	28	20	20	20	20	20	39	39	39	39	39	30	30	30	30	30	12	12	12	12	12	12	12	12	12	12

## Sheet: Fig.3c
Figure 3c: RFP labeling frequency of MkPs and Platelets over time
	MkP		Platelet
time (days)	mean	std	mean	std
10	0.0279345	0.00785814	0.0146451	0.00330327
59	0.08242	0.00987678	0.126941	0.0150139
120	0.13987	0.0118348	0.224902	0.0192945
