# Supplementary material for: Fate mapping of hematopoietic stem cells reveals two pathways of native thrombopoiesis
Source: Nat Commun. 2022 Aug 3;13:4504. doi: 10.1038/s41467-022-31914-z (PMC9349191; doi:10.1038/s41467-022-31914-z)
Supplement: Supplementary file 4 — Source Data [file 41467_2022_31914_MOESM4_ESM.zip › Source Data/Figure_4_data.xlsx]

## Sheet: Fig.4a
Figure 4a: Label in MkP populations 10 days after Tamoxifen-induction of Fgd5ZsGreen:CreERT2 R26LSL-tdRFP animals
% of RFP+ cells (10 days of chase)
Animal ID	AR1-82751	AR1-82752	AR1-82757	AR1-82840
CD48hi	0.0998	0.0514	0.0433	0.165
CD48-/lo	1.31	0.385	0.163	0.853

## Sheet: Fig.4b
Figure 4b: Fraction of label ES HSC in BM populations in Fgd5ZsGreen:CreERT2 R26LSL-tdRFP animals, 10 to 120 days of chase
Means used in heatmap
		10	59	120
	MPP	0.0319	0.0802	0.1584
	CMP	0.0047	0.0397	0.0814
	GMP	0.0017	0.0284	0.0689
	MEP	0.0023	0.0351	0.0862
	MkP	0.0279	0.0824	0.1399
	MkP CD48lo	0.0683	0.2133	0.3311
	MkP CD48hi	0.0101	0.0478	0.121
	Platelets	0.0086	0.1143	0.2249
Source data (Fraction of label in MPP, used means in red)
Bone Marrow
Fraction of Label in ES HSC in BM populations
Day 10								day 59								day 120
Animal ID	MPP	MkP	MkP CD48+	MkP CD48-/lo	GMP	CMP	MEP	Animal ID	MPP	MkP	MkP CD48+	MkP CD48-/lo	GMP	CMP	MEP	Animal ID	MPP	MkP	MkP CD48+	MkP CD48-/lo	GMP	CMP	MEP
AR1-82751	0.0364394	0.0379545	0.00756061	0.0992424	0.00296212	0.00125758	0.00254545	AR1-82753	0.108491	0.0846226	0.0649057	0.200943	0.0333962	0.0634906	0.0514151	AR1-82791	0.148889	0.122778	0.131111	0.251667	0.0905556	0.0972222	0.108333
AR1-82752	0.0159868	0.0162073	0.00566703	0.0424476	0.00393605	0.00192944	0	AR1-82754	0.0652381	0.0891429	0.0417143	0.234286	0.026381	0.0271429	0.0259048	AR1-82787	0.168934	0.142857	0.104195	0.362812	0.0462585	0.0692744	0.0590703
AR1-82757	0	0.0129511	0.0066208	0.0249235	0	0.00804281	0.00200306	AR1-82755	0.0684211	0.101203	0.0431579	0.279699	0.0239098	0.0320301	0.0266165	AR1-82788	0.164815	0.172222	0.138889	0.360185	0.0701852	0.0857407	0.0972222
AR1-82840	0.07525	0.044625	0.020625	0.106625	0	0.00755	0.004775	AR1-82790	0.07875	0.0547115	0.04125	0.138462	0.0298077	0.0361538	0.0365385	AR1-82789	0.150811	0.121622	0.10973	0.34973	0.0686486	0.0735135	0.08
MEAN	0.031919	0.0279345	0.0101184	0.0683097	0.00172454	0.00469496	0.00233088	MEAN	0.0802249	0.08242	0.047757	0.213347	0.0283737	0.0397043	0.0351187	MEAN	0.158362	0.13987	0.120981	0.331098	0.068912	0.0814377	0.0861565
Peripheral Blood
Fraction of Label in ES HSC in Platelets
Animal ID	Day 10	Day 59	Day 120
AR1-82751	0.0226515
AR1-82752	0.00647189
AR1-82753	0.0112264	0.165094
AR1-82754	0.00740952	0.0917143
AR1-82755	0.00299248	0.126917
AR1-82757	0.0148318
AR1-82791	0.00217222	0.065	0.231667
AR1-82787	0.00442177	0.0912698	0.208617
AR1-82788	0.00935185	0.165741	0.275
AR1-82789	0.00756757	0.0848649	0.184324
AR1-82790	0	0.124038
AR1-82840	0.014625
MEAN	0.0086435	0.11433	0.224902

## Sheet: Fig.4c
Figure 4c: Label in MkP populations 11 weeks after Doxycyclinepulse of R26rtTA/rtTACol1A1H2B-GFP/H2B-GFP animals
% of H2B-GFP+ cells (10 days of chase)
Animal ID	AR1-82485	AR1-82492	AR1-82493	AR1-82498	AR1-82502
CD48hi	2.37	2.88	1.47	2.08	2.1
CD48-/lo	47.5	45.4	33.7	43.2	39.8

## Sheet: Fig.4d
Figure 4b: Label in BM populations 11 days after treatment with Romiplostim or NaCl in Fgd5ZsGreen:CreERT2 R26LSL-tdRFP animals
Experimental data
	% of wells containing live cells
	PLATE 1
		total wells	1	2	3	4	6
	LE-K	6	0	0	0	100	0	100
	LEK	5	0	0	20	80	0	100
	MkP 48hi	24	79.1667	4.16667	12.5	4.16667	0	100
	MkP 48lo	23	47.8261	8.69565	17.3913	26.087	0	100
	PLATE 3
		total wells	1	2	3	4	6
	LE-K	4	0	0	0	100	0	100
	LEK	3	0	0	33.3333	66.6667	0	100
	MkP 48hi	26	57.6923	11.5385	15.3846	11.5385	3.84615	100
	MkP 48lo	28	21.4286	14.2857	21.4286	28.5714	14.2857	100
	PLATE 4
		total wells	1	2	3	4	6
	LSK 1 cells	4	0	0	0	75	25	100
	LE-S-K 1 cell	3	0	0	100	0	0	100
	LE-S-K MkP 48hi 1 cell	23	78.2609	8.69565	0	0	13.0435	100
	LE-S-K MkP 48lo 1 cell	29	44.8276	17.2414	3.44828	24.1379	10.3448	100
	PLATE 5
		total wells	1	2	3	4	6
	LSK 1 cells	3	0	0	0	100	0	100
	LE-S-K 1 cell	1	0	0	100	0	0	100
	LE-S-K MkP 48hi 1 cell	22	59.0909	0	18.1818	9.09091	13.6364	100
	LE-S-K MkP 48lo 1 cell	28	46.4286	17.8571	14.2857	14.2857	7.14286	100
	PLATE6
		total wells	1	2	3	4	6
	LSK 1 cells	6	0	0	0	100	0	100
	LE-S-K 1 cell	5	0	0	20	80	0	100
	LE-S-K MkP 48hi 1 cell	27	62.963	22.2222	11.1111	0	3.7037	100
	LE-S-K MkP 48lo 1 cell	29	51.7241	13.7931	20.6897	10.3448	3.44828	100
	1	1 large cells (presumably MkP)
	2	>1 large cell
	3	Mixed expansion (small and large cells)
	4	expansion small cells only
	6	no expansion or differentiation (only one small cell)
Plotted values
	label	colour	y	std
	LSK	green	0	0
	LSK	darkgreen	0	0
	LSK	red	0	0
	LSK	blue	95	5
	LSK	grey	5	5
	LS-E-K	green	0	0
	LS-E-K	darkgreen	0	0
	LS-E-K	red	54.6667	18.6667
	LS-E-K	blue	45.3333	18.6667
	LS-E-K	grey	0	0
	MkP CD48hi	green	67.4347	4.68708
	MkP CD48hi	darkgreen	9.3246	3.77623
	MkP CD48hi	red	11.4355	3.10739
	MkP CD48hi	blue	4.95921	2.34705
	MkP CD48hi	grey	6.84594	2.74097
	MkP CD48-/lo	green	42.447	5.37724
	MkP CD48-/lo	darkgreen	14.3746	1.62701
	MkP CD48-/lo	red	15.4487	3.25855
	MkP CD48-/lo	blue	20.6854	3.54379
	MkP CD48-/lo	grey	7.04434	2.50893

## Sheet: Fig.4e
Figure 4e: Platelet, Neutrophile and Erythrocyte chimerism after transplantation with cells from B6.RFP Donor mice
	Day 6 after Transplantation			Day 10 after Transplantation			Day 15 after Transplantation			Day 20 after Transplantation
ID	Erythrocyte % RFP+	Platelet % RFP+	Neut % RFP+	Erythrocyte % RFP+	Platelet % RFP+	Neut % RFP+	Erythrocyte % RFP+	Platelet % RFP+	Neut % RFP+	Erythrocyte % RFP+	Platelet % RFP+	Neut % RFP+
Transplanted with 2500 CD48hi MkP
ARX-84528	0.017	0.31	0	0.52	0.46	0.056	3.47	0.00996	0	3.49	0	0.033
ARX-84556	0.00467	0.34	0	0.77	0.28	0	4.02	0.047	0	2.69	0	0
ARX-84558	0.00449	0.057	0	0.41	0.12	0	1.99	0	0	2.07	0	0
ARX-84549	0.00522	0.42	0	0.43	0.25	0	3.24	0.01	0	2.61	0	0
ARX-84551	0.00381	0.47	0	0.88	0.14	0	4.19	0.013	0	2.42	0	0.54
ARX-84553	0.0044	0.37	0	1.09	0.27	0	4.15	0.0066	0	2.83	0	0.11
ARX-84529	0.00443	0.19	0.045	0.87	0.13	0	3.3	0	0	3.06	0	0
Transplanted with 2500 CD48lo MkP
ARX-84555	0.00667	0.15	0	0.26	0.78	0	1.22	0.72	0.78	5.25	1.25	1.63
ARX-84557	0.00657	0.17	0	0.41	0.27	0.034	1.46	0.07	0	2.87	0.00985	0.024
ARX-84550	0.00555	0.66	0	0.55	1.06	0.027	6.54	0.93	1.46	12.1	0.25	0.061
ARX-84552	0.00334	0.73	0	0.51	1.16	0.11	3.8	0.62	1.07	6.37	0.58	1.07
ARX-84530	0.00748	0.37	0	0.76	0.51	0	2.71	0.089	0.21	1.78	0.013	0
ARX-84531	0.00447	0.16	0	0.39	0.13	0	2.36	0.13	0	1.65	0.02	0.027
ARX-84532	0.00278	0.26	0	0.041	2.11	0.57	0.96	1.71	0.23	18.8	3.52	3.52
Transplanted with 500000 Spleen cells (Negative Control/Background)
ARX-84541	0.00274	0	0	0.71	0	0	2.86	0	0	0.93	0	0.16
ARX-84542	0.00318	0	0	0.43	0.00893	0	1.25	0	0	0.93	0	0.015
ARX-84543	0.00308	0	0	0.29	0	0	1.84	0	0	2.48	0	0

## Sheet: Fig.4g
Figure 4g: Label in MkP populations and platelets in Tamoxifen-induction of Fgd5ZsGreen:CreERT2 R26LSL-tdRFP animals, 10-120 days of chase
Experimental data
	Fraction of Label in ES HSC in MkP populations
	Day 10			day 59			day 120
	Animal ID	MkP CD48+	MkP CD48-/lo	Animal ID	MkP CD48+	MkP CD48-/lo	Animal ID	MkP CD48+	MkP CD48-/lo
	AR1-82751	0.00756061	0.0992424	AR1-82753	0.0649057	0.200943	AR1-82791	0.131111	0.251667
	AR1-82752	0.00566703	0.0424476	AR1-82754	0.0417143	0.234286	AR1-82787	0.104195	0.362812
	AR1-82757	0.0066208	0.0249235	AR1-82755	0.0431579	0.279699	AR1-82788	0.138889	0.360185
	AR1-82840	0.020625	0.106625	AR1-82790	0.04125	0.138462	AR1-82789	0.10973	0.34973
	Fraction of Label in ES HSC in Platelets
	Animal ID	Day 10	Day 59	Day 120
	AR1-82751	0.0226515
	AR1-82752	0.00647189
	AR1-82753	0.0112264	0.165094
	AR1-82754	0.00740952	0.0917143
	AR1-82755	0.00299248	0.126917
	AR1-82757	0.0148318
	AR1-82791	0.00217222	0.065	0.231667
	AR1-82787	0.00442177	0.0912698	0.208617
	AR1-82788	0.00935185	0.165741	0.275
	AR1-82789	0.00756757	0.0848649	0.184324
	AR1-82790	0	0.124038
	AR1-82840	0.014625
Plotted values
dots and errorbars
CD48hi MkP				CD48hi MkP				Platelet
t	y	sem		t	y	sem		t	y	sem
10	0.0101184	0.00352348		10	0.0683097	0.0203636		10	0.0146451	0.00330327
59	0.047757	0.00573065		59	0.213347	0.0297248		59	0.126941	0.0150139
120	0.120981	0.00832502		120	0.331098	0.0266275		120	0.224902	0.0192945
Lines
t	y			t	y			t	y
0	0			0	0			0	0
0.441472	0.000434857			0.441472	0.00158182			0.441472	1.23162e-07
0.882943	0.000869525			0.882943	0.00316115			0.882943	3.61894e-06
1.32441	0.001304			1.32441	0.00473797			1.32441	2.51442e-05
1.76589	0.00173829			1.76589	0.00631231			1.76589	9.3048e-05
2.20736	0.00217239			2.20736	0.00788415			2.20736	0.000240237
2.64883	0.00260631			2.64883	0.0094535			2.64883	0.000493148
3.0903	0.00304003			3.0903	0.0110204			3.0903	0.000865645
3.53177	0.00347357			3.53177	0.0125848			3.53177	0.00135913
3.97324	0.00390691			3.97324	0.0141467			3.97324	0.00196532
4.41472	0.00434007			4.41472	0.0157061			4.41472	0.00266975
4.85619	0.00477304			4.85619	0.0172631			4.85619	0.00345531
5.29766	0.00520582			5.29766	0.0188176			5.29766	0.00430516
5.73913	0.00563842			5.73913	0.0203697			5.73913	0.00520478
6.1806	0.00607082			6.1806	0.0219193			6.1806	0.00614202
6.62207	0.00650304			6.62207	0.0234665			6.62207	0.00710676
7.06355	0.00693507			7.06355	0.0250112			7.06355	0.00809082
7.50502	0.00736691			7.50502	0.0265534			7.50502	0.00908793
7.94649	0.00779856			7.94649	0.0280933			7.94649	0.0100935
8.38796	0.00823003			8.38796	0.0296306			8.38796	0.0111044
8.82943	0.00866131			8.82943	0.0311656			8.82943	0.0121186
9.2709	0.0090924			9.2709	0.0326981			9.2709	0.0131345
9.71237	0.0095233			9.71237	0.0342282			9.71237	0.0141515
10	0.00980394			10	0.0352238			10	0.0148142
10.1538	0.00995402			10.1538	0.0357559			10.1538	0.0151687
10.5953	0.0103845			10.5953	0.0372812			10.5953	0.0161857
11.0368	0.0108149			11.0368	0.038804			11.0368	0.0172019
11.4783	0.011245			11.4783	0.0403245			11.4783	0.018217
11.9197	0.011675			11.9197	0.0418425			11.9197	0.0192307
12.3612	0.0121048			12.3612	0.0433582			12.3612	0.0202428
12.8027	0.0125344			12.8027	0.0448714			12.8027	0.0212535
13.2441	0.0129638			13.2441	0.0463823			13.2441	0.0222628
13.6856	0.013393			13.6856	0.0478907			13.6856	0.0232709
14.1271	0.013822			14.1271	0.0493968			14.1271	0.0242777
14.5686	0.0142509			14.5686	0.0509005			14.5686	0.0252834
15.01	0.0146795			15.01	0.0524018			15.01	0.0262879
15.4515	0.015108			15.4515	0.0539007			15.4515	0.0272909
15.893	0.0155363			15.893	0.0553973			15.893	0.0282926
16.3344	0.0159644			16.3344	0.0568915			16.3344	0.0292927
16.7759	0.0163923			16.7759	0.0583833			16.7759	0.0302915
17.2174	0.0168201			17.2174	0.0598728			17.2174	0.0312889
17.6589	0.0172476			17.6589	0.0613599			17.6589	0.0322851
18.1003	0.017675			18.1003	0.0628447			18.1003	0.0332799
18.5418	0.0181021			18.5418	0.0643271			18.5418	0.0342735
18.9833	0.0185291			18.9833	0.0658072			18.9833	0.0352658
19.4247	0.0189559			19.4247	0.0672849			19.4247	0.0362568
19.8662	0.0193825			19.8662	0.0687603			19.8662	0.0372464
20.3077	0.0198089			20.3077	0.0702333			20.3077	0.0382345
20.7492	0.0202352			20.7492	0.0717041			20.7492	0.0392214
21.1906	0.0206612			21.1906	0.0731725			21.1906	0.0402068
21.6321	0.0210871			21.6321	0.0746386			21.6321	0.041191
22.0736	0.0215128			22.0736	0.0761023			22.0736	0.0421738
22.5151	0.0219383			22.5151	0.0775638			22.5151	0.0431553
22.9565	0.0223636			22.9565	0.0790229			22.9565	0.0441355
23.398	0.0227888			23.398	0.0804797			23.398	0.0451144
23.8395	0.0232137			23.8395	0.0819343			23.8395	0.0460921
24.2809	0.0236385			24.2809	0.0833865			24.2809	0.0470684
24.7224	0.024063			24.7224	0.0848364			24.7224	0.0480435
25.1639	0.0244874			25.1639	0.086284			25.1639	0.0490172
25.6054	0.0249116			25.6054	0.0877294			25.6054	0.0499896
26.0468	0.0253357			26.0468	0.0891724			26.0468	0.0509608
26.4883	0.0257595			26.4883	0.0906132			26.4883	0.0519306
26.9298	0.0261832			26.9298	0.0920517			26.9298	0.0528992
27.3712	0.0266066			27.3712	0.0934879			27.3712	0.0538664
27.8127	0.0270299			27.8127	0.0949218			27.8127	0.0548323
28.2542	0.027453			28.2542	0.0963535			28.2542	0.0557968
28.6957	0.0278759			28.6957	0.0977829			28.6957	0.0567601
29.1371	0.0282987			29.1371	0.0992101			29.1371	0.0577221
29.5786	0.0287212			29.5786	0.100635			29.5786	0.0586828
30.0201	0.0291436			30.0201	0.102058			30.0201	0.0596422
30.4615	0.0295658			30.4615	0.103478			30.4615	0.0606002
30.903	0.0299878			30.903	0.104896			30.903	0.061557
31.3445	0.0304096			31.3445	0.106312			31.3445	0.0625125
31.786	0.0308312			31.786	0.107726			31.786	0.0634667
32.2274	0.0312527			32.2274	0.109137			32.2274	0.0644196
32.6689	0.031674			32.6689	0.110546			32.6689	0.0653713
33.1104	0.032095			33.1104	0.111953			33.1104	0.0663217
33.5518	0.0325159			33.5518	0.113358			33.5518	0.0672708
33.9933	0.0329367			33.9933	0.114761			33.9933	0.0682186
34.4348	0.0333572			34.4348	0.116161			34.4348	0.0691652
34.8763	0.0337775			34.8763	0.117559			34.8763	0.0701105
35.3177	0.0341977			35.3177	0.118955			35.3177	0.0710545
35.7592	0.0346177			35.7592	0.120348			35.7592	0.0719973
36.2007	0.0350375			36.2007	0.12174			36.2007	0.0729388
36.6421	0.0354571			36.6421	0.123129			36.6421	0.0738791
37.0836	0.0358766			37.0836	0.124516			37.0836	0.0748181
37.5251	0.0362958			37.5251	0.125901			37.5251	0.0757559
37.9666	0.0367149			37.9666	0.127284			37.9666	0.0766925
38.408	0.0371338			38.408	0.128664			38.408	0.0776277
38.8495	0.0375525			38.8495	0.130043			38.8495	0.0785617
39.291	0.037971			39.291	0.131419			39.291	0.0794944
39.7324	0.0383894			39.7324	0.132793			39.7324	0.0804259
40.1739	0.0388075			40.1739	0.134164			40.1739	0.0813561
40.6154	0.0392255			40.6154	0.135534			40.6154	0.0822851
41.0569	0.0396433			41.0569	0.136901			41.0569	0.0832128
41.4983	0.0400609			41.4983	0.138267			41.4983	0.0841393
41.9398	0.0404784			41.9398	0.13963			41.9398	0.0850646
42.3813	0.0408956			42.3813	0.140991			42.3813	0.0859886
42.8227	0.0413127			42.8227	0.142349			42.8227	0.0869114
43.2642	0.0417296			43.2642	0.143706			43.2642	0.087833
43.7057	0.0421463			43.7057	0.145061			43.7057	0.0887534
44.1472	0.0425628			44.1472	0.146413			44.1472	0.0896725
44.5886	0.0429792			44.5886	0.147763			44.5886	0.0905904
45.0301	0.0433953			45.0301	0.149111			45.0301	0.0915072
45.4716	0.0438113			45.4716	0.150457			45.4716	0.0924227
45.913	0.0442271			45.913	0.151801			45.913	0.0933369
46.3545	0.0446427			46.3545	0.153143			46.3545	0.09425
46.796	0.0450582			46.796	0.154482			46.796	0.0951619
47.2375	0.0454735			47.2375	0.15582			47.2375	0.0960725
47.6789	0.0458885			47.6789	0.157155			47.6789	0.0969819
48.1204	0.0463034			48.1204	0.158488			48.1204	0.0978901
48.5619	0.0467182			48.5619	0.159819			48.5619	0.098797
49.0033	0.0471327			49.0033	0.161148			49.0033	0.0997027
49.4448	0.0475471			49.4448	0.162475			49.4448	0.100607
49.8863	0.0479612			49.8863	0.1638			49.8863	0.101511
50.3278	0.0483752			50.3278	0.165123			50.3278	0.102413
50.7692	0.0487891			50.7692	0.166444			50.7692	0.103314
51.2107	0.0492027			51.2107	0.167762			51.2107	0.104213
51.6522	0.0496162			51.6522	0.169079			51.6522	0.105112
52.0936	0.0500294			52.0936	0.170393			52.0936	0.106009
52.5351	0.0504426			52.5351	0.171705			52.5351	0.106905
52.9766	0.0508555			52.9766	0.173015			52.9766	0.1078
53.4181	0.0512682			53.4181	0.174323			53.4181	0.108694
53.8595	0.0516808			53.8595	0.17563			53.8595	0.109587
54.301	0.0520932			54.301	0.176934			54.301	0.110478
54.7425	0.0525054			54.7425	0.178236			54.7425	0.111368
55.1839	0.0529174			55.1839	0.179535			55.1839	0.112257
55.6254	0.0533292			55.6254	0.180833			55.6254	0.113145
56.0669	0.0537409			56.0669	0.182129			56.0669	0.114032
56.5084	0.0541524			56.5084	0.183423			56.5084	0.114917
56.9498	0.0545637			56.9498	0.184714			56.9498	0.115802
57.3913	0.0549748			57.3913	0.186004			57.3913	0.116685
57.8328	0.0553858			57.8328	0.187292			57.8328	0.117567
58.2742	0.0557966			58.2742	0.188577			58.2742	0.118448
58.7157	0.0562071			58.7157	0.189861			58.7157	0.119327
59	0.0564714			59	0.190686			59	0.119893
59.1572	0.0566176			59.1572	0.191142			59.1572	0.120206
59.5987	0.0570278			59.5987	0.192422			59.5987	0.121083
60.0401	0.0574379			60.0401	0.193699			60.0401	0.121959
60.4816	0.0578477			60.4816	0.194974			60.4816	0.122834
60.9231	0.0582574			60.9231	0.196248			60.9231	0.123708
61.3645	0.058667			61.3645	0.197519			61.3645	0.12458
61.806	0.0590763			61.806	0.198789			61.806	0.125452
62.2475	0.0594855			62.2475	0.200056			62.2475	0.126322
62.689	0.0598945			62.689	0.201321			62.689	0.127191
63.1304	0.0603033			63.1304	0.202585			63.1304	0.128059
63.5719	0.0607119			63.5719	0.203846			63.5719	0.128926
64.0134	0.0611204			64.0134	0.205105			64.0134	0.129792
64.4548	0.0615286			64.4548	0.206363			64.4548	0.130656
64.8963	0.0619367			64.8963	0.207618			64.8963	0.13152
65.3378	0.0623447			65.3378	0.208872			65.3378	0.132382
65.7793	0.0627524			65.7793	0.210123			65.7793	0.133243
66.2207	0.06316			66.2207	0.211372			66.2207	0.134103
66.6622	0.0635674			66.6622	0.21262			66.6622	0.134962
67.1037	0.0639746			67.1037	0.213865			67.1037	0.13582
67.5452	0.0643816			67.5452	0.215109			67.5452	0.136676
67.9866	0.0647885			67.9866	0.21635			67.9866	0.137532
68.4281	0.0651952			68.4281	0.21759			68.4281	0.138386
68.8696	0.0656017			68.8696	0.218828			68.8696	0.139239
69.311	0.066008			69.311	0.220063			69.311	0.140091
69.7525	0.0664142			69.7525	0.221297			69.7525	0.140942
70.194	0.0668201			70.194	0.222529			70.194	0.141792
70.6355	0.0672259			70.6355	0.223759			70.6355	0.142641
71.0769	0.0676316			71.0769	0.224987			71.0769	0.143488
71.5184	0.068037			71.5184	0.226212			71.5184	0.144335
71.9599	0.0684423			71.9599	0.227436			71.9599	0.14518
72.4013	0.0688474			72.4013	0.228658			72.4013	0.146024
72.8428	0.0692523			72.8428	0.229879			72.8428	0.146868
73.2843	0.069657			73.2843	0.231097			73.2843	0.14771
73.7258	0.0700616			73.7258	0.232313			73.7258	0.14855
74.1672	0.070466			74.1672	0.233527			74.1672	0.14939
74.6087	0.0708702			74.6087	0.23474			74.6087	0.150229
75.0502	0.0712742			75.0502	0.23595			75.0502	0.151066
75.4916	0.0716781			75.4916	0.237159			75.4916	0.151903
75.9331	0.0720818			75.9331	0.238366			75.9331	0.152738
76.3746	0.0724853			76.3746	0.23957			76.3746	0.153572
76.8161	0.0728886			76.8161	0.240773			76.8161	0.154406
77.2575	0.0732918			77.2575	0.241974			77.2575	0.155238
77.699	0.0736948			77.699	0.243173			77.699	0.156069
78.1405	0.0740976			78.1405	0.24437			78.1405	0.156898
78.5819	0.0745002			78.5819	0.245566			78.5819	0.157727
79.0234	0.0749027			79.0234	0.246759			79.0234	0.158555
79.4649	0.075305			79.4649	0.24795			79.4649	0.159382
79.9064	0.0757071			79.9064	0.24914			79.9064	0.160207
80.3478	0.076109			80.3478	0.250328			80.3478	0.161031
80.7893	0.0765108			80.7893	0.251514			80.7893	0.161855
81.2308	0.0769124			81.2308	0.252698			81.2308	0.162677
81.6722	0.0773138			81.6722	0.25388			81.6722	0.163498
82.1137	0.077715			82.1137	0.25506			82.1137	0.164318
82.5552	0.0781161			82.5552	0.256238			82.5552	0.165137
82.9967	0.078517			82.9967	0.257415			82.9967	0.165955
83.4381	0.0789177			83.4381	0.258589			83.4381	0.166772
83.8796	0.0793182			83.8796	0.259762			83.8796	0.167588
84.3211	0.0797186			84.3211	0.260933			84.3211	0.168402
84.7625	0.0801188			84.7625	0.262102			84.7625	0.169216
85.204	0.0805188			85.204	0.263269			85.204	0.170029
85.6455	0.0809186			85.6455	0.264435			85.6455	0.17084
86.087	0.0813183			86.087	0.265598			86.087	0.171651
86.5284	0.0817178			86.5284	0.26676			86.5284	0.17246
86.9699	0.0821171			86.9699	0.26792			86.9699	0.173268
87.4114	0.0825163			87.4114	0.269078			87.4114	0.174075
87.8528	0.0829152			87.8528	0.270234			87.8528	0.174882
88.2943	0.083314			88.2943	0.271388			88.2943	0.175687
88.7358	0.0837127			88.7358	0.272541			88.7358	0.176491
89.1773	0.0841111			89.1773	0.273691			89.1773	0.177294
89.6187	0.0845094			89.6187	0.27484			89.6187	0.178096
90.0602	0.0849075			90.0602	0.275987			90.0602	0.178897
90.5017	0.0853054			90.5017	0.277133			90.5017	0.179697
90.9431	0.0857032			90.9431	0.278276			90.9431	0.180495
91.3846	0.0861008			91.3846	0.279418			91.3846	0.181293
91.8261	0.0864982			91.8261	0.280557			91.8261	0.18209
92.2676	0.0868954			92.2676	0.281695			92.2676	0.182886
92.709	0.0872925			92.709	0.282832			92.709	0.18368
93.1505	0.0876894			93.1505	0.283966			93.1505	0.184474
93.592	0.0880861			93.592	0.285099			93.592	0.185266
94.0334	0.0884827			94.0334	0.28623			94.0334	0.186058
94.4749	0.0888791			94.4749	0.287359			94.4749	0.186848
94.9164	0.0892753			94.9164	0.288486			94.9164	0.187638
95.3579	0.0896713			95.3579	0.289611			95.3579	0.188426
95.7993	0.0900672			95.7993	0.290735			95.7993	0.189214
96.2408	0.0904629			96.2408	0.291857			96.2408	0.19
96.6823	0.0908584			96.6823	0.292977			96.6823	0.190785
97.1237	0.0912537			97.1237	0.294096			97.1237	0.19157
97.5652	0.0916489			97.5652	0.295212			97.5652	0.192353
98.0067	0.0920439			98.0067	0.296327			98.0067	0.193135
98.4482	0.0924387			98.4482	0.29744			98.4482	0.193916
98.8896	0.0928334			98.8896	0.298551			98.8896	0.194696
99.3311	0.0932279			99.3311	0.299661			99.3311	0.195476
99.7726	0.0936222			99.7726	0.300769			99.7726	0.196254
100.214	0.0940163			100.214	0.301875			100.214	0.197031
100.656	0.0944103			100.656	0.302979			100.656	0.197807
101.097	0.0948041			101.097	0.304082			101.097	0.198582
101.538	0.0951978			101.538	0.305182			101.538	0.199356
101.98	0.0955912			101.98	0.306281			101.98	0.200129
102.421	0.0959845			102.421	0.307379			102.421	0.200902
102.863	0.0963776			102.863	0.308474			102.863	0.201673
103.304	0.0967706			103.304	0.309568			103.304	0.202443
103.746	0.0971633			103.746	0.31066			103.746	0.203212
104.187	0.0975559			104.187	0.311751			104.187	0.20398
104.629	0.0979484			104.629	0.312839			104.629	0.204747
105.07	0.0983406			105.07	0.313926			105.07	0.205513
105.512	0.0987327			105.512	0.315011			105.512	0.206278
105.953	0.0991247			105.953	0.316095			105.953	0.207042
106.395	0.0995164			106.395	0.317177			106.395	0.207805
106.836	0.099908			106.836	0.318257			106.836	0.208567
107.278	0.100299			107.278	0.319335			107.278	0.209328
107.719	0.100691			107.719	0.320412			107.719	0.210089
108.161	0.101082			108.161	0.321487			108.161	0.210848
108.602	0.101473			108.602	0.32256			108.602	0.211606
109.043	0.101863			109.043	0.323632			109.043	0.212363
109.485	0.102254			109.485	0.324702			109.485	0.213119
109.926	0.102644			109.926	0.32577			109.926	0.213874
110.368	0.103035			110.368	0.326836			110.368	0.214629
110.809	0.103425			110.809	0.327901			110.809	0.215382
111.251	0.103814			111.251	0.328964			111.251	0.216134
111.692	0.104204			111.692	0.330026			111.692	0.216885
112.134	0.104594			112.134	0.331086			112.134	0.217636
112.575	0.104983			112.575	0.332144			112.575	0.218385
113.017	0.105372			113.017	0.3332			113.017	0.219133
113.458	0.105761			113.458	0.334255			113.458	0.219881
113.9	0.10615			113.9	0.335308			113.9	0.220627
114.341	0.106539			114.341	0.336359			114.341	0.221372
114.783	0.106927			114.783	0.337409			114.783	0.222117
115.224	0.107316			115.224	0.338457			115.224	0.22286
115.666	0.107704			115.666	0.339504			115.666	0.223603
116.107	0.108092			116.107	0.340548			116.107	0.224345
116.548	0.10848			116.548	0.341591			116.548	0.225085
116.99	0.108868			116.99	0.342633			116.99	0.225825
117.431	0.109255			117.431	0.343673			117.431	0.226563
117.873	0.109642			117.873	0.344711			117.873	0.227301
118.314	0.11003			118.314	0.345747			118.314	0.228038
118.756	0.110417			118.756	0.346782			118.756	0.228774
119.197	0.110803			119.197	0.347816			119.197	0.229509
119.639	0.11119			119.639	0.348847			119.639	0.230243
120	0.111506			120	0.34969			120	0.230842
120.08	0.111577			120.08	0.349877			120.08	0.230976
120.522	0.111963			120.522	0.350906			120.522	0.231708
120.963	0.112349			120.963	0.351932			120.963	0.232439
121.405	0.112735			121.405	0.352958			121.405	0.233169
121.846	0.113121			121.846	0.353981			121.846	0.233898
122.288	0.113507			122.288	0.355003			122.288	0.234626
122.729	0.113892			122.729	0.356023			122.729	0.235354
123.171	0.114277			123.171	0.357042			123.171	0.23608
123.612	0.114663			123.612	0.358059			123.612	0.236805
124.054	0.115048			124.054	0.359074			124.054	0.23753
124.495	0.115432			124.495	0.360088			124.495	0.238253
124.936	0.115817			124.936	0.3611			124.936	0.238976
125.378	0.116202			125.378	0.362111			125.378	0.239698
125.819	0.116586			125.819	0.36312			125.819	0.240418
126.261	0.11697			126.261	0.364127			126.261	0.241138
126.702	0.117354			126.702	0.365133			126.702	0.241857
127.144	0.117738			127.144	0.366138			127.144	0.242575
127.585	0.118122			127.585	0.36714			127.585	0.243292
128.027	0.118505			128.027	0.368141			128.027	0.244008
128.468	0.118888			128.468	0.369141			128.468	0.244723
128.91	0.119271			128.91	0.370139			128.91	0.245438
129.351	0.119654			129.351	0.371135			129.351	0.246151
129.793	0.120037			129.793	0.37213			129.793	0.246864
130.234	0.12042			130.234	0.373123			130.234	0.247575
130.676	0.120802			130.676	0.374115			130.676	0.248286
131.117	0.121185			131.117	0.375105			131.117	0.248995
131.559	0.121567			131.559	0.376093			131.559	0.249704
132	0.121949			132	0.37708			132	0.250412

## Sheet: Fig.4h
Figure 4h: overall differentiating cell fluxes from the two MkP subpopulations
Left panel
population	y	lower bound	upper bound
CD48lo MkP	0.210743	0.1491	0.456052
CD48hi MkP	0.11296	0.0778444	0.227401
Middel panel
population	y	lower bound	upper bound
CD48lo MkP	11382.6	6843.57	18748.6
CD48hi MkP	27497.1	16694	44881.1
Right panel
population	y	lower bound	upper bound
CD48lo MkP	2398.8	1285.16	5417.65
CD48hi MkP	3106.07	1669.85	6737.86

## Sheet: Fig.4i
Figure 4i: contributions of the two megakaryopoiesis pathways in young adult mice
Age	y	lower bound	upper bound
Young	0.772293	0.45474	1.31131
Old	3.94708	1.4969	281.088
