# Supplementary material for: Fate mapping of hematopoietic stem cells reveals two pathways of native thrombopoiesis
Source: Nat Commun. 2022 Aug 3;13:4504. doi: 10.1038/s41467-022-31914-z (PMC9349191; doi:10.1038/s41467-022-31914-z)
Supplement: Supplementary file 4 — Source Data [file 41467_2022_31914_MOESM4_ESM.zip › Source Data/Figure_5_data.xlsx]

## Sheet: Fig.5b
Figure 5b: Blood cell counts 6 days after treatment with 5-FU in Fgd5ZsGreen:CreERT2 R26LSL-tdRFP animals, displayd as change in treated vs untreated animals
Values used in Graph
	Blood cell counts 5-FU / mean untreated animals
	Animal ID	WBC	RBC	PLT	LYMPH	RET
	AR1-82051	0.349252	0.859835	0.418551		0.0657174
	AR1-82122	0.320741	0.714959	0.496232	0.400125	0.0397763
	AR1-82117	0.0940841	0.770318	0.403478	0.102836	0.0543033
	AR1-82351	0.577334	0.964664	0.576232		0.0594915
	AR1-82355	1.0278	0.839812	0.409275	1.31069	0.0615668
	AR1-82507	0.863863	0.671378	0.434783		0.0314752
Calculation from measured values
5-FU treated animals, blood cell counts (6 days after treatement)
Animal ID	WBC(10/uL)	/ mean untreated	RBC(10^4/uL)	/ mean untreated	PLT(10^3/uL)	/ mean untreated	LYMPH#(10/uL)	/ mean untreated	RET#(10^2uL)	/ mean untreated
AR1-82051	245	0.349252	730	0.859835	361	0.418551			190	0.0657174
AR1-82122	225	0.320741	607	0.714959	428	0.496232	214	0.400125	115	0.0397763
AR1-82117	66	0.0940841	654	0.770318	348	0.403478	55	0.102836	157	0.0543033
AR1-82351	405	0.577334	819	0.964664	497	0.576232			172	0.0594916
AR1-82355	721	1.0278	713	0.839812	353	0.409275	701	1.31069	178	0.0615668
AR1-82507	606	0.863863	570	0.671378	375	0.434783			91	0.0314752
Mean	378	0.538845	682.167	0.803494	393.667	0.456425	323.333	0.60455	150.5	0.0520551
untreated treated animals, blood cell counts (6 days after treatement)
Animal ID	WBC(10/uL)	/ mean untreated	RBC(10^4/uL)	/ mean untreated	PLT(10^3/uL)	/ mean untreated	LYMPH#(10/uL)	/ mean untreated	RET#(10^2uL)	/ mean untreated
AR1-82052	371	0.528867	974	1.14723	1077	1.2487	312	0.583359	3302	1.1421
AR1-82053	624	0.889522	663	0.780919	523	0.606377	476	0.889997	2824	0.976768
AR1-82121	554	0.789736	1171	1.37927	1025	1.18841	469	0.876909	2752	0.951865
AR1-82118	591	0.84248	750	0.883392	1080	1.25217	426	0.79651	2445	0.845679
AR1-82352	768	1.0948	666	0.784452	733	0.849855	528	0.987223	2318	0.801752
AR1-82508	1301	1.8546	870	1.02473	737	0.854493	998	1.866	3706	1.28184
Mean	701.5	1	849	1	862.5	1	534.833	1	2891.17	1

## Sheet: Fig.5c
Figure 5c: Label in BM populations 35 days after treatment with 5-FU in Fgd5ZsGreen:CreERT2 R26LSL-tdRFP animals
Graph I: % of RFP+ cells
Treatment	5-FU					untreated
Animal ID	AR1-82051	AR1-82122	AR1-82117	AR1-82351	AR1-82355	AR1-82052	AR1-82053	AR1-82121	AR1-82352	AR1-82508
ES HSC	5.08	3.29	5.02	3.09	9.3	1.5	8.15	1.23	3.85	4.05
Graph II: Fraction of label in ES HSC in the same animal
Treatment	5-FU					untreated
Animal ID	AR1-82051	AR1-82122	AR1-82117	AR1-82351	AR1-82355	AR1-82052	AR1-82053	AR1-82121	AR1-82352	AR1-82508
HSC	0.67	0.43	0.67	0.69	0.55	0.54	0.28	0.24	0.41	0.53
MPP	0.4	0.12	0.26	0.27	0.06	0.05	0.05	0.09	0.05	0.11
HPC-1	0.16	0.15	0.18	0.14	0.09	0.03	0.01	0.04	0.01	0.02
CD48hi MkP	0.22	0.14	0.22	0.19	0.1	0.03	0.02	0.05	0.02	0.07
CD48-/lo MkP	0.37	0.17	0.45	0.3	0.32	0.1	0.09	0.04	0.09	0.22
CMP	0.17	0.1	0.17	0.11	0.09	0.01	0.02	0.01	0.01	0.05
Neut	0.148622	0.0917933	0.114143	0.0906149	0.0730107	0.0131333	0.015092	0.00853659	0.0157143	0.0496296
Ery	0.082874	0.0452888	0.0816733	0.0280582	0.0543011	0.0189333	0.0230675	0.0209756	0.00324675	0.0669136
Plt	0.352362	0.193009	0.334661	0.262783	0.172043	0.0833333	0.0710429	0.0505691	0.0638961	0.14642

## Sheet: Fig.5e
Figure 5e: Timecourse of platelet counts in peripheral blood of Fgd5ZsGreen:CreERT2 R26LSL-tdRFP animals treated with Romiplostim or NaCl
	Timecourse of platelet counts (x10^3/ul)
	Treatment	Romiplostim					NaCl
	Animal ID	AR1-81135	AR1-81291	AR1-81653	AR1-81654	AR1-81655	AR1-81136	AR1-81292	AR1-81657	AR1-81290	AR1-81294
Days after Treatment	-1	598	597	1410	1039	810	732	600	905	1398	1224
	5	2749	1612	3050	3554	3805	725	472	1031	1481	1175
	11	1589	3962	6736	4946	6177	686	929	833	1734	1247

## Sheet: Fig.5f
Figure 5f: Label in ES HSC 11 days after treatment with Romiplostim or NaCl in Fgd5ZsGreen:CreERT2 R26LSL-tdRFP animals
% of RFP+ cells
Treatment	Romiplostim				NaCl
Animal ID	AR1-81135	AR1-81291	AR1-81654	AR1-81655	AR1-81136	AR1-81292	AR1-81657	AR1-81290
ES HSC	4.95	5.35	2.22	5.41	5.91	5.97	1.59	3.66

## Sheet: Fig.5g
Figure 5g: Label in BM populations 11 days after treatment with Romiplostim or NaCl in Fgd5ZsGreen:CreERT2 R26LSL-tdRFP animals
Fraction of label in ES HSC in the same animal
Treatment	Romiplostim				NaCl
Animal ID	AR1-81135	AR1-81291	AR1-81654	AR1-81655	AR1-81136	AR1-81292	AR1-81657	AR1-81290
HSC	0.416162	0.558878	0.671171	0.526802	0.51269	0.520938	0.538365	0.278689
MPP	0.0913131	0.138131	0.386487	0.186691	0.106937	0.0978225	0.0899371	0.0505464
HPC-1	0.0468687	0.035514	0.0335586	0.0280961	0.0157699	0.0294807	0.0415094	0.0231147
CD48hi MkP	0.0513131	0.0424299	0.0702703	0.0397412	0.0499154	0.0326633	0	0.0181694
CD48-/lo MkP	0.107071	0.186916	0.258559	0.227357	0.0883249	0.122446	0.118239	0.0532787
LS-K	0.0248485	0.0254206	0.0216667	0.0147505	0.0199662	0.0231156	0.0218239	0.0143169
Neut	0.00789899	0.0194393	0.00436036	0.0158595	0.0335025	0.0239531	0	0.0137158
Erys	0.057697	0.0131963	0.0224775	0.00778189	0.126836	0.0433166	0.0232076	-0.00010929
Plt	0.175253	0.152804	0.157432	0.140203	0.136294	0.128894	0.0613208	0.093306

## Sheet: Fig.5i
Figure 5i: Inferred ratio of cell fluxes via CD48-/lo MkP to cell fluxes via CD48hi MkP at steady state or after romiplostim perturbation
Condition	y	lower bound	upper bound
Unperturbed	0.772293	0.45474	1.31131
TPO	2.10535	1.31058	3.38672

## Sheet: Fig.5j
Figure 5j: Cell fluxes from CD201-/lo Sca-1lo HSCs into Sca-1lo MPPs and CD48-/lo MkPs at steady state or after romiplostim perturbation
Flux to Sca-1lo MPP
Condition	y	lower bound	upper bound
Unperturbed	13.6696	7.31382	24.6342
TPO	0.000190248	0.000116211	439.083
Flux to CD48-/lo MkP
Condition	y	lower bound	upper bound
Unperturbed	694.054	351.558	1675.75
TPO	6446.94	4067.84	10222.1
