# Supplementary material for: Fate mapping of hematopoietic stem cells reveals two pathways of native thrombopoiesis
Source: Nat Commun. 2022 Aug 3;13:4504. doi: 10.1038/s41467-022-31914-z (PMC9349191; doi:10.1038/s41467-022-31914-z)
Supplement: Supplementary file 4 — Source Data [file 41467_2022_31914_MOESM4_ESM.zip › Source Data/Supplementary_figure_10_data.xlsx]

## Sheet: Supplementary Fig. 10a
Supplementary Figure 10a: Fraction of label in ES HSC of Fgd5ZsGreen:CreERT2 R26LSL-tdRFP animals treated with 5-FU or Romiplostim
Means used in heatmap
	Heatmap I				Heatmap II
		5-FU	Untreated			TPO	NaCl
	ES HSC	1	1		ES HSC	1	1
	HSC	0.602	0.4		HSC	0.5433	0.46267
	HSC Sca-1hi	0.716	0.502		HSC Sca-1hi	0.6534	0.603825
	HSC Sca-1lo	0.48	0.288		HSC Sca-1lo	0.4387	0.327528
	MPP	0.222	0.07		MPP	0.2007	0.0863108
	MPP Sca-1hi	0.282	0.098		MPP Sca-1hi	0.2315	0.0941068
	MPP Sca-1lo	0.138	0.04		MPP Sca-1lo	0.1022	0.0708527
	HPC-1	0.144	0.022		HPC-1	0.036	0.0274687
	HPC-1 Sca-1hi	0.142	0.032		HPC-1 Sca-1hi	0.05	0.0210735
	HPC-1 Sca-1lo	0.142	0.022		HPC-1 Sca-1lo	0.0306	0.0300653
	MkP	0.21	0.054		MkP	0.0678	0.0408044
	CD48hiMkP	0.174	0.038		CD48hiMkP	0.0509	0.025187
	CD48-/loMkP	0.322	0.108		CD48-/loMkP	0.195	0.095572
	Platelets	0.263	0.0831		Platelets	0.1564	0.104954
	CMP	0.128	0.02		GMP	0.0217	0.0198056
	GMP	0.094	0.024		CMP	0.0217	0.0198056
	PMN	0.1036	0.0204		PMN	0.0119	0.0177929
	MEP	0.12	0.018		MEP	0.0217	0.0198056
	Erythrocytes	0.0584	0.0266		Erys	0.0253	0.0483127
	CLP	0.052	0.0		CLP	0	0
	B-cells	0.0093	0.0009		B-Cells	0.0038	0.000642978
	T-cells	0.0206	0.0029		T-Cells	0.0014	0.000549915
Source data (Fraction of label in ES HSC, used means in red)
Population	Treatment
	5-FU					untreated
	Animals
	AR1-82051	AR1-82122	AR1-82117	AR1-82351	AR1-82355	MEAN (heatmap)	AR1-82052	AR1-82053	AR1-82121	AR1-82353	AR1-82508	MEAN (heatmap)
ES HSC	1	1	1	1	1	1	1	1	1	1	1	1
HSC	0.669291	0.431611	0.667331	0.68932	0.550538	0.601618	0.540667	0.278528	0.239024	0.41039	0.530864	0.399894
HSC Sca-1hi	0.76378	0.592705	0.749004	0.841424	0.64086	0.717555	0.619333	0.370552	0.282927	0.574026	0.666667	0.502701
HSC Sca-1lo	0.529528	0.284195	0.577689	0.537217	0.467742	0.479274	0.411333	0.230675	0.207317	0.239221	0.353086	0.288326
MPP	0.403543	0.122188	0.26494	0.267314	0.056129	0.222823	0.0492667	0.050184	0.0910569	0.0527273	0.107407	0.0701285
MPP Sca-1hi	0.484252	0.170213	0.26494	0.417476	0.0815054	0.283677	0.08	0.0409816	0.121951	0.0942857	0.156049	0.0986536
MPP Sca-1lo	0.216535	0.0902736	0.250996	0.0957929	0.0347312	0.137666	0	0.0542331	0.0730894	0.0191429	0.0595062	0.0411943
HPC-1	0.162008	0.145289	0.184462	0.141424	0.0891398	0.144465	0.0258	0.0104417	0.0427642	0.0136623	0.0233086	0.0231954
HPC-1 Sca-1hi	0.182874	0.143161	0.187849	0.119741	0.08	0.142725	0.05	0.00625767	0.067561	0.0195325	0.00553086	0.0297764
HPC-1 Sca-1lo	0.15315	0.143769	0.184462	0.147573	0.0915054	0.144092	0.0175333	0.0113497	0.0382927	0.0123636	0.0266667	0.0212412
MkP	0.253937	0.15076	0.290837	0.21521	0.141935	0.210536	0.0466667	0.0411043	0.0446341	0.0392208	0.0987654	0.0540783
CD48hiMkP	0.216535	0.13769	0.223108	0.19288	0.102258	0.174494	0.0326	0.018773	0.0460163	0.0215584	0.0723457	0.0382587
CD48-/loMkP	0.36811	0.172644	0.448207	0.296117	0.324731	0.321962	0.104667	0.0871166	0.0410569	0.0890909	0.220247	0.108436
Platelets	0.352362	0.193009	0.334661	0.262783	0.172043	0.262972	0.0833333	0.0710429	0.0505691	0.0638961	0.14642	0.0830522
CMP	0.17185	0.099696	0.168924	0.110032	0.0851613	0.127133	0.00584667	0.0184049	0.0126016	0.00742857	0.0501235	0.018881
GMP	0.116929	0.087538	0.14004	0.0828479	0.0396774	0.0934065	0	0.00838037	0	0.0250649	0.0807407	0.0228372
PMN	0.148622	0.0917933	0.114143	0.0906149	0.0730108	0.103637	0.0131333	0.015092	0.00853659	0.0157143	0.0496296	0.0204212
MEP	0.17126	0.0948328	0.168924	0.104207	0.0650538	0.120856	0	0.0130061	0	0	0.0839506	0.0193914
Erythrocytes	0.082874	0.0452888	0.0816733	0.0280583	0.0543011	0.0584391	0.0189333	0.0230675	0.0209756	0.00324675	0.0669136	0.0266274
CLP	0.0622047	0.0256839	0.0910359	0.0398058	0.0365591	0.0510579	0.0666667	0	0	0	0	0.0133333
B-cells	0.0118701	0.00954407	0.00820717	0.00488673	0.0119355	0.00928871	0	0.000422086	0.00273171	0.000527273	0.000676543	0.000871522
T-cells	0.0019311	0	0.0978088	0.00232362	0.000810753	0.0205748	0.0106667	0	0.00393496	0	0	0.00292033
Population	Treatment
	Romiplostim					NaCl
	Animals
	AR1-81135	AR1-81291	AR1-81654	AR1-81655	MEAN (heatmap)	AR1-81136	AR1-81292	AR1-81657	AR1-81290	MEAN (heatmap)
ES HSC	1	1	1	1	1	1	1	1	1	1
HSC	0.416162	0.558879	0.671171	0.526802	0.543253	0.51269	0.520938	0.538365	0.278689	0.46267
HSC Sca-1hi	0.434343	0.639252	0.959459	0.580407	0.653365	0.693739	0.631491	0.620126	0.469945	0.603825
HSC Sca-1lo	0.4	0.482243	0.384685	0.487985	0.438728	0.351946	0.39866	0.430818	0.128689	0.327528
MPP	0.0913131	0.138131	0.386486	0.186691	0.200655	0.106937	0.0978224	0.0899371	0.0505464	0.0863108
MPP Sca-1hi	0.107273	0.184673	0.44009	0.194085	0.23153	0.112183	0.129983	0.0987421	0.0355191	0.0941068
MPP Sca-1lo	0.0745455	0.0274766	0.152703	0.153974	0.102175	0.100508	0.0437186	0.0716981	0.0674863	0.0708527
HPC-1	0.0468687	0.035514	0.0335586	0.0280961	0.0360093	0.0157699	0.0294807	0.0415094	0.0231148	0.0274687
HPC-1 Sca-1hi	0.060404	0.0551402	0.0522523	0.0321627	0.0499898	0.0147716	0.0348409	0.0246541	0.0100273	0.0210735
HPC-1 Sca-1lo	0.0430303	0.0282243	0.0247297	0.0262477	0.030558	0.0160406	0.0271357	0.0500629	0.0270219	0.0300653
MkP	0.0642424	0.0605607	0.0869369	0.0595194	0.0678149	0.0546531	0.0495812	0.0297484	0.029235	0.0408044
CD48hiMkP	0.0513131	0.0424299	0.0702703	0.0397412	0.0509386	0.0499154	0.0326633	0	0.0181694	0.025187
CD48-/loMkP	0.107071	0.186916	0.258559	0.227357	0.194975	0.0883249	0.122446	0.118239	0.0532787	0.095572
Platelets	0.175253	0.152804	0.157432	0.140203	0.156423	0.136294	0.128894	0.0613208	0.093306	0.104954
CMP	0.0248485	0.0254206	0.0216667	0.0147505	0.0216715	0.0199662	0.0231156	0.0218239	0.0143169	0.0198056		*LS-K used as approximate
GMP	0.0248485	0.0254206	0.0216667	0.0147505	0.0216715	0.0199662	0.0231156	0.0218239	0.0143169	0.0198056
PMN	0.00789899	0.0194393	0.00436036	0.0158595	0.0118895	0.0335025	0.0239531	0	0.0137158	0.0177929
MEP	0.0248485	0.0254206	0.0216667	0.0147505	0.0216715	0.0199662	0.0231156	0.0218239	0.0143169	0.0198056
Erythrocytes	0.057697	0.0131963	0.0224775	0.00778189	0.0252881	0.126836	0.0433166	0.0232075	0	0.04834
CLP	not determined
B-cells	0.00254545	0.00198131	0.00527027	0.00558226	0.00384482	0.00257191	0	0	0	0.000642978
T-cells	0.00458586	0.00121121	0	0	0.00144927	0.00219966	0	0	0	0.000549915

## Sheet: Supplementary Fig. 10b
Supplementary Figure 10b: H2B-GFP Mean Fluorescence intensity (MFI) of different cell populations of R26rtTA Col1A1H2B-GFP animals 26 days after treatment with either 5-FU or left untreated
Population	Treatment
	untreated						5-FU
	Animals
	AR1-83842	AR1-83911	AR1-83910	AR1-83866	AR1-83870	AR1-84188	AR1-84189	AR1-83865	AR1-83869	AR1-84186	AR1-84187
ES HSC	16351.2	23329.2	32414.2	31843.2	21671.2	40168.2	2827.2	2232.2	3734.2	2984.2	3790.2
HSC	9502	14892	23024	20113	13088	23857	2047	1683	2488	2303	2995
MPP	7235.2	13145.2	20659.2	14709.2	8965.2	23127.2	1964.2	1297.2	1710.2	3191.2	3696.2
HPC-1	2070.3	1923.3	2740.3	2760.3	1553.3	2615.3	191.3	182.3	184.3	193.3	422.3
MkP	412.9	534.9	818.9	837.9	436.9	696.9	65.9	59	81.9	70.9	113.9
CD48hi MkP	219.4	260.4	409.4	369.4	200.4	338.4	23.7	23.6	26.4	37.3	63.3
CD48-/lo MkP	1086.7	1430.7	1968.7	2122.7	1205.7	1982.7	245.7	219.7	290.7	325.7	464.7

## Sheet: Supplementary Fig. 10d
Supplementary Figure 10d: H2B-GFP Mean Fluorescence intensity (MFI) of different cell populations of R26rtTA Col1A1H2B-GFP animals 20 days after treatment with either Romiplostim or NaCl
Population	Treatment
	NaCl					Romiplostim
	Animals
	AR1-83548	AR1-83579	AR1-83580	AR1-83583	AR1-83584	AR1-83549	AR1-83551	AR1-83577	AR1-83578	AR1-83581
ES HSC	20141	23354	28123	20784	25814	6945	6507	7666	6713	5361
HSC	10386.9	13030.9	16551.9	9531.9	11442.9	3403.9	3552.9	4382.9	3528.9	2930.9
MPP	8324.4	14463.4	16639.4	8411.4	9606.4	3661.4	3365.4	4451.4	3738.4	2231.4
HPC-1	1568.5	1192.5	1794.5	999.5	1432.5	828.5	772.5	715.5	452.5	532.5
MkP	334.1	407.1	700.1	278.1	372.1	187.1	209.1	255.1	197.1	184.1
CD48hi MkP	170.3	212.3	367.3	155.3	212.3	104.3	101.3	131.3	108.3	72.3
CD48-/lo MkP	966.6	1113.6	1976.6	882.6	1112.6	568.6	603.6	639.6	542.6	483.6

## Sheet: Supplementary Fig. 10f
Supplementary Figure 10f: ratio of cell numbers (Treated / untreated) of different cell populations of R26rtTA Col1A1H2B-GFP animals 20 days after treatment with either Romiplostim or NaCl
Population	Animal number
	AR1-83549	AR1-83551	AR1-83577	AR1-83578	AR1-83581
	Absolut cell number: Ratio Treated/untreated
ES HSC	1.40772	2.64871	1.88787	2.08461	2.35758
Sca-1hi HSC	2.47812	2.59498	1.93258	2.23155	2.3791
Sca-1lo HSC	2.70079	2.58477	2.86539	2.15947	2.9192
Sca-1hi MPP	0.619854	0.598769	1.09378	1.33969	1.18702
Sca-1lo MPP	0.943475	0.397796	0.712151	0.467787	0.735766
Sca-1hi HPC-1	0.501664	1.49095	2.62651	3.19671	2.54723
Sca-1lo HPC-1	0.665299	1.5093	2.19	2.54281	2.0714
CD48hi MkP	1.74219	4.20354	2.12629	1.35954	2.76583
CD48-/lo MkP	1.59811	1.55983	2.3337	1.42884	1.43108
