# Supplementary material for: Fate mapping of hematopoietic stem cells reveals two pathways of native thrombopoiesis
Source: Nat Commun. 2022 Aug 3;13:4504. doi: 10.1038/s41467-022-31914-z (PMC9349191; doi:10.1038/s41467-022-31914-z)
Supplement: Supplementary file 4 — Source Data [file 41467_2022_31914_MOESM4_ESM.zip › Source Data/Supplementary_figure_11_data.xlsx]

## Sheet: supplementary figure 11a
Supplementary Figure 11a: Model fitting of RFP label propagation, compartment size and H2B-GFP dilution dynamics in unperturbed or romiplostim-treated conditions.																																							Supplementary Figure 4e: The best fit of model b (curves) to the simulated data (dots with error bars).
Left Panel
	Population:	Sca-1lo HSC
	Data points
x	23
y	0.453504
sem	0.0351715
	Fit	unperturbed
x	0	1.79599	3.59197	5.38796	7.18395	8.97993	10	10.7759	12.5719	14.3679	16.1639	17.9599	19.7559	21.5518	23.3478	25.1438	26.9398	28.7358	30.5318	32.3278	34.1237	35.9197	37.7157	39.5117	41.3077	43.1037	44.8997	46.6957	48.4916	50.2876	52.0836	53.8796	55.6756	57.4716	59	59.2676	61.0635	62.8595	64.6555	66.4515	68.2475	70.0435	71.8395	73.6355	75.4314	77.2274	79.0234	80.8194	82.6154
y	0.126063	0.131084	0.136097	0.141101	0.146096	0.151083	0.153911	0.15606	0.16103	0.16599	0.170942	0.175885	0.180818	0.185743	0.190659	0.195566	0.200463	0.205351	0.21023	0.215099	0.219958	0.224808	0.229648	0.234478	0.239298	0.244107	0.248907	0.253696	0.258474	0.263242	0.267998	0.272744	0.277479	0.282202	0.286213	0.286914	0.291615	0.296304	0.300981	0.305646	0.310298	0.314939	0.319567	0.324182	0.328785	0.333375	0.337952	0.342515	0.347065
	Fit	TPO
x	0	0.083612	0.167224	0.250836	0.334448	0.41806	0.501672	0.585284	0.668896	0.752508	0.83612	0.919732	1.00334	1.08696	1.17057	1.25418	1.33779	1.4214	1.50502	1.58863	1.67224	1.75585	1.83946	1.92308	2.00669	2.0903	2.17391	2.25753	2.34114	2.42475	2.50836	2.59197	2.67559	2.7592	2.84281	2.92642	3.01003	3.09365	3.17726	3.26087	3.34448	3.42809	3.51171	3.59532	3.67893	3.76254	3.84615	3.92977	4.01338
y	0.126063	0.126297	0.126531	0.126765	0.126999	0.127233	0.127467	0.127701	0.127934	0.128168	0.128402	0.128636	0.128869	0.129103	0.129337	0.129571	0.129804	0.130038	0.130272	0.130505	0.130739	0.130972	0.131206	0.131439	0.131673	0.131906	0.13214	0.132373	0.132607	0.13284	0.133074	0.133307	0.13354	0.133774	0.134007	0.13424	0.134474	0.134707	0.13494	0.135173	0.135407	0.13564	0.135873	0.136106	0.136339	0.136572	0.136806	0.137039	0.137272
	Population:	Sca-1hi HSC
	Data points
x	23
y	0.664445
sem	0.0922656
	Fit	unperturbed
x	0	1.79599	3.59197	5.38796	7.18395	8.97993	10	10.7759	12.5719	14.3679	16.1639	17.9599	19.7559	21.5518	23.3478	25.1438	26.9398	28.7358	30.5318	32.3278	34.1237	35.9197	37.7157	39.5117	41.3077	43.1037	44.8997	46.6957	48.4916	50.2876	52.0836	53.8796	55.6756	57.4716	59	59.2676	61.0635	62.8595	64.6555	66.4515	68.2475	70.0435	71.8395	73.6355	75.4314	77.2274	79.0234	80.8194	82.6154
y	0.476309	0.480594	0.484921	0.489289	0.493698	0.498147	0.500691	0.502634	0.507158	0.511719	0.516315	0.520944	0.525606	0.5303	0.535023	0.539775	0.544554	0.549359	0.554188	0.55904	0.563913	0.568806	0.573716	0.578643	0.583585	0.58854	0.593506	0.598482	0.603466	0.608456	0.613451	0.618448	0.623447	0.628445	0.632696	0.63344	0.638432	0.643417	0.648395	0.653363	0.658321	0.663265	0.668196	0.67311	0.678007	0.682884	0.68774	0.692574	0.697384
	Fit	TPO
x	0	0.083612	0.167224	0.250836	0.334448	0.41806	0.501672	0.585284	0.668896	0.752508	0.83612	0.919732	1.00334	1.08696	1.17057	1.25418	1.33779	1.4214	1.50502	1.58863	1.67224	1.75585	1.83946	1.92308	2.00669	2.0903	2.17391	2.25753	2.34114	2.42475	2.50836	2.59197	2.67559	2.7592	2.84281	2.92642	3.01003	3.09365	3.17726	3.26087	3.34448	3.42809	3.51171	3.59532	3.67893	3.76254	3.84615	3.92977	4.01338
y	0.476309	0.476507	0.476706	0.476905	0.477103	0.477302	0.477501	0.4777	0.4779	0.478099	0.478298	0.478498	0.478697	0.478897	0.479097	0.479296	0.479496	0.479696	0.479896	0.480097	0.480297	0.480497	0.480698	0.480898	0.481099	0.4813	0.481501	0.481702	0.481903	0.482104	0.482305	0.482506	0.482708	0.482909	0.483111	0.483312	0.483514	0.483716	0.483918	0.48412	0.484322	0.484524	0.484726	0.484929	0.485131	0.485334	0.485537	0.485739	0.485942
	Population:	Sca-1lo MPP
	Data points
x	23
y	0.104146
sem	0.0308272
	Fit	unperturbed
x	0	1.79599	3.59197	5.38796	7.18395	8.97993	10	10.7759	12.5719	14.3679	16.1639	17.9599	19.7559	21.5518	23.3478	25.1438	26.9398	28.7358	30.5318	32.3278	34.1237	35.9197	37.7157	39.5117	41.3077	43.1037	44.8997	46.6957	48.4916	50.2876	52.0836	53.8796	55.6756	57.4716	59	59.2676	61.0635	62.8595	64.6555	66.4515	68.2475	70.0435	71.8395	73.6355	75.4314	77.2274	79.0234	80.8194	82.6154
y	0	0.0029494	0.00586883	0.00875524	0.0116061	0.0144192	0.0159996	0.0171931	0.0199262	0.0226175	0.0252663	0.0278721	0.0304345	0.0329534	0.0354288	0.0378608	0.0402497	0.0425958	0.0448996	0.0471615	0.0493823	0.0515624	0.0537025	0.0558034	0.0578658	0.0598903	0.0618778	0.0638291	0.0657448	0.0676258	0.0694729	0.0712868	0.0730684	0.0748183	0.0762832	0.0765373	0.0782263	0.0798859	0.0815169	0.08312	0.0846958	0.0862452	0.0877687	0.0892671	0.090741	0.092191	0.0936178	0.095022	0.0964041
	Fit	TPO
x	0	0.083612	0.167224	0.250836	0.334448	0.41806	0.501672	0.585284	0.668896	0.752508	0.83612	0.919732	1.00334	1.08696	1.17057	1.25418	1.33779	1.4214	1.50502	1.58863	1.67224	1.75585	1.83946	1.92308	2.00669	2.0903	2.17391	2.25753	2.34114	2.42475	2.50836	2.59197	2.67559	2.7592	2.84281	2.92642	3.01003	3.09365	3.17726	3.26087	3.34448	3.42809	3.51171	3.59532	3.67893	3.76254	3.84615	3.92977	4.01338
y	0	0.000137924	0.00027579	0.000413598	0.000551348	0.000689039	0.000826671	0.000964243	0.00110176	0.00123921	0.0013766	0.00151393	0.0016512	0.00178841	0.00192555	0.00206264	0.00219966	0.00233661	0.00247351	0.00261034	0.0027471	0.0028838	0.00302044	0.00315701	0.00329351	0.00342995	0.00356633	0.00370263	0.00383887	0.00397505	0.00411115	0.00424719	0.00438316	0.00451906	0.00465489	0.00479065	0.00492635	0.00506197	0.00519753	0.00533301	0.00546842	0.00560376	0.00573904	0.00587424	0.00600936	0.00614442	0.0062794	0.00641432	0.00654915
	Population:	Sca-1hi MPP
	Data points
x	23
y	0.232694
sem	0.0647549
	Fit	unperturbed
x	0	1.79599	3.59197	5.38796	7.18395	8.97993	10	10.7759	12.5719	14.3679	16.1639	17.9599	19.7559	21.5518	23.3478	25.1438	26.9398	28.7358	30.5318	32.3278	34.1237	35.9197	37.7157	39.5117	41.3077	43.1037	44.8997	46.6957	48.4916	50.2876	52.0836	53.8796	55.6756	57.4716	59	59.2676	61.0635	62.8595	64.6555	66.4515	68.2475	70.0435	71.8395	73.6355	75.4314	77.2274	79.0234	80.8194	82.6154
y	0	0.00859306	0.0165335	0.0238929	0.0307328	0.0371063	0.0405364	0.0430595	0.0486327	0.053861	0.0587757	0.063404	0.0677704	0.0718964	0.0758015	0.0795029	0.0830162	0.0863554	0.0895332	0.0925611	0.0954495	0.0982078	0.100845	0.103368	0.105785	0.108103	0.110326	0.112462	0.114516	0.116491	0.118393	0.120225	0.121991	0.123696	0.1251	0.125341	0.126931	0.128468	0.129955	0.131394	0.132787	0.134138	0.135447	0.136717	0.13795	0.139147	0.14031	0.14144	0.142539
	Fit	TPO
x	0	0.083612	0.167224	0.250836	0.334448	0.41806	0.501672	0.585284	0.668896	0.752508	0.83612	0.919732	1.00334	1.08696	1.17057	1.25418	1.33779	1.4214	1.50502	1.58863	1.67224	1.75585	1.83946	1.92308	2.00669	2.0903	2.17391	2.25753	2.34114	2.42475	2.50836	2.59197	2.67559	2.7592	2.84281	2.92642	3.01003	3.09365	3.17726	3.26087	3.34448	3.42809	3.51171	3.59532	3.67893	3.76254	3.84615	3.92977	4.01338
y	0	0.000415693	0.000829802	0.00124234	0.0016533	0.00206271	0.00247057	0.00287689	0.00328168	0.00368495	0.0040867	0.00448695	0.0048857	0.00528297	0.00567875	0.00607306	0.0064659	0.00685729	0.00724724	0.00763574	0.00802281	0.00840846	0.00879269	0.00917551	0.00955693	0.00993696	0.0103156	0.0106929	0.0110688	0.0114433	0.0118165	0.0121883	0.0125588	0.012928	0.0132958	0.0136623	0.0140275	0.0143914	0.014754	0.0151153	0.0154753	0.0158341	0.0161915	0.0165477	0.0169027	0.0172564	0.0176088	0.0179601	0.0183101
	Population:	Sca-1lo HPC-1
	Data points
x	23
y	0.0317222
sem	0.00498885
	Fit	unperturbed
x	0	1.79599	3.59197	5.38796	7.18395	8.97993	10	10.7759	12.5719	14.3679	16.1639	17.9599	19.7559	21.5518	23.3478	25.1438	26.9398	28.7358	30.5318	32.3278	34.1237	35.9197	37.7157	39.5117	41.3077	43.1037	44.8997	46.6957	48.4916	50.2876	52.0836	53.8796	55.6756	57.4716	59	59.2676	61.0635	62.8595	64.6555	66.4515	68.2475	70.0435	71.8395	73.6355	75.4314	77.2274	79.0234	80.8194	82.6154
y	0	0.000102056	0.000398121	0.000873336	0.00151331	0.0023042	0.00281553	0.00323276	0.00428639	0.00545312	0.00672172	0.00808158	0.0095228	0.0110361	0.012613	0.0142454	0.0159259	0.0176478	0.0194048	0.0211911	0.0230015	0.0248311	0.0266756	0.028531	0.0303936	0.0322602	0.0341278	0.0359937	0.0378555	0.0397111	0.0415586	0.0433962	0.0452224	0.0470359	0.0485683	0.0488354	0.0506201	0.0523889	0.0541411	0.0558761	0.0575932	0.059292	0.0609721	0.0626333	0.0642753	0.0658978	0.0675008	0.0690843	0.0706481
	Fit	TPO
x	0	0.083612	0.167224	0.250836	0.334448	0.41806	0.501672	0.585284	0.668896	0.752508	0.83612	0.919732	1.00334	1.08696	1.17057	1.25418	1.33779	1.4214	1.50502	1.58863	1.67224	1.75585	1.83946	1.92308	2.00669	2.0903	2.17391	2.25753	2.34114	2.42475	2.50836	2.59197	2.67559	2.7592	2.84281	2.92642	3.01003	3.09365	3.17726	3.26087	3.34448	3.42809	3.51171	3.59532	3.67893	3.76254	3.84615	3.92977	4.01338
y	0	2.26468e-07	9.04839e-07	2.03356e-06	3.61108e-06	5.63586e-06	8.10633e-06	1.1021e-05	1.43782e-05	1.81765e-05	2.24144e-05	2.70902e-05	3.22025e-05	3.77497e-05	4.37303e-05	5.01427e-05	5.69855e-05	6.4257e-05	7.19557e-05	8.00802e-05	8.86289e-05	9.76002e-05	0.000106993	0.000116805	0.000127035	0.000137682	0.000148744	0.000160219	0.000172107	0.000184405	0.000197112	0.000210227	0.000223747	0.000237673	0.000252001	0.00026673	0.00028186	0.000297389	0.000313314	0.000329635	0.00034635	0.000363457	0.000380956	0.000398844	0.000417121	0.000435784	0.000454832	0.000474264	0.000494078
	Population:	Sca-1hi HPC-1
	Data points
x	23
y	0.0514969
sem	0.00659992
	Fit	unperturbed
x	0	1.79599	3.59197	5.38796	7.18395	8.97993	10	10.7759	12.5719	14.3679	16.1639	17.9599	19.7559	21.5518	23.3478	25.1438	26.9398	28.7358	30.5318	32.3278	34.1237	35.9197	37.7157	39.5117	41.3077	43.1037	44.8997	46.6957	48.4916	50.2876	52.0836	53.8796	55.6756	57.4716	59	59.2676	61.0635	62.8595	64.6555	66.4515	68.2475	70.0435	71.8395	73.6355	75.4314	77.2274	79.0234	80.8194	82.6154
y	0	5.40424e-05	0.000212368	0.000469323	0.000819339	0.00125695	0.00154246	0.00177681	0.00237372	0.00304263	0.00377865	0.00457704	0.00543327	0.00634298	0.00730196	0.00830623	0.00935196	0.0104355	0.0115535	0.0127025	0.0138795	0.0150816	0.016306	0.01755	0.0188113	0.0200874	0.0213763	0.0226759	0.0239844	0.0252998	0.0266206	0.0279453	0.0292724	0.0306005	0.0317307	0.0319285	0.0332552	0.0345794	0.0359004	0.0372171	0.0385287	0.0398345	0.0411338	0.0424259	0.0437102	0.0449863	0.0462537	0.0475119	0.0487605
	Fit	TPO
x	0	0.083612	0.167224	0.250836	0.334448	0.41806	0.501672	0.585284	0.668896	0.752508	0.83612	0.919732	1.00334	1.08696	1.17057	1.25418	1.33779	1.4214	1.50502	1.58863	1.67224	1.75585	1.83946	1.92308	2.00669	2.0903	2.17391	2.25753	2.34114	2.42475	2.50836	2.59197	2.67559	2.7592	2.84281	2.92642	3.01003	3.09365	3.17726	3.26087	3.34448	3.42809	3.51171	3.59532	3.67893	3.76254	3.84615	3.92977	4.01338
y	0	1.19102e-07	4.76022e-07	1.07018e-06	1.901e-06	2.9679e-06	4.27031e-06	5.80765e-06	7.57933e-06	9.58478e-06	1.18234e-05	1.42947e-05	1.6998e-05	1.99328e-05	2.30984e-05	2.64944e-05	3.01201e-05	3.3975e-05	3.80584e-05	4.23698e-05	4.69087e-05	5.16745e-05	5.66665e-05	6.18842e-05	6.73271e-05	7.29946e-05	7.8886e-05	8.50008e-05	9.13385e-05	9.78985e-05	0.00010468	0.000111683	0.000118906	0.00012635	0.000134012	0.000141894	0.000149994	0.000158311	0.000166846	0.000175597	0.000184565	0.000193747	0.000203145	0.000212757	0.000222582	0.000232621	0.000242872	0.000253336	0.000264011
	Population:	CD48-/lo MkP
	Data points
x	23
y	0.35
sem	0.0243197
	Fit	unperturbed
x	0	1.79599	3.59197	5.38796	7.18395	8.97993	10	10.7759	12.5719	14.3679	16.1639	17.9599	19.7559	21.5518	23.3478	25.1438	26.9398	28.7358	30.5318	32.3278	34.1237	35.9197	37.7157	39.5117	41.3077	43.1037	44.8997	46.6957	48.4916	50.2876	52.0836	53.8796	55.6756	57.4716	59	59.2676	61.0635	62.8595	64.6555	66.4515	68.2475	70.0435	71.8395	73.6355	75.4314	77.2274	79.0234	80.8194	82.6154
y	0	0.0187527	0.0346315	0.048359	0.060439	0.0712337	0.0768972	0.08101	0.0899686	0.098263	0.106013	0.113313	0.120239	0.126851	0.133198	0.139322	0.145256	0.151027	0.15666	0.162174	0.167584	0.172907	0.178152	0.183331	0.188451	0.193521	0.198547	0.203533	0.208485	0.213406	0.2183	0.22317	0.228018	0.232846	0.236941	0.237656	0.24245	0.247228	0.251991	0.256741	0.261479	0.266204	0.270918	0.27562	0.28031	0.28499	0.289659	0.294318	0.298965
	Fit	TPO
x	0	0.083612	0.167224	0.250836	0.334448	0.41806	0.501672	0.585284	0.668896	0.752508	0.83612	0.919732	1.00334	1.08696	1.17057	1.25418	1.33779	1.4214	1.50502	1.58863	1.67224	1.75585	1.83946	1.92308	2.00669	2.0903	2.17391	2.25753	2.34114	2.42475	2.50836	2.59197	2.67559	2.7592	2.84281	2.92642	3.01003	3.09365	3.17726	3.26087	3.34448	3.42809	3.51171	3.59532	3.67893	3.76254	3.84615	3.92977	4.01338
y	0	0.00095058	0.00189284	0.00282689	0.00375288	0.00467091	0.0055811	0.00648358	0.00737846	0.00826585	0.00914585	0.0100186	0.0108842	0.0117427	0.0125942	0.0134389	0.0142768	0.0151081	0.0159328	0.016751	0.0175628	0.0183683	0.0191676	0.0199608	0.020748	0.0215292	0.0223045	0.023074	0.0238378	0.024596	0.0253486	0.0260957	0.0268375	0.0275738	0.0283049	0.0290309	0.0297516	0.0304673	0.0311781	0.0318838	0.0325848	0.0332809	0.0339722	0.0346589	0.035341	0.0360185	0.0366915	0.03736	0.0380242
	Population:	CD48hi MkP
	Data points
x	23
y	0.07
sem	0.00874095
	Fit	unperturbed
x	0	1.79599	3.59197	5.38796	7.18395	8.97993	10	10.7759	12.5719	14.3679	16.1639	17.9599	19.7559	21.5518	23.3478	25.1438	26.9398	28.7358	30.5318	32.3278	34.1237	35.9197	37.7157	39.5117	41.3077	43.1037	44.8997	46.6957	48.4916	50.2876	52.0836	53.8796	55.6756	57.4716	59	59.2676	61.0635	62.8595	64.6555	66.4515	68.2475	70.0435	71.8395	73.6355	75.4314	77.2274	79.0234	80.8194	82.6154
y	0	8.2105e-07	6.83906e-06	2.39593e-05	5.87651e-05	0.000118377	0.000166122	0.000210275	0.000342097	0.000521416	0.000755515	0.00105117	0.00141445	0.00185057	0.00236374	0.00295709	0.00363267	0.00439139	0.00523313	0.00615679	0.00716036	0.00824111	0.00939563	0.01062	0.01191	0.013261	0.0146682	0.0161269	0.0176322	0.0191794	0.0207638	0.0223809	0.0240265	0.0256964	0.0271339	0.0273869	0.0290942	0.0308151	0.0325464	0.0342851	0.0360287	0.0377745	0.0395204	0.0412644	0.0430044	0.0447389	0.0464663	0.0481852	0.0498943
	Fit	TPO
x	0	0.083612	0.167224	0.250836	0.334448	0.41806	0.501672	0.585284	0.668896	0.752508	0.83612	0.919732	1.00334	1.08696	1.17057	1.25418	1.33779	1.4214	1.50502	1.58863	1.67224	1.75585	1.83946	1.92308	2.00669	2.0903	2.17391	2.25753	2.34114	2.42475	2.50836	2.59197	2.67559	2.7592	2.84281	2.92642	3.01003	3.09365	3.17726	3.26087	3.34448	3.42809	3.51171	3.59532	3.67893	3.76254	3.84615	3.92977	4.01338
y	0	7.94685e-11	6.37185e-10	2.15508e-09	5.11904e-09	1.00189e-08	1.73486e-08	2.76057e-08	4.12917e-08	5.89122e-08	8.09765e-08	1.07998e-07	1.40494e-07	1.78984e-07	2.23995e-07	2.76054e-07	3.35694e-07	4.03452e-07	4.79867e-07	5.65482e-07	6.60846e-07	7.6651e-07	8.83029e-07	1.01096e-06	1.15087e-06	1.30332e-06	1.46888e-06	1.64812e-06	1.84163e-06	2.04998e-06	2.27375e-06	2.51354e-06	2.76993e-06	3.04352e-06	3.33491e-06	3.6447e-06	3.97349e-06	4.3219e-06	4.69053e-06	5.08e-06	5.49092e-06	5.92393e-06	6.37964e-06	6.85868e-06	7.36169e-06	7.88929e-06	8.44214e-06	9.02086e-06	9.62611e-06
	Population:	Platelet
	Data points
x	12	16	22
y	0.03	0.04	0.16
sem	0.00385751	0.0145514	0.00760707
	Fit	unperturbed
x	0	1.79599	3.59197	5.38796	7.18395	8.97993	10	10.7759	12.5719	14.3679	16.1639	17.9599	19.7559	21.5518	23.3478	25.1438	26.9398	28.7358	30.5318	32.3278	34.1237	35.9197	37.7157	39.5117	41.3077	43.1037	44.8997	46.6957	48.4916	50.2876	52.0836	53.8796	55.6756	57.4716	59	59.2676	61.0635	62.8595	64.6555	66.4515	68.2475	70.0435	71.8395	73.6355	75.4314	77.2274	79.0234	80.8194	82.6154
y	0	0.000380819	0.00184992	0.00445891	0.00803093	0.0122579	0.0148242	0.0168147	0.0214419	0.0259731	0.0303234	0.0344649	0.0384022	0.0421558	0.0457517	0.0492156	0.0525706	0.0558363	0.0590284	0.0621595	0.0652392	0.0682752	0.0712731	0.0742372	0.0771707	0.0800759	0.0829546	0.0858083	0.0886379	0.0914442	0.094228	0.0969896	0.0997296	0.102448	0.104746	0.105147	0.107824	0.110482	0.11312	0.115738	0.118338	0.120919	0.123481	0.126026	0.128552	0.131062	0.133554	0.136029	0.138488
	Fit	TPO
x	0	0.0802676	0.160535	0.240803	0.32107	0.401338	0.481605	0.561873	0.64214	0.722408	0.802676	0.882943	0.963211	1.04348	1.12375	1.20401	1.28428	1.36455	1.44482	1.52508	1.60535	1.68562	1.76589	1.84615	1.92642	2.00669	2.08696	2.16722	2.24749	2.32776	2.40803	2.48829	2.56856	2.64883	2.7291	2.80936	2.88963	2.9699	3.05017	3.13043	3.2107	3.29097	3.37124	3.45151	3.53177	3.61204	3.69231	3.77258	3.85284
y	0	1.22784e-07	8.34993e-07	2.47691e-06	5.27795e-06	9.41491e-06	1.50327e-05	2.22522e-05	3.11761e-05	4.18907e-05	5.4468e-05	6.89694e-05	8.54476e-05	0.000103945	0.000124499	0.000147139	0.000171895	0.000198787	0.000227838	0.000259072	0.000292507	0.000328157	0.000366037	0.00040616	0.000448539	0.000493185	0.000540111	0.000589326	0.000640839	0.000694658	0.000750791	0.000809244	0.000870025	0.000933138	0.000998588	0.00106638	0.00113651	0.00120898	0.00128379	0.00136095	0.00144045	0.00152228	0.00160646	0.00169296	0.00178178	0.00187292	0.00196638	0.00206214	0.0021602
Middel panel
	Population:	Sca-1lo HSC
	Data points
x	23
y	2.7218
sem	0.395427
	Fit	unperturbed
x	0	1.79599	3.59197	5.38796	7.18395	8.97993	10	10.7759	12.5719	14.3679	16.1639	17.9599	19.7559	21.5518	23.3478	25.1438	26.9398	28.7358	30.5318	32.3278	34.1237	35.9197	37.7157	39.5117	41.3077	43.1037	44.8997	46.6957	48.4916	50.2876	52.0836	53.8796	55.6756	57.4716	59	59.2676	61.0635	62.8595	64.6555	66.4515	68.2475	70.0435	71.8395	73.6355	75.4314	77.2274	79.0234	80.8194	82.6154
y	4.19412	4.17311	4.15226	4.13157	4.11106	4.0907	4.07922	4.07052	4.05049	4.03064	4.01095	3.99142	3.97205	3.95286	3.93382	3.91495	3.89623	3.87768	3.8593	3.84107	3.823	3.80509	3.78735	3.76976	3.75232	3.73505	3.71793	3.70096	3.68415	3.6675	3.65099	3.63464	3.61844	3.60239	3.58885	3.58649	3.57074	3.55514	3.53969	3.52438	3.50921	3.49419	3.47932	3.46458	3.44999	3.43554	3.42123	3.40705	3.39302
	Fit	TPO
x	0	0.083612	0.167224	0.250836	0.334448	0.41806	0.501672	0.585284	0.668896	0.752508	0.83612	0.919732	1.00334	1.08696	1.17057	1.25418	1.33779	1.4214	1.50502	1.58863	1.67224	1.75585	1.83946	1.92308	2.00669	2.0903	2.17391	2.25753	2.34114	2.42475	2.50836	2.59197	2.67559	2.7592	2.84281	2.92642	3.01003	3.09365	3.17726	3.26087	3.34448	3.42809	3.51171	3.59532	3.67893	3.76254	3.84615	3.92977	4.01338
y	4.19412	4.19314	4.19216	4.19118	4.1902	4.18922	4.18823	4.18726	4.18628	4.1853	4.18432	4.18334	4.18236	4.18138	4.18041	4.17943	4.17845	4.17748	4.1765	4.17552	4.17455	4.17357	4.1726	4.17163	4.17065	4.16968	4.16871	4.16773	4.16676	4.16579	4.16482	4.16385	4.16287	4.1619	4.16093	4.15996	4.15899	4.15803	4.15706	4.15609	4.15512	4.15415	4.15319	4.15222	4.15125	4.15029	4.14932	4.14835	4.14739
	Population:	Sca-1hi HSC
	Data points
x	23
y	2.43256
sem	0.306504
	Fit	unperturbed
x	0	1.79599	3.59197	5.38796	7.18395	8.97993	10	10.7759	12.5719	14.3679	16.1639	17.9599	19.7559	21.5518	23.3478	25.1438	26.9398	28.7358	30.5318	32.3278	34.1237	35.9197	37.7157	39.5117	41.3077	43.1037	44.8997	46.6957	48.4916	50.2876	52.0836	53.8796	55.6756	57.4716	59	59.2676	61.0635	62.8595	64.6555	66.4515	68.2475	70.0435	71.8395	73.6355	75.4314	77.2274	79.0234	80.8194	82.6154
y	3.26673	3.20783	3.15046	3.09458	3.04017	2.98717	2.95768	2.93555	2.88528	2.83632	2.78863	2.74219	2.69696	2.65291	2.61	2.56822	2.52752	2.48788	2.44928	2.41168	2.37507	2.33941	2.30467	2.27085	2.2379	2.20581	2.17456	2.14413	2.11449	2.08562	2.0575	2.03011	2.00344	1.97747	1.9559	1.95217	1.92753	1.90354	1.88016	1.8574	1.83523	1.81364	1.79262	1.77214	1.75219	1.73276	1.71384	1.69542	1.67747
	Fit	TPO
x	0	0.083612	0.167224	0.250836	0.334448	0.41806	0.501672	0.585284	0.668896	0.752508	0.83612	0.919732	1.00334	1.08696	1.17057	1.25418	1.33779	1.4214	1.50502	1.58863	1.67224	1.75585	1.83946	1.92308	2.00669	2.0903	2.17391	2.25753	2.34114	2.42475	2.50836	2.59197	2.67559	2.7592	2.84281	2.92642	3.01003	3.09365	3.17726	3.26087	3.34448	3.42809	3.51171	3.59532	3.67893	3.76254	3.84615	3.92977	4.01338
y	3.26673	3.26395	3.26118	3.25841	3.25564	3.25288	3.25012	3.24736	3.24461	3.24186	3.23911	3.23637	3.23363	3.23089	3.22816	3.22543	3.22271	3.21998	3.21726	3.21455	3.21183	3.20912	3.20642	3.20372	3.20102	3.19832	3.19563	3.19294	3.19025	3.18757	3.18489	3.18221	3.17954	3.17687	3.1742	3.17154	3.16888	3.16622	3.16357	3.16092	3.15827	3.15563	3.15299	3.15035	3.14772	3.14509	3.14246	3.13983	3.13721
	Population:	Sca-1lo MPP
	Data points
x	23
y	0.549346
sem	0.171705
	Fit	unperturbed
x	0	1.79599	3.59197	5.38796	7.18395	8.97993	10	10.7759	12.5719	14.3679	16.1639	17.9599	19.7559	21.5518	23.3478	25.1438	26.9398	28.7358	30.5318	32.3278	34.1237	35.9197	37.7157	39.5117	41.3077	43.1037	44.8997	46.6957	48.4916	50.2876	52.0836	53.8796	55.6756	57.4716	59	59.2676	61.0635	62.8595	64.6555	66.4515	68.2475	70.0435	71.8395	73.6355	75.4314	77.2274	79.0234	80.8194	82.6154
y	4.6117	4.66976	4.72696	4.78324	4.83855	4.89285	4.92322	4.94609	4.99822	5.04922	5.09904	5.14766	5.19505	5.24118	5.28603	5.32959	5.37182	5.41273	5.45229	5.49049	5.52733	5.5628	5.59689	5.6296	5.66093	5.69088	5.71944	5.74663	5.77245	5.7969	5.81998	5.84171	5.8621	5.88115	5.89631	5.89887	5.91528	5.93038	5.9442	5.95674	5.96802	5.97805	5.98685	5.99443	6.00082	6.00602	6.01006	6.01294	6.0147
	Fit	TPO
x	0	0.083612	0.167224	0.250836	0.334448	0.41806	0.501672	0.585284	0.668896	0.752508	0.83612	0.919732	1.00334	1.08696	1.17057	1.25418	1.33779	1.4214	1.50502	1.58863	1.67224	1.75585	1.83946	1.92308	2.00669	2.0903	2.17391	2.25753	2.34114	2.42475	2.50836	2.59197	2.67559	2.7592	2.84281	2.92642	3.01003	3.09365	3.17726	3.26087	3.34448	3.42809	3.51171	3.59532	3.67893	3.76254	3.84615	3.92977	4.01338
y	4.6117	4.61443	4.61714	4.61986	4.62258	4.62529	4.628	4.63071	4.63342	4.63613	4.63884	4.64154	4.64424	4.64694	4.64964	4.65233	4.65503	4.65772	4.66041	4.6631	4.66579	4.66847	4.67116	4.67384	4.67652	4.6792	4.68187	4.68454	4.68722	4.68989	4.69255	4.69522	4.69789	4.70055	4.70321	4.70587	4.70852	4.71118	4.71383	4.71648	4.71913	4.72178	4.72442	4.72706	4.72971	4.73234	4.73498	4.73762	4.74025
	Population:	Sca-1hi MPP
	Data points
x	23
y	1.18087
sem	0.22878
	Fit	unperturbed
x	0	1.79599	3.59197	5.38796	7.18395	8.97993	10	10.7759	12.5719	14.3679	16.1639	17.9599	19.7559	21.5518	23.3478	25.1438	26.9398	28.7358	30.5318	32.3278	34.1237	35.9197	37.7157	39.5117	41.3077	43.1037	44.8997	46.6957	48.4916	50.2876	52.0836	53.8796	55.6756	57.4716	59	59.2676	61.0635	62.8595	64.6555	66.4515	68.2475	70.0435	71.8395	73.6355	75.4314	77.2274	79.0234	80.8194	82.6154
y	3.13991	3.19953	3.25524	3.30718	3.35549	3.40031	3.42426	3.44176	3.47996	3.51503	3.5471	3.57628	3.60268	3.62639	3.64753	3.6662	3.68249	3.69649	3.7083	3.71801	3.72569	3.73144	3.73532	3.73743	3.73782	3.73658	3.73378	3.72948	3.72374	3.71663	3.70822	3.69855	3.6877	3.6757	3.66464	3.66262	3.64851	3.63342	3.61739	3.60048	3.58272	3.56416	3.54485	3.52481	3.50411	3.48276	3.4608	3.43828	3.41522
	Fit	TPO
x	0	0.083612	0.167224	0.250836	0.334448	0.41806	0.501672	0.585284	0.668896	0.752508	0.83612	0.919732	1.00334	1.08696	1.17057	1.25418	1.33779	1.4214	1.50502	1.58863	1.67224	1.75585	1.83946	1.92308	2.00669	2.0903	2.17391	2.25753	2.34114	2.42475	2.50836	2.59197	2.67559	2.7592	2.84281	2.92642	3.01003	3.09365	3.17726	3.26087	3.34448	3.42809	3.51171	3.59532	3.67893	3.76254	3.84615	3.92977	4.01338
y	3.13991	3.14277	3.14563	3.14848	3.15131	3.15414	3.15696	3.15978	3.16258	3.16537	3.16816	3.17094	3.17371	3.17647	3.17922	3.18196	3.1847	3.18742	3.19014	3.19285	3.19555	3.19824	3.20092	3.2036	3.20626	3.20892	3.21157	3.21421	3.21684	3.21947	3.22209	3.22469	3.22729	3.22988	3.23247	3.23504	3.23761	3.24016	3.24271	3.24526	3.24779	3.25031	3.25283	3.25534	3.25784	3.26033	3.26282	3.26529	3.26776
	Population:	Sca-1lo HPC-1
	Data points
x	23
y	13.3301
sem	2.9235
	Fit	unperturbed
x	0	1.79599	3.59197	5.38796	7.18395	8.97993	10	10.7759	12.5719	14.3679	16.1639	17.9599	19.7559	21.5518	23.3478	25.1438	26.9398	28.7358	30.5318	32.3278	34.1237	35.9197	37.7157	39.5117	41.3077	43.1037	44.8997	46.6957	48.4916	50.2876	52.0836	53.8796	55.6756	57.4716	59	59.2676	61.0635	62.8595	64.6555	66.4515	68.2475	70.0435	71.8395	73.6355	75.4314	77.2274	79.0234	80.8194	82.6154
y	17.2454	17.3535	17.4676	17.5872	17.7115	17.84	17.9146	17.9722	18.1075	18.2455	18.3857	18.5277	18.671	18.8153	18.9602	19.1053	19.2503	19.3949	19.5388	19.6817	19.8233	19.9634	20.1018	20.2383	20.3726	20.5045	20.634	20.7608	20.8847	21.0057	21.1236	21.2383	21.3497	21.4576	21.5468	21.5621	21.6629	21.7602	21.8536	21.9433	22.0292	22.1112	22.1893	22.2634	22.3336	22.3998	22.4621	22.5203	22.5745
	Fit	TPO
x	0	0.083612	0.167224	0.250836	0.334448	0.41806	0.501672	0.585284	0.668896	0.752508	0.83612	0.919732	1.00334	1.08696	1.17057	1.25418	1.33779	1.4214	1.50502	1.58863	1.67224	1.75585	1.83946	1.92308	2.00669	2.0903	2.17391	2.25753	2.34114	2.42475	2.50836	2.59197	2.67559	2.7592	2.84281	2.92642	3.01003	3.09365	3.17726	3.26087	3.34448	3.42809	3.51171	3.59532	3.67893	3.76254	3.84615	3.92977	4.01338
y	17.2454	17.2502	17.2552	17.2601	17.265	17.27	17.2749	17.2799	17.2849	17.2899	17.2949	17.2999	17.305	17.3101	17.3151	17.3202	17.3253	17.3304	17.3356	17.3407	17.3458	17.351	17.3562	17.3614	17.3666	17.3718	17.377	17.3823	17.3875	17.3928	17.3981	17.4034	17.4087	17.414	17.4193	17.4247	17.43	17.4354	17.4408	17.4462	17.4516	17.457	17.4624	17.4679	17.4733	17.4788	17.4842	17.4897	17.4952
	Population:	Sca-1hi HPC-1
	Data points
x	23
y	5.67512
sem	1.71246
	Fit	unperturbed
x	0	1.79599	3.59197	5.38796	7.18395	8.97993	10	10.7759	12.5719	14.3679	16.1639	17.9599	19.7559	21.5518	23.3478	25.1438	26.9398	28.7358	30.5318	32.3278	34.1237	35.9197	37.7157	39.5117	41.3077	43.1037	44.8997	46.6957	48.4916	50.2876	52.0836	53.8796	55.6756	57.4716	59	59.2676	61.0635	62.8595	64.6555	66.4515	68.2475	70.0435	71.8395	73.6355	75.4314	77.2274	79.0234	80.8194	82.6154
y	3.87886	3.8734	3.86889	3.86525	3.86242	3.86033	3.85945	3.85892	3.85813	3.8579	3.85819	3.85893	3.86007	3.86158	3.86341	3.86552	3.86785	3.87039	3.87308	3.8759	3.87881	3.88178	3.88478	3.88779	3.89078	3.89371	3.89658	3.89935	3.90201	3.90454	3.90691	3.90912	3.91114	3.91296	3.91434	3.91456	3.91594	3.91708	3.91797	3.9186	3.91896	3.91903	3.91883	3.91832	3.91752	3.91641	3.91499	3.91326	3.9112
	Fit	TPO
x	0	0.083612	0.167224	0.250836	0.334448	0.41806	0.501672	0.585284	0.668896	0.752508	0.83612	0.919732	1.00334	1.08696	1.17057	1.25418	1.33779	1.4214	1.50502	1.58863	1.67224	1.75585	1.83946	1.92308	2.00669	2.0903	2.17391	2.25753	2.34114	2.42475	2.50836	2.59197	2.67559	2.7592	2.84281	2.92642	3.01003	3.09365	3.17726	3.26087	3.34448	3.42809	3.51171	3.59532	3.67893	3.76254	3.84615	3.92977	4.01338
y	3.87886	3.87858	3.87831	3.87804	3.87777	3.8775	3.87723	3.87697	3.87671	3.87645	3.8762	3.87594	3.87569	3.87544	3.87519	3.87494	3.8747	3.87446	3.87422	3.87398	3.87375	3.87351	3.87328	3.87305	3.87283	3.8726	3.87238	3.87216	3.87194	3.87172	3.8715	3.87129	3.87108	3.87087	3.87066	3.87046	3.87025	3.87005	3.86985	3.86966	3.86946	3.86927	3.86907	3.86888	3.8687	3.86851	3.86833	3.86814	3.86796
	Population:	CD48-/lo MkP
	Data points
x	23
y	1.63
sem	0.356452
	Fit	unperturbed
x	0	1.79599	3.59197	5.38796	7.18395	8.97993	10	10.7759	12.5719	14.3679	16.1639	17.9599	19.7559	21.5518	23.3478	25.1438	26.9398	28.7358	30.5318	32.3278	34.1237	35.9197	37.7157	39.5117	41.3077	43.1037	44.8997	46.6957	48.4916	50.2876	52.0836	53.8796	55.6756	57.4716	59	59.2676	61.0635	62.8595	64.6555	66.4515	68.2475	70.0435	71.8395	73.6355	75.4314	77.2274	79.0234	80.8194	82.6154
y	2.14664	2.27308	2.38579	2.48609	2.57518	2.65414	2.69486	2.72396	2.78551	2.83961	2.88698	2.92827	2.96408	2.99494	3.02134	3.04371	3.06247	3.07795	3.09049	3.10039	3.1079	3.11327	3.11672	3.11843	3.1186	3.11737	3.1149	3.11132	3.10673	3.10127	3.09501	3.08804	3.08046	3.07232	3.065	3.06369	3.05463	3.04519	3.03543	3.02538	3.01508	3.00457	2.99388	2.98304	2.97207	2.961	2.94985	2.93863	2.92737
	Fit	TPO
x	0	0.083612	0.167224	0.250836	0.334448	0.41806	0.501672	0.585284	0.668896	0.752508	0.83612	0.919732	1.00334	1.08696	1.17057	1.25418	1.33779	1.4214	1.50502	1.58863	1.67224	1.75585	1.83946	1.92308	2.00669	2.0903	2.17391	2.25753	2.34114	2.42475	2.50836	2.59197	2.67559	2.7592	2.84281	2.92642	3.01003	3.09365	3.17726	3.26087	3.34448	3.42809	3.51171	3.59532	3.67893	3.76254	3.84615	3.92977	4.01338
y	2.14664	2.15285	2.15903	2.16518	2.17129	2.17737	2.18342	2.18944	2.19543	2.20138	2.2073	2.21319	2.21905	2.22488	2.23068	2.23645	2.24218	2.24789	2.25356	2.25921	2.26482	2.27041	2.27596	2.28149	2.28699	2.29245	2.29789	2.3033	2.30868	2.31403	2.31935	2.32464	2.32991	2.33515	2.34035	2.34553	2.35069	2.35581	2.36091	2.36598	2.37102	2.37604	2.38102	2.38598	2.39092	2.39583	2.40071	2.40556	2.41039
	Population:	CD48hi MkP
	Data points
x	23
y	12.77
sem	1.7062
	Fit	unperturbed
x	0	1.79599	3.59197	5.38796	7.18395	8.97993	10	10.7759	12.5719	14.3679	16.1639	17.9599	19.7559	21.5518	23.3478	25.1438	26.9398	28.7358	30.5318	32.3278	34.1237	35.9197	37.7157	39.5117	41.3077	43.1037	44.8997	46.6957	48.4916	50.2876	52.0836	53.8796	55.6756	57.4716	59	59.2676	61.0635	62.8595	64.6555	66.4515	68.2475	70.0435	71.8395	73.6355	75.4314	77.2274	79.0234	80.8194	82.6154
y	3.52645e-05	1.74196	3.09852	4.15033	4.96187	5.58464	5.87032	6.0597	6.41972	6.69066	6.89308	7.04324	7.15393	7.23518	7.29484	7.339	7.37235	7.39851	7.42019	7.43944	7.45778	7.47627	7.49569	7.51653	7.53912	7.56361	7.59006	7.61845	7.64869	7.68065	7.71418	7.74909	7.78522	7.82237	7.85466	7.86036	7.89901	7.93813	7.97756	8.01714	8.05672	8.09616	8.13533	8.1741	8.21236	8.25002	8.28697	8.32313	8.35842
	Fit	TPO
x	0	0.083612	0.167224	0.250836	0.334448	0.41806	0.501672	0.585284	0.668896	0.752508	0.83612	0.919732	1.00334	1.08696	1.17057	1.25418	1.33779	1.4214	1.50502	1.58863	1.67224	1.75585	1.83946	1.92308	2.00669	2.0903	2.17391	2.25753	2.34114	2.42475	2.50836	2.59197	2.67559	2.7592	2.84281	2.92642	3.01003	3.09365	3.17726	3.26087	3.34448	3.42809	3.51171	3.59532	3.67893	3.76254	3.84615	3.92977	4.01338
y	3.52645e-05	0.0910519	0.181031	0.269983	0.35792	0.444852	0.53079	0.615744	0.699726	0.782746	0.864813	0.945939	1.02613	1.10541	1.18377	1.26123	1.33779	1.41348	1.48829	1.56223	1.63533	1.70758	1.77899	1.84957	1.91934	1.9883	2.05646	2.12382	2.1904	2.25621	2.32125	2.38554	2.44907	2.51186	2.57392	2.63526	2.69587	2.75578	2.81498	2.87349	2.93131	2.98846	3.04493	3.10074	3.15589	3.21039	3.26424	3.31746	3.37005
	Population:	Platelet
	Data points
x	12	16	22
y	890.8	2954	4682
sem	153.315	383.171	911.282
	Fit	unperturbed
x	0	0.0802676	0.160535	0.240803	0.32107	0.401338	0.481605	0.561873	0.64214	0.722408	0.802676	0.882943	0.963211	1.04348	1.12375	1.20401	1.28428	1.36455	1.44482	1.52508	1.60535	1.68562	1.76589	1.84615	1.92642	2.00669	2.08696	2.16722	2.24749	2.32776	2.40803	2.48829	2.56856	2.64883	2.7291	2.80936	2.88963	2.9699	3.05017	3.13043	3.2107	3.29097	3.37124	3.45151	3.53177	3.61204	3.69231	3.77258	3.85284
y	1144.16	1309.31	1424.8	1504.35	1557.91	1592.66	1613.85	1625.25	1629.61	1628.94	1624.69	1617.92	1609.38	1599.61	1589.02	1577.88	1566.4	1554.73	1542.98	1531.26	1519.6	1508.04	1496.59	1485.29	1474.14	1463.16	1452.35	1441.71	1431.26	1420.99	1410.89	1400.95	1391.2	1381.62	1372.21	1362.98	1353.9	1344.99	1336.24	1327.65	1319.24	1310.98	1302.87	1294.9	1287.08	1279.41	1271.88	1264.49	1257.25
	Fit	TPO
x	0	0.0802676	0.160535	0.240803	0.32107	0.401338	0.481605	0.561873	0.64214	0.722408	0.802676	0.882943	0.963211	1.04348	1.12375	1.20401	1.28428	1.36455	1.44482	1.52508	1.60535	1.68562	1.76589	1.84615	1.92642	2.00669	2.08696	2.16722	2.24749	2.32776	2.40803	2.48829	2.56856	2.64883	2.7291	2.80936	2.88963	2.9699	3.05017	3.13043	3.2107	3.29097	3.37124	3.45151	3.53177	3.61204	3.69231	3.77258	3.85284
y	1144.16	1309.31	1424.8	1504.35	1557.91	1592.66	1613.85	1625.25	1629.61	1628.94	1624.69	1617.92	1609.38	1599.61	1589.02	1577.88	1566.4	1554.73	1542.98	1531.26	1519.6	1508.04	1496.59	1485.29	1474.14	1463.16	1452.35	1441.71	1431.26	1420.99	1410.89	1400.95	1391.2	1381.62	1372.21	1362.98	1353.9	1344.99	1336.24	1327.65	1319.24	1310.98	1302.87	1294.9	1287.08	1279.41	1271.88	1264.49	1257.25
Right panel
	Population:	Sca-1hi ES HSC
	Data points
x	30
y	6.64644
sem	0.374885
	Fit	unperturbed
x	0	0.284281	0.568562	0.852843	1.13712	1.4214	1.70569	1.98997	2.27425	2.55853	2.84281	3.12709	3.41137	3.69565	3.97993	4.26421	4.54849	4.83278	5.11706	5.40134	5.68562	5.9699	6.25418	6.53846	6.82274	7.10702	7.3913	7.67559	7.95987	8.24415	8.52843	8.81271	9.09699	9.38127	9.66555	9.94983	10.2341	10.5184	10.8027	11.087	11.3712	11.6555	11.9398	12.2241	12.5084	12.7926	13.0769	13.3612	13.6455
y	141.183	140.087	139	137.922	136.851	135.789	134.735	133.69	132.652	131.623	130.601	129.588	128.582	127.584	126.594	125.612	124.637	123.67	122.71	121.758	120.813	119.876	118.945	118.022	117.107	116.198	115.296	114.401	113.514	112.633	111.759	110.892	110.031	109.177	108.33	107.49	106.656	105.828	105.007	104.192	103.384	102.581	101.785	100.996	100.212	99.4343	98.6628	97.8973	97.1377
	Fit	TPO
x	0	0.110368	0.220736	0.331104	0.441472	0.551839	0.662207	0.772575	0.882943	0.993311	1.10368	1.21405	1.32441	1.43478	1.54515	1.65552	1.76589	1.87625	1.98662	2.09699	2.20736	2.31773	2.42809	2.53846	2.64883	2.7592	2.86957	2.97993	3.0903	3.20067	3.31104	3.4214	3.53177	3.64214	3.75251	3.86288	3.97324	4.08361	4.19398	4.30435	4.41472	4.52508	4.63545	4.74582	4.85619	4.96656	5.07692	5.18729	5.29766
y	141.183	140.757	140.332	139.908	139.485	139.064	138.644	138.225	137.808	137.392	136.977	136.563	136.151	135.739	135.329	134.921	134.513	134.107	133.702	133.298	132.896	132.494	132.094	131.695	131.298	130.901	130.506	130.112	129.719	129.327	128.936	128.547	128.159	127.772	127.386	127.001	126.618	126.235	125.854	125.474	125.095	124.717	124.341	123.965	123.591	123.217	122.845	122.474	122.104
	Population:	Sca-1lo HSC
	Data points
x	30
y	2.80561
sem	0.198832
	Fit	unperturbed
x	0	0.284281	0.568562	0.852843	1.13712	1.4214	1.70569	1.98997	2.27425	2.55853	2.84281	3.12709	3.41137	3.69565	3.97993	4.26421	4.54849	4.83278	5.11706	5.40134	5.68562	5.9699	6.25418	6.53846	6.82274	7.10702	7.3913	7.67559	7.95987	8.24415	8.52843	8.81271	9.09699	9.38127	9.66555	9.94983	10.2341	10.5184	10.8027	11.087	11.3712	11.6555	11.9398	12.2241	12.5084	12.7926	13.0769	13.3612	13.6455
y	84.4587	82.8995	81.3697	79.8689	78.3965	76.9518	75.5345	74.1439	72.7796	71.441	70.1277	68.8392	67.575	66.3347	65.1177	63.9238	62.7523	61.6029	60.4752	59.3687	58.2831	57.2179	56.1728	55.1473	54.1412	53.154	52.1854	51.235	50.3024	49.3874	48.4897	47.6087	46.7444	45.8963	45.0641	44.2475	43.4463	42.6601	41.8886	41.1317	40.3889	39.66	38.9448	38.243	37.5544	36.8787	36.2156	35.5649	34.9264
	Fit	TPO
x	0	0.110368	0.220736	0.331104	0.441472	0.551839	0.662207	0.772575	0.882943	0.993311	1.10368	1.21405	1.32441	1.43478	1.54515	1.65552	1.76589	1.87625	1.98662	2.09699	2.20736	2.31773	2.42809	2.53846	2.64883	2.7592	2.86957	2.97993	3.0903	3.20067	3.31104	3.4214	3.53177	3.64214	3.75251	3.86288	3.97324	4.08361	4.19398	4.30435	4.41472	4.52508	4.63545	4.74582	4.85619	4.96656	5.07692	5.18729	5.29766
y	84.4587	83.8498	83.2454	82.6455	82.05	81.4589	80.8722	80.2898	79.7117	79.1378	78.5682	78.0028	77.4416	76.8845	76.3315	75.7826	75.2378	74.6969	74.1601	73.6272	73.0983	72.5732	72.052	71.5347	71.0211	70.5114	70.0054	69.5031	69.0046	68.5097	68.0185	67.5308	67.0468	66.5664	66.0894	65.616	65.1461	64.6797	64.2166	63.757	63.3008	62.8479	62.3984	61.9521	61.5092	61.0695	60.6331	60.1998	59.7698
	Population:	Sca-1hi HSC
	Data points
x	30
y	5.07313
sem	0.330174
	Fit	unperturbed
x	0	0.284281	0.568562	0.852843	1.13712	1.4214	1.70569	1.98997	2.27425	2.55853	2.84281	3.12709	3.41137	3.69565	3.97993	4.26421	4.54849	4.83278	5.11706	5.40134	5.68562	5.9699	6.25418	6.53846	6.82274	7.10702	7.3913	7.67559	7.95987	8.24415	8.52843	8.81271	9.09699	9.38127	9.66555	9.94983	10.2341	10.5184	10.8027	11.087	11.3712	11.6555	11.9398	12.2241	12.5084	12.7926	13.0769	13.3612	13.6455
y	116.704	115.239	113.796	112.375	110.976	109.597	108.239	106.901	105.583	104.285	103.006	101.746	100.505	99.2818	98.0771	96.8901	95.7207	94.5686	93.4334	92.3149	91.2128	90.1269	89.057	88.0026	86.9637	85.9399	84.931	83.9367	82.957	81.9914	81.0398	80.1019	79.1776	78.2666	77.3687	76.4837	75.6114	74.7516	73.904	73.0686	72.2451	71.4332	70.6329	69.8439	69.0661	68.2993	67.5433	66.7979	66.063
	Fit	TPO
x	0	0.110368	0.220736	0.331104	0.441472	0.551839	0.662207	0.772575	0.882943	0.993311	1.10368	1.21405	1.32441	1.43478	1.54515	1.65552	1.76589	1.87625	1.98662	2.09699	2.20736	2.31773	2.42809	2.53846	2.64883	2.7592	2.86957	2.97993	3.0903	3.20067	3.31104	3.4214	3.53177	3.64214	3.75251	3.86288	3.97324	4.08361	4.19398	4.30435	4.41472	4.52508	4.63545	4.74582	4.85619	4.96656	5.07692	5.18729	5.29766
y	116.704	116.132	115.564	115	114.439	113.881	113.326	112.774	112.226	111.681	111.139	110.6	110.065	109.533	109.003	108.477	107.954	107.434	106.917	106.402	105.891	105.383	104.878	104.376	103.876	103.38	102.886	102.396	101.908	101.423	100.941	100.461	99.9845	99.5106	99.0394	98.5709	98.1052	97.6421	97.1817	96.724	96.2689	95.8164	95.3665	94.9192	94.4745	94.0323	93.5926	93.1555	92.7209
	Population:	Sca-1lo MPP
	Data points
x	30
y	2.09356
sem	0.213444
	Fit	unperturbed
x	0	0.284281	0.568562	0.852843	1.13712	1.4214	1.70569	1.98997	2.27425	2.55853	2.84281	3.12709	3.41137	3.69565	3.97993	4.26421	4.54849	4.83278	5.11706	5.40134	5.68562	5.9699	6.25418	6.53846	6.82274	7.10702	7.3913	7.67559	7.95987	8.24415	8.52843	8.81271	9.09699	9.38127	9.66555	9.94983	10.2341	10.5184	10.8027	11.087	11.3712	11.6555	11.9398	12.2241	12.5084	12.7926	13.0769	13.3612	13.6455
y	110.997	108.305	105.685	103.133	100.649	98.2308	95.8757	93.5825	91.3494	89.1747	87.0569	84.9943	82.9855	81.029	79.1233	77.267	75.4588	73.6973	71.9813	70.3095	68.6808	67.0939	65.5477	64.0411	62.573	61.1424	59.7482	58.3894	57.0652	55.7745	54.5164	53.2902	52.0948	50.9295	49.7934	48.6859	47.606	46.5531	45.5265	44.5254	43.5491	42.597	41.6685	40.7629	39.8796	39.018	38.1775	37.3576	36.5577
	Fit	TPO
x	0	0.110368	0.220736	0.331104	0.441472	0.551839	0.662207	0.772575	0.882943	0.993311	1.10368	1.21405	1.32441	1.43478	1.54515	1.65552	1.76589	1.87625	1.98662	2.09699	2.20736	2.31773	2.42809	2.53846	2.64883	2.7592	2.86957	2.97993	3.0903	3.20067	3.31104	3.4214	3.53177	3.64214	3.75251	3.86288	3.97324	4.08361	4.19398	4.30435	4.41472	4.52508	4.63545	4.74582	4.85619	4.96656	5.07692	5.18729	5.29766
y	110.997	109.943	108.901	107.869	106.848	105.837	104.837	103.847	102.867	101.898	100.938	99.9886	99.0487	98.1185	97.1979	96.2868	95.385	94.4925	93.6091	92.7348	91.8695	91.013	90.1653	89.3263	88.4959	87.674	86.8604	86.0552	85.2582	84.4693	83.6885	82.9156	82.1506	81.3933	80.6438	79.9019	79.1675	78.4406	77.7211	77.0088	76.3038	75.6059	74.9151	74.2312	73.5543	72.8842	72.2209	71.5642	70.9142
	Population:	Sca-1hi MPP
	Data points
x	30
y	4.85123
sem	0.389886
	Fit	unperturbed
x	0	0.284281	0.568562	0.852843	1.13712	1.4214	1.70569	1.98997	2.27425	2.55853	2.84281	3.12709	3.41137	3.69565	3.97993	4.26421	4.54849	4.83278	5.11706	5.40134	5.68562	5.9699	6.25418	6.53846	6.82274	7.10702	7.3913	7.67559	7.95987	8.24415	8.52843	8.81271	9.09699	9.38127	9.66555	9.94983	10.2341	10.5184	10.8027	11.087	11.3712	11.6555	11.9398	12.2241	12.5084	12.7926	13.0769	13.3612	13.6455
y	119.68	118.24	116.818	115.414	114.029	112.663	111.314	109.982	108.668	107.371	106.091	104.827	103.58	102.348	101.133	99.9331	98.7486	97.5793	96.425	95.2854	94.1603	93.0495	91.9529	90.8702	89.8012	88.7457	87.7036	86.6746	85.6586	84.6553	83.6647	82.6865	81.7206	80.7668	79.8249	78.8948	77.9763	77.0692	76.1734	75.2887	74.415	73.5522	72.7	71.8584	71.0271	70.2061	69.3953	68.5944	67.8034
	Fit	TPO
x	0	0.110368	0.220736	0.331104	0.441472	0.551839	0.662207	0.772575	0.882943	0.993311	1.10368	1.21405	1.32441	1.43478	1.54515	1.65552	1.76589	1.87625	1.98662	2.09699	2.20736	2.31773	2.42809	2.53846	2.64883	2.7592	2.86957	2.97993	3.0903	3.20067	3.31104	3.4214	3.53177	3.64214	3.75251	3.86288	3.97324	4.08361	4.19398	4.30435	4.41472	4.52508	4.63545	4.74582	4.85619	4.96656	5.07692	5.18729	5.29766
y	119.68	119.119	118.56	118.004	117.451	116.901	116.353	115.809	115.267	114.728	114.191	113.658	113.127	112.599	112.073	111.55	111.03	110.513	109.998	109.486	108.976	108.469	107.964	107.462	106.963	106.466	105.971	105.479	104.99	104.503	104.018	103.536	103.056	102.579	102.104	101.632	101.161	100.694	100.228	99.7649	99.3041	98.8456	98.3894	97.9354	97.4837	97.0343	96.587	96.1421	95.6993
	Population:	Sca-1lo HPC-1
	Data points
x	30
y	0.436785
sem	0.054643
	Fit	unperturbed
x	0	0.284281	0.568562	0.852843	1.13712	1.4214	1.70569	1.98997	2.27425	2.55853	2.84281	3.12709	3.41137	3.69565	3.97993	4.26421	4.54849	4.83278	5.11706	5.40134	5.68562	5.9699	6.25418	6.53846	6.82274	7.10702	7.3913	7.67559	7.95987	8.24415	8.52843	8.81271	9.09699	9.38127	9.66555	9.94983	10.2341	10.5184	10.8027	11.087	11.3712	11.6555	11.9398	12.2241	12.5084	12.7926	13.0769	13.3612	13.6455
y	90.1763	85.4436	80.9805	76.7711	72.8003	69.0542	65.5194	62.1837	59.0352	56.063	53.2567	50.6067	48.1039	45.7395	43.5056	41.3945	39.3992	37.5128	35.7291	34.0422	32.4464	30.9365	29.5076	28.155	26.8743	25.6614	24.5124	23.4238	22.392	21.4139	20.4864	19.6067	18.772	17.9799	17.2279	16.5138	15.8356	15.1912	14.5787	13.9964	13.4426	12.9158	12.4144	11.9372	11.4828	11.0499	10.6374	10.2443	9.8694
	Fit	TPO
x	0	0.110368	0.220736	0.331104	0.441472	0.551839	0.662207	0.772575	0.882943	0.993311	1.10368	1.21405	1.32441	1.43478	1.54515	1.65552	1.76589	1.87625	1.98662	2.09699	2.20736	2.31773	2.42809	2.53846	2.64883	2.7592	2.86957	2.97993	3.0903	3.20067	3.31104	3.4214	3.53177	3.64214	3.75251	3.86288	3.97324	4.08361	4.19398	4.30435	4.41472	4.52508	4.63545	4.74582	4.85619	4.96656	5.07692	5.18729	5.29766
y	90.1763	88.3058	86.4775	84.6904	82.9435	81.2359	79.5666	77.9348	76.3396	74.7801	73.2555	71.765	70.3079	68.8832	67.4903	66.1284	64.7968	63.4949	62.2218	60.977	59.7597	58.5694	57.4055	56.2672	55.1541	54.0655	53.0008	51.9596	50.9412	49.9452	48.971	48.0181	47.086	46.1743	45.2825	44.4101	43.5567	42.7218	41.905	41.106	40.3242	39.5593	38.8109	38.0786	37.3621	36.661	35.9749	35.3036	34.6466
	Population:	Sca-1hi HPC-1
	Data points
x	30
y	1.67703
sem	0.179256
	Fit	unperturbed
x	0	0.284281	0.568562	0.852843	1.13712	1.4214	1.70569	1.98997	2.27425	2.55853	2.84281	3.12709	3.41137	3.69565	3.97993	4.26421	4.54849	4.83278	5.11706	5.40134	5.68562	5.9699	6.25418	6.53846	6.82274	7.10702	7.3913	7.67559	7.95987	8.24415	8.52843	8.81271	9.09699	9.38127	9.66555	9.94983	10.2341	10.5184	10.8027	11.087	11.3712	11.6555	11.9398	12.2241	12.5084	12.7926	13.0769	13.3612	13.6455
y	90.5544	87.8437	85.2161	82.669	80.1998	77.8063	75.4861	73.2369	71.0565	68.9429	66.894	64.9078	62.9824	61.1159	59.3065	57.5524	55.852	54.2035	52.6054	51.0562	49.5543	48.0983	46.6867	45.3183	43.9916	42.7053	41.4583	40.2494	39.0773	37.9409	36.8391	35.7708	34.7351	33.7309	32.7572	31.8131	30.8977	30.0101	29.1494	28.3149	27.5056	26.7209	25.96	25.2221	24.5065	23.8125	23.1395	22.4868	21.8539
	Fit	TPO
x	0	0.110368	0.220736	0.331104	0.441472	0.551839	0.662207	0.772575	0.882943	0.993311	1.10368	1.21405	1.32441	1.43478	1.54515	1.65552	1.76589	1.87625	1.98662	2.09699	2.20736	2.31773	2.42809	2.53846	2.64883	2.7592	2.86957	2.97993	3.0903	3.20067	3.31104	3.4214	3.53177	3.64214	3.75251	3.86288	3.97324	4.08361	4.19398	4.30435	4.41472	4.52508	4.63545	4.74582	4.85619	4.96656	5.07692	5.18729	5.29766
y	90.5544	89.492	88.4423	87.4053	86.3807	85.3684	84.3683	83.3801	82.4039	81.4393	80.4863	79.5448	78.6146	77.6955	76.7874	75.8903	75.0039	74.1282	73.2629	72.4081	71.5635	70.729	69.9045	69.09	68.2852	67.4901	66.7045	65.9283	65.1614	64.4037	63.6551	62.9155	62.1848	61.4628	60.7495	60.0447	59.3484	58.6604	57.9807	57.3091	56.6456	55.99	55.3423	54.7023	54.07	53.4453	52.828	52.2182	51.6157
	Population:	CD48-/lo MkP
	Data points
x	30
y	0.568301
sem	0.0266981
	Fit	unperturbed
x	0	0.284281	0.568562	0.852843	1.13712	1.4214	1.70569	1.98997	2.27425	2.55853	2.84281	3.12709	3.41137	3.69565	3.97993	4.26421	4.54849	4.83278	5.11706	5.40134	5.68562	5.9699	6.25418	6.53846	6.82274	7.10702	7.3913	7.67559	7.95987	8.24415	8.52843	8.81271	9.09699	9.38127	9.66555	9.94983	10.2341	10.5184	10.8027	11.087	11.3712	11.6555	11.9398	12.2241	12.5084	12.7926	13.0769	13.3612	13.6455
y	100	96.5918	93.3301	90.207	87.2152	84.3477	81.598	78.9603	76.4288	73.9982	71.6635	69.4201	67.2635	65.1897	63.1946	61.2747	59.4264	57.6465	55.9318	54.2796	52.6869	51.1511	49.6699	48.2408	46.8615	45.5301	44.2445	43.0027	41.8031	40.6437	39.5231	38.4396	37.3918	36.3783	35.3977	34.4487	33.5301	32.6408	31.7796	30.9455	30.1374	29.3544	28.5956	27.86	27.1469	26.4554	25.7846	25.134	24.5028
	Fit	TPO
x	0	0.110368	0.220736	0.331104	0.441472	0.551839	0.662207	0.772575	0.882943	0.993311	1.10368	1.21405	1.32441	1.43478	1.54515	1.65552	1.76589	1.87625	1.98662	2.09699	2.20736	2.31773	2.42809	2.53846	2.64883	2.7592	2.86957	2.97993	3.0903	3.20067	3.31104	3.4214	3.53177	3.64214	3.75251	3.86288	3.97324	4.08361	4.19398	4.30435	4.41472	4.52508	4.63545	4.74582	4.85619	4.96656	5.07692	5.18729	5.29766
y	100	98.6589	97.3406	96.0447	94.7707	93.5181	92.2864	91.0752	89.8842	88.7127	87.5606	86.4273	85.3124	84.2157	83.1366	82.075	81.0303	80.0024	78.9907	77.9951	77.0152	76.0507	75.1012	74.1666	73.2464	72.3405	71.4486	70.5703	69.7055	68.8538	68.015	67.189	66.3753	65.5739	64.7845	64.0068	63.2407	62.4859	61.7422	61.0095	60.2875	59.576	58.8748	58.1839	57.5029	56.8316	56.1701	55.5179	54.8751
	Population:	CD48hi MkP
	Data points
x	30
y	0.103786
sem	0.00935648
	Fit	unperturbed
x	0	0.284281	0.568562	0.852843	1.13712	1.4214	1.70569	1.98997	2.27425	2.55853	2.84281	3.12709	3.41137	3.69565	3.97993	4.26421	4.54849	4.83278	5.11706	5.40134	5.68562	5.9699	6.25418	6.53846	6.82274	7.10702	7.3913	7.67559	7.95987	8.24415	8.52843	8.81271	9.09699	9.38127	9.66555	9.94983	10.2341	10.5184	10.8027	11.087	11.3712	11.6555	11.9398	12.2241	12.5084	12.7926	13.0769	13.3612	13.6455
y	100	47.7921	45.6846	43.6821	41.777	39.964	38.2381	36.5947	35.0296	33.5385	32.1178	30.7637	29.4728	28.2418	27.0678	25.9477	24.8789	23.8588	22.8849	21.9548	21.0666	20.2179	19.407	18.6319	17.8909	17.1823	16.5046	15.8563	15.2359	14.6421	14.0737	13.5294	13.0082	12.5089	12.0305	11.572	11.1326	10.7114	10.3074	9.92001	9.5484	9.19186	8.84972	8.52135	8.20612	7.90347	7.61284	7.3337	7.06556
	Fit	TPO
x	0	0.110368	0.220736	0.331104	0.441472	0.551839	0.662207	0.772575	0.882943	0.993311	1.10368	1.21405	1.32441	1.43478	1.54515	1.65552	1.76589	1.87625	1.98662	2.09699	2.20736	2.31773	2.42809	2.53846	2.64883	2.7592	2.86957	2.97993	3.0903	3.20067	3.31104	3.4214	3.53177	3.64214	3.75251	3.86288	3.97324	4.08361	4.19398	4.30435	4.41472	4.52508	4.63545	4.74582	4.85619	4.96656	5.07692	5.18729	5.29766
y	100	49.1418	48.2789	47.4381	46.6147	45.8055	45.0138	44.2374	43.4759	42.729	41.9963	41.2776	40.5725	39.8809	39.2023	38.5365	37.8833	37.2424	36.6136	35.9965	35.391	34.7968	34.2137	33.6414	33.0798	32.5286	31.9876	31.4565	30.9353	30.4236	29.9214	29.4283	28.9443	28.4691	28.0026	27.5445	27.0948	26.6532	26.2196	25.7938	25.3756	24.965	24.5618	24.1658	23.7768	23.3948	23.0196	22.6511	22.2891
[truncated: 255 more columns]

## Sheet: supplementary figure 11b
Supplementary Figure 11b: Inferred cell fluxes for all differentiation steps																																							Supplementary Figure 4e: The best fit of model b (curves) to the simulated data (dots with error bars).
column number	1	2	3	4	5	6	7	8	9	10	11	12	13	14	15	16	17
unperturbed
best fit	0.386127	50.1082	175.161	79.8064	4.29495	13.6696	694.054	116.463	0.000478244	216.42	2927.87	554.336	28407	3358.54	2398.8	3106.07	5.49192e+06
lower bound	0.0928567	29.8753	98.9122	42.6475	3.76197e-05	7.31382	351.558	66.9557	8.06622e-05	126.068	1727.38	176.556	17000.1	1875.65	1285.16	1669.85	3.00162e+06
upper bound	0.955469	83.2723	305.784	143.13	71.747	24.6342	1675.75	201.254	93.7089	366.459	4892.26	1112.04	47055.6	6918.84	5417.65	6737.86	1.19698e+07
TPO
best fit	218.199	790.467	555.291	0.000118982	656.098	0.000190248	6446.94	1168.99	666.737	576.543	5264.98	0.000470984	70516.5	16048.1	34577.9	16423.8	4.90685e+07
lower bound	6.26341e-05	422.301	181.159	4.92056e-05	320.395	0.000116211	4067.84	614.165	4.45516e-05	4.38168e-05	1605.34	0.000147726	42549.3	9537.25	21803.5	10291.6	3.10608e+07
upper bound	597.315	1312.93	1047.73	422.544	1410.37	439.083	10222.1	2775.66	2663.79	1315.39	9665.98	2983.29	118121	25622.8	54843.1	26167.8	7.75037e+07

## Sheet: supplementary figure 11c
Supplementary Figure 11c: Inferred cell counts of all compartments																																							Supplementary Figure 4e: The best fit of model b (curves) to the simulated data (dots with error bars).
column number	1	2	3	4	5	6	7	8	9	10	11
unperturbed
best fit	3791.75	6226.41	14970.2	13771.3	19916.2	14643.8	71480	418649	11382.6	27497.1	1372.99
lower bound	2286.69	3726.25	8916.47	8178.55	11901.7	8688.57	42650.8	243612	6843.57	16694	750.488
upper bound	6233.39	10314.9	24896.4	22967.6	33023.8	24439.7	118697	710581	18748.6	44881.1	48669
TPO
best fit	6520.49	8560.54	18862.6	7650.69	4582.23	27647.7	112053	164839	15606.9	74276.3	90867.3
lower bound	4094.83	4985.44	11593.9	4272.1	2136.98	14734.3	67416.5	101978	9549.25	46194.8	27357.8
upper bound	10382.6	13903.7	30594.3	13071.1	8210.08	48747.3	184262	265861	25422.7	119254	215988
