# Supplementary material for: Fate mapping of hematopoietic stem cells reveals two pathways of native thrombopoiesis
Source: Nat Commun. 2022 Aug 3;13:4504. doi: 10.1038/s41467-022-31914-z (PMC9349191; doi:10.1038/s41467-022-31914-z)
Supplement: Supplementary file 4 — Source Data [file 41467_2022_31914_MOESM4_ESM.zip › Source Data/Supplementary_figure_2_data.xlsx]

## Sheet: Supplementary Fig.2b
Supplementary Figure 2b: ZsGreen Expression in BM Populations of Fgd5ZsGreen:CreERT2 R26LSL-tdRFP animals
Animal	Populations
	LK	HPC-1	CD150+ CD48+	MPP	HSC	CD201hi HSC	Sca1 hi HSC	Sca1 lo HSC	Sca1 hi MPP	Sca1 lo MPP	ES HSC	Sca-1hi CD201-/lo HSC	Sca-1lo CD201-lo HSC
1	1.2	2	2.7	3.7	8.4	19.1	10.9	5.4	5.2	3.1	17.5	8.4	4.9
2	1.1	1.9	1.9	3	8.3	19.1	12.5	4.8	3.3	2.8	17.8	7.5	4.4
3	1.1	1.7	1.8	3.1	6	17.2	11.3	3.7	4.3	2.9	16.1	8.1	3.1
4	1.2	2	2.5	3.6	7.7	21.2	11.8	5.6	5.4	3.4	19.6	7.2	4.9
5	1.1	1.5	1.6	3.6	5.7	13.7	8.6	4.2	4.2	3.3	13	5.6	3.7
6	0.9	1.5	1.6	3.2	8.1	14	11.3	5.2	3.8	3	13.6	5.8	4.2

## Sheet: Supplementary Fig.2c
Supplementary Figure 2c: % of RFP+ cells in BM Populations of Fgd5ZsGreen:CreERT2 R26LSL-tdRFP animals with different genotypes
Population	Animals #
	AR1-77842	AR1-79149	AR1-79299	AR1-82839	AR1-78775	AR1-79300	AR1-79302	AR1-82751	AR1-82752	AR1-82757	AR1-82840
	Genotype
	Cre-				Cre+, -TAM			Cre+, +TAM
LK	0	0	0	0	0	0	0	0.05	0.02	0.01	0.06
LSK	0	0	0	0	0	0	0	1.15	0.68	0.39	0.78
HSC	0	0	0	0	0	0	0	4.76	2.92	1.61	3.21

## Sheet: Supplementary Fig.2e
Supplementary Figure 2e: % of cells among total lin-RFP+ cells that fall in certain BM populations in Fgd5ZsGreen:CreERT2 R26LSL-tdRFP animals
Individual values:
Animal #	HPC-1	HPC-2	MPP	CLP	LS-K-	HSC Sca-1hi CD201hi	HSC Sca-1hi CD201lo	HSC Sca-1lo CD201lo	MkP	GMP	CMP	MEP
AR1-82751	2.78	1.39	2.08	0	15.9	32.6	16	5.56	11.1	4.55	2.27	9.09
AR1-82752	0.952	1.9	1.9	0	24	39	6.67	3.81	5.71	4	6	0
AR1-82757	0	0	0	0	29.4	30	8.75	5	3.75	0	23.5	5.88
AR1-82840	0	3.06	2.04	0	12.5	22.4	9.18	10.2	12.2	0	12.5	12.5
Used for plotting:
MEAN	0.933	1.5875	1.505	0	20.45	31	10.15	6.1425	8.19	2.1375	11.0675	6.8675
SD	1.13498	1.0983	0.871479	0	6.64473	5.94811	3.50834	2.42634	3.55008	2.14633	8.05752	4.60441
N	4	4	4	4	4	4	4	4	4	4	4	4

## Sheet: Supplementary Fig.2f
Supplementary Figure 2f: % of RFP+ cells in BM Populations of Fgd5ZsGreen:CreERT2 R26LSL-tdRFP animals 10 days after TAM induction
Animal #	Populations
	HSC Sca-1hiCD201hi	HSC Sca-1hiCD201lo	HSC Sca-1loCD201lo	MPP	HPC-1	HPC-2	MkP	GMP	CMP	MEP	L-K-
AR1-82751	12.4	3.61	1.35	0.53	0.09	0.21	0.51	0.04	0.02	0.05	0.01
AR1-82752	8.04	0.94	0.72	0.15	0.02	0.25	0.21	0.04	0.03	0	0.01
AR1-82757	4.94	0.87	0.4	0	0	0	0.08	0	0.05	0.01	0.01
AR1-82840	6.71	2.08	2.08	0.6	0	0.36	0.42	0	0.06	0.04	0.01

## Sheet: Supplementary Fig.2g
Supplementary Figure 2g: Marker expression levels of RFP+ or RFP- HSCs from Fgd5ZsGreen:CreERT2 R26LSL-tdRFP animals 10 days after TAM induction
Animal ID	Sca-1		CD201		CD150		CD117		CD48
	RFP+	RFP-	RFP+	RFP-	RFP+	RFP-	RFP+	RFP-	RFP+	RFP-
AR-61740	1.41	1	3.86	0.79	1.88	0.94	0.77	1.01	0.45	1.2
AR-63063	1.43	0.93	7.53	0.86	2.52	1.29	0.67	0.94	0.56	1.13
AR-63076	1.58	0.7	5.47	0.48	2.42	1.14	0.83	0.91	0.63	0.99
AR-63480	1.97	0.82	7.16	0.66	2.8	1.18	0.58	1.1	0.8	1.18
AR-62640	1.37	0.98	7.04	1.32	3.37	0.93	0.86	1.1	0.63	0.99
AR-64256	1.63	0.97	5.86	1.5	1.68	0.99	0.88	1.1	0.49	0.95
AR-61738	1.79	1.32	5.21	0.96	2.19	0.69	0.7	0.99	0.51	0.86
AR-64519	1.89	1.18	5.16	1.06	1.51	0.59	0.58	0.92	0.4	0.82
ZsGreen
Animal ID	RFP+ ES HSC	RFP- ES HSC	Total HSC
AR1-82751	3.04902	2.24837	1.03431
AR1-82752	2.93464	2.10621	1.08007
AR1-82757	3.0915	1.94444	0.869281
AR1-82840	3.30882	1.98366	1.01634

## Sheet: Supplementary Fig.2h
Supplementary Figure 2h: Marker expression levels of total HSCs and ES HSC from R26rtTACol1A1H2B-GFP mice (n=5), chased for 11 weeks
Animal ID	CD34		H2B-GFP		CD150		CD117		CD48		CD41
	HSC	ES HSC	HSC	ES HSC	HSC	ES HSC	HSC	ES HSC	HSC	ES HSC	HSC	ES HSC
AR1-82485	249	127	5846	22979	1227	2068	1204	965	618	421	646	572
AR1-82492	245	137	5743	22404	1449	2003	1296	1109	488	367	767	616
AR1-82493	275	127	2929	11168	1163	1681	1235	1042	389	277	616	402
AR1-82498	224	117	3520	17217	1472	2698	1387	1067	645	486	448	372
AR1-82502	271	143	2709	8286	1885	3598	1414	1072	634	442	795	658

## Sheet: Supplementary Fig.2i
Supplementary Figure 2i: % of RFP+ cells in HSC and ES HSC of Fgd5ZsGreen:CreERT2 R26LSL-tdRFP animals from 1,5 to 92 weeks of chase
week of chase
1,5			15			30			44			63			70			92
Animal #	HSC	ESHSC	Animal #	HSC	ESHSC	Animal #	HSC	ESHSC	Animal #	HSC	ESHSC	Animal #	HSC	ESHSC	Animal #	HSC	ESHSC	Animal #	HSC	ESHSC
AR-65360	1.81	5.46	AR-66490	4.84	20.8	AR-65363	4.49	5.9	AR-70642	13.9	16.9	AR-69478	15	15.2	AR-67910	15.3	14.2	AR-70652	16.8	18.7
AR-65235	4.23	18.9	AR-66817	7.42	15.6	AR-65366	2.36	5.49	AR-70916	12.6	11.4	AR-69484	9.29	9.06	AR-67963	13.1	13.2	AR-70917	22.6	22.9
AR-65860	2.83	11.1	AR-67273	7.31	23.8	AR-64939	11.2	19.7	AR-71329	14.5	7.5	AR-69572	16.7	21.6	AR-67964	12.9	13.7	AR-71553	27	28.2
AR-66085	6	18.8	AR-67145	4.96	9.18	AR-65865	13.1	27.9	AR-71332	12.9	14.3	AR-69857	16.8	16.7	AR-67914	30.1	29.6	AR-71328	10.8	10.7
AR-66818	1.86	6.07	AR-67271	4.57	7.78	AR-65866	18.2	39.1	AR-71335	17.4	19.5	AR-69889	9.91	13.7	AR-68103	17.2	17	AR-71330	7.23	7.51
AR-66944	4.21	12.8	AR-69480	3.95	7.05	AR-65862	12.1	15.8	AR-71416	16.6	19.2	AR-69884	13.8	14.5	AR-68104	16.4	18.6	AR-71412	4.15	4.53
AR-66860	2.88	9.02	AR-69491	3.1	6.55	AR-65863	11.9	18	AR-71124	14.5	13.4	AR-69886	14.5	15.3	AR-68105	35	47.6	AR-71426	15.2	14.9
AR-67269	2.4	6.63	AR-69869	3.24	5.28	AR-65864	5.58	8.38	AR-71422	14.3	17.5	AR-69887	11.4	14	AR-68107	12.5	12.6	AR-71551	19.3	20.3
AR-69477	1.46	5.22	AR-69995	6.09	9.25	AR-65999	9.17	13.6	AR-71863	15.2	17.2	AR-70069	20.3	18.6				AR-71670	8.99	8.81
AR-69870	1.37	6.25	AR-70244	2.79	4.92	AR-66079	11.1	13.4	AR-71778	9.33	10.3	AR-70246	11.4	14.6				AR-71782	5.09	5.28
AR-69867	0.988	6.9				AR-66081	8.16	11.2										AR-71780	18.4	17.4
AR-70247	1.72	8.57				AR-66004	11	23.5										AR-71781	9.21	8.93
AR-70650	2.05	8.7
AR-70640	3.53	10
AR-70653	3.33	12
AR-71119	2.8	7.41
AR-70646	5.15	21.7
AR-71418	1.36	7.27
AR-71123	2.26	13.7
AR-71759	1.1	9.68

## Sheet: Supplementary Fig.2j
Supplementary Figure 2j: initial label (% of RFP+) in ES HSC of Fgd5ZsGreen:CreERT2 R26LSL-tdRFP animals at 1,5 weeks of chase
Expt I		Expt II		Expt III		Expt IV
Animal #	ES HSC	Animal #	ES HSC	Animal #	ES HSC	Animal #	ES HSC
AR-65360	5.46	AR-66818	6.07	AR-69477	5.22	AR-70650	8.7
AR-65235	18.9	AR-66944	12.8	AR-69870	6.25	AR-70640	10
AR-65860	11.1	AR-66860	9.02	AR-69867	6.9	AR-70653	12
AR-66085	18.8	AR-67269	6.63	AR-70247	8.57	AR-71119	7.41
						AR-70646	21.7
						AR-71418	7.27
						AR-71123	13.7
						AR-71759	9.68

## Sheet: Supplementary Fig.2k
Supplementary Figure 2j: initial label (% of RFP+) in ES HSC of Fgd5ZsGreen:CreERT2 R26LSL-tdRFP animals sorted by experimental cohorts
EXPI
week of chase
1,5		15		30		44		63		70		92
Animal #	ESHSC	Animal #	ESHSC	Animal #	ESHSC	Animal #	ESHSC	Animal #	ESHSC	Animal #	ESHSC	Animal #	ESHSC
AR-65360	5.46			AR-65363	5.9
AR-65235	18.9			AR-65366	5.49
AR-65860	11.1			AR-64939	19.7
AR-66085	18.8			AR-65865	27.9
				AR-65866	39.1
				AR-65862	15.8
				AR-65863	18
				AR-65864	8.38
				AR-65999	13.6
				AR-66079	13.4
				AR-66081	11.2
				AR-66004	23.5
EXPII
week of chase
1,5		15		30		44		63		70		92
Animal #	ESHSC	Animal #	ESHSC	Animal #	ESHSC	Animal #	ESHSC	Animal #	ESHSC	Animal #	ESHSC	Animal #	ESHSC
AR-66818	6.07	AR-66490	20.8
AR-66944	12.8	AR-66817	15.6
AR-66860	9.02	AR-67273	23.8
AR-67269	6.63	AR-67145	9.18
		AR-67271	7.78
EXPIII
week of chase
1,5		15		30		44		63		70		92
Animal #	ESHSC	Animal #	ESHSC	Animal #	ESHSC	Animal #	ESHSC	Animal #	ESHSC	Animal #	ESHSC	Animal #	ESHSC
AR-69477	5.22	AR-69480	7.05					AR-69478	15.2
AR-69870	6.25	AR-69491	6.55					AR-69484	9.06
AR-69867	6.9	AR-69869	5.28					AR-69572	21.6
AR-70247	8.57	AR-69995	9.25					AR-69857	16.7
		AR-70244	4.92					AR-69889	13.7
								AR-69884	14.5
								AR-69886	15.3
								AR-69887	14
								AR-70069	18.6
								AR-70246	14.6
EXPIV
week of chase
1,5		15		30		44		63		70		92
Animal #	ESHSC	Animal #	ESHSC	Animal #	ESHSC	Animal #	ESHSC	Animal #	ESHSC	Animal #	ESHSC	Animal #	ESHSC
AR-70650	8.7					AR-70642	16.9					AR-70652	18.7
AR-70640	10					AR-70916	11.4					AR-70917	22.9
AR-70653	12					AR-71329	7.5					AR-71553	28.2
AR-71119	7.41					AR-71332	14.3					AR-71328	10.7
AR-70646	21.7					AR-71335	19.5					AR-71330	7.51
AR-71418	7.27					AR-71416	19.2					AR-71412	4.53
AR-71123	13.7					AR-71124	13.4					AR-71426	14.9
AR-71759	9.68					AR-71422	17.5					AR-71551	20.3
						AR-71863	17.2					AR-71670	8.81
						AR-71778	10.3					AR-71782	5.28
												AR-71780	17.4
												AR-71781	8.93
Data Table Format:
	I																				II																				III
10	5.46	18.9	11.1	18.8																	6.07	12.8	9.02	6.63																	5.22	6.25	6.9	8.57
108																					20.8	15.6	23.8	9.18	7.78																7.05	6.55	5.28	9.25	4.92
212	5.9	5.49	19.7	27.9	39.1	15.8	18	8.38	13.6	13.4	11.2	23.5
311
443																																									15.2	9.06	21.6	16.7	13.7	14.5	15.3	14	18.6
492
642
[truncated: 1 more columns]
