# Supplementary material for: Fate mapping of hematopoietic stem cells reveals two pathways of native thrombopoiesis
Source: Nat Commun. 2022 Aug 3;13:4504. doi: 10.1038/s41467-022-31914-z (PMC9349191; doi:10.1038/s41467-022-31914-z)
Supplement: Supplementary file 4 — Source Data [file 41467_2022_31914_MOESM4_ESM.zip › Source Data/Supplementary_figure_3_data.xlsx]

## Sheet: Supplementary Fig.3c
Supplementary Figure 3c: Timecourse ofchimerism (%) in blood populations in mice transplanted with either 10 RFP- or RFP+ HSCs from TAM- induced Fgd5ZsGreen:CreERT2 R26LSL-tdRFP donors
	values of 0,0 changed to 0,01 for logarythmic display
days after Transplantation	Animal #	ARX-83926	ARX-83935	ARX-83937	ARX-83940	ARX-83942	AR1-79971	ARX-83928	ARX-83936	ARX-83939	ARX-83941	ARX-83943	AR1-79972	ARX-83938	ARX-83926	ARX-83935	ARX-83937	ARX-83940	ARX-83942	AR1-79971	ARX-83928	ARX-83936	ARX-83939	ARX-83941	ARX-83943	AR1-79972	ARX-83938	ARX-83926	ARX-83935	ARX-83937	ARX-83940	ARX-83942	AR1-79971	ARX-83928	ARX-83936	ARX-83939	ARX-83941	ARX-83943	AR1-79972	ARX-83938
	Donor cell type	RFP-						RFP+							RFP-						RFP+							RFP-						RFP+
	Population sampled	Neutrophiles						Neutrophiles							B-Cells						B-Cells							T-Cells						T-Cells
30	% of Donor derived cells	1.2	0.61	0	0.26	0	0	17.3	4.59	18.3	0	2.38	14	1.45	1.06	0.32	0	0	0	0	2.68	0	0.67	0	0.21	0.73	0	0.54	11.5	0.37	2.44	1.67	10.3	9.57	0	15.3	10.3	7.3	10.3	3.64
65		0	0	0	2.13	0	0.09	75.5	0	0.06	1.12	6.19	0.01	51.4	0	0.03	0	0.02	0.07	0	53.1	0	4.05	0.06	0.16	0.4	22.6	0.03	0.5	0.01	0.05	0.09	0.34	16.9	0.01	3.54	0.07	0.13	0.41	6.89
94		0	0	0	1.61		0	70.9	0	0.01	3.72	29.9	0	50.3	0	0.01	0	0.04		0	66.2	0	3.69	0.32	1.43	0.35	38.8	0	0.25	0	0.03		0.18	48	0	2.2	0.16	0.08	0.24	12.7
120		0	0	0	0.36		0	62.3	0	0	4.51	50.1	0	31.7	0	0.03	0.01	0.03		0	71.8	0	3.07	0.92	2.01	0.3	43.6	0	0.14	0.01	0.04		0.18	60	0.01	2.01	0.85	0.14	0.26	31.2
146		0	0	0	0.03		0	57.1	0	0.01	3.93	61.1	0	18.6	0	0.01	0	0.02		0	74.6	0	2.96	1.97	2.42	0.28	44.4	0	0.19	0	0.02		0.13	70.3	0	1.07	1.59	0.29	0.15	34.4

## Sheet: Supplementary Fig.3d
Supplementary Figure 3d: chimerism (%) of HSCs in mice transplanted with either 10 RFP- or RFP+ HSCs from TAM-induced Fgd5ZsGreen:CreERT2 R26LSL-tdRFP donors , 147 days after transplantation
	values of 0,0 changed to 0,01 for logarythmic display
Animal #	ARX-83926	ARX-83935	ARX-83937	ARX-83940	AR1-79971	ARX-83928	ARX-83936	ARX-83939	ARX-83941	ARX-83943	AR1-79972	ARX-83938
Donor cell type	RFP-					RFP+
HSC Chimerism	0.1	0.1	0.1	0.1	0.1	45.6	0.1	4.71	1.84	85.4	0.1	32.3

## Sheet: Supplementary Fig.3h
Supplementary Figure 3h: Timecourse ofchimerism (%) in blood populations in mice transplanted with either 10 RFP- or RFP+ ES HSCs from TAM- induced Fgd5ZsGreen:CreERT2 R26LSL-tdRFP donors
	values of 0,0 changed to 0,01 for logarythmic display
days after Transplantation	Animal #	AR1-87779	ARX-84348	ARX-84363	ARX-84367	AR1-87778	AR1-87780	ARX-84351	ARX-84364	ARX-84366	AR1-87779	ARX-84348	ARX-84363	ARX-84367	AR1-87778	AR1-87780	ARX-84351	ARX-84364	ARX-84366	AR1-87779	ARX-84348	ARX-84363	ARX-84367	AR1-87778	AR1-87780	ARX-84351	ARX-84364	ARX-84366
	Donor cell type	RFP+				RFP-					RFP+				RFP-					RFP+				RFP-
	Population sampled	Neutrophiles				Neutrophiles					B-Cells				B-Cells					T-Cells				T-Cells
28	% of Donor derived cells	1.08	4.39	1.24	0.095	2.81	4.06	7.1	8.82	19.6	0.01	21	0.01	0.01	3.83	1.99	10	0.01	0.31	0.01	0.01	0.01	0.01	0.01	0.01	0.01	0.01	0.01
56		33.2	0	18.9	97.3	20.4	12.9	0.92	49.3	43.8	2.37	0.01	6.1	64.7	2.68	4.24	10.7	63.6	28.3	3.21	4.51	0.047	15.8	0.55	7.02	26.5	28	3.17
91		56.7	31	4.65	100	43.9	9.26	0.15	23.1	18.3	2.84	26.4	5.79	78	11	5.72	7.04	72.3	30	3.91	10.5	0.71	61.7	4.89	2.87	13.1	58.1	5.64
112		72.1	36.2	2.3	100	51.1	6.56	0.52	15.1	14	4.28	28.4	5.88	81.5	19.2	5.66	5.67	69.4	29.1	2.22	18.1	0.43	71.7	11.3	2.13	9.09	55.4	5.27

## Sheet: Supplementary Fig.3i
Supplementary Figure 3i: Timecourse ofchimerism (%) in blood populations in mice transplanted with either 5 RFP- or RFP+ ES HSCs from TAM- induced Fgd5ZsGreen:CreERT2 R26LSL-tdRFP donors
	values of 0,0 changed to 0,01 for logarythmic display
days after Transplantation	Animal #	ARX-84369	ARX-84371	ARX-84377	ARX-84379	ARX-84381	ARX-84383	ARX-84370	ARX-84378	ARX-84382	ARX-84384	ARX-84369	ARX-84371	ARX-84377	ARX-84379	ARX-84381	ARX-84383	ARX-84370	ARX-84378	ARX-84382	ARX-84384	ARX-84369	ARX-84371	ARX-84377	ARX-84379	ARX-84381	ARX-84383	ARX-84370	ARX-84378	ARX-84382	ARX-84384
	Donor cell type	RFP+						RFP-				RFP+						RFP-				RFP+						RFP-
	Population sampled	Neutrophiles						Neutrophiles				B-Cells						B-Cells				T-Cells						T-Cells
28	% of Donor derived cells	0	7.27	0	0.74	0	0.16	1.41	6.15	6.57	14.8	0.01	0.67	0	0	0	0	0	2.9	0.39	0.46	0.01	0.01	0.01	0.01	0.01	0.01	0.01	0.01	0.01	0.01
56		0.52	29.1	29.7	8.01	0.1	13.3	2.29	0.34	6.37	0.28	0.01	6.39	1.85	1.03	5.21	0.17	0.012	0.95	2.84	19.9	0.01	0.19	0.029	0.019	0.15	0.023	0.018	0.15	0.21	11.6
91		0.01	4.64	67.8	2	0.72	9.72	4.96	0	1.9	0.012	0.01	5.45	10.3	1.19	3.23	0.95	0.074	0.71	2.6	11.6	0.01	0.13	0.36	0.023	0.34	0.37	0	0.12	0.16	4.27
112		0.01	1.33	82.2	0.76	1.92	12.8	3.8	0.00832	1.06	0	0.01	5.15	15.1	1.12	2.94	1.13	0.042	0.49	2.44	10.3	0.01	0.42	3.72	0.034	0.24	0.2	0	0.017	0.029	2.87

## Sheet: Supplementary Fig.3k
Supplementary Figure 3k: chimerism (%) of ES HSCs in mice transplanted with either 10 RFP- or RFP+ ES HSCs from TAM- induced Fgd5ZsGreen:CreERT2 R26LSL-tdRFP donors , 112 days after transplantation
	values of 0,0 changed to 0,01 for logarythmic display
Animal #	AR1-87779	ARX-84348	ARX-84363	ARX-84367	AR1-87778	AR1-87780	ARX-84351	ARX-84364	ARX-84366
Donor cell type	RFP+				RFP-
ES HSC Chimerism	93.7	81.9	24	99.3	47	33.6	33.5	4.95	38.6

## Sheet: Supplementary Fig.3l
Supplementary Figure 3l: Repopulation pattern (% Chimerism in population x divided by 5 chimerism in ES HSC) in mice transplanted with either 10 RFP- or RFP+ ES HSCs from TAM- induced Fgd5ZsGreen:CreERT2 R26LSL-tdRFP donors , 112 days after transplantation
	AR1-87779	ARX-84348	ARX-84363	ARX-84367	AR1-87778	AR1-87780	ARX-84351	ARX-84364	ARX-84366
	RFP+				RFP-
HSC Sca-1hi	1.01089	1.1782	1.15873	0.99497	1.0812	1.18807	0.959677	0.857143	1.08025
HSC Sca-1lo	0.982571	0.861592	1.12302	0.993964	1.10256	1.26606	1.20968	0.59127	0.925926
MPP Sca-1hi	0.893246	0.728374	0.113095	0.992958	1.03205	0.766055	0.297581	3.86905	0.388889
MPP Sca-1lo	0.858388	0.82526	0.348016	0.985915	0.987179	0.880734	0.879032	1.375	0.28179
HPC-1 Sca-1hi	0.718954	0.676471	0.0781746	0.993964	0.989316	0.766055	0.140323	3.57143	0.42284
HPC-1 Sca-1lo	0.797386	0.955017	0.0714286	0.996982	0.940171	0.986239	0.367742	2.00397	0.367284
MkP CD48lo	0.800654	0.640138	0.195238	0.977867	0.576923	0.665138	0.358871	1.52183	0.295062
MkP CD48hi	0.816993	0.467128	0.912698	0.93159	0.623932	0.651376	0.429032	0.541667	0.595679
MyP	0.74	0.65	0.08	1	0.95	0.96	0.26	2.77	0.42

## Sheet: Supplementary Fig.3m
Supplementary Figure 3m: Lineage bias in mice transplanted with either 10/5 RFP- or RFP+ ES HSCs from TAM- induced Fgd5ZsGreen:CreERT2 R26LSL-tdRFP donors , 112 days after transplantation
Animal #	AR1-87779	ARX-84348	ARX-84363	ARX-84367	AR1-87778	AR1-87780	ARX-84351	ARX-84364	ARX-84366	ARX-84369	ARX-84371	ARX-84377	ARX-84379	ARX-84381	ARX-84383	ARX-84370	ARX-84378	ARX-84382	ARX-84384
Donor cell type	RFP+				RFP-					RFP+						RFP-
Lineage bias (Neutrophile chimerism/ B-Cell + T- Cell Chimerism)	11.0923	0.778495	0.364501	0.652742	1.67541	0.842105	0.0352304	0.120994	0.407332	0.238779	4.36769	0.658579	0.603774	9.62406	0.01	90.4762	0.0164103	0.429324	0.01
