# Supplementary material for: Fate mapping of hematopoietic stem cells reveals two pathways of native thrombopoiesis
Source: Nat Commun. 2022 Aug 3;13:4504. doi: 10.1038/s41467-022-31914-z (PMC9349191; doi:10.1038/s41467-022-31914-z)
Supplement: Supplementary file 4 — Source Data [file 41467_2022_31914_MOESM4_ESM.zip › Source Data/Supplementary_figure_4_data.xlsx]

## Sheet: supplementary figure 4d
Supplementary Figure 4d: Model selection by evaluating how well the schemes can account for the simulated fate-mapping, H2B-GFP dilution and cell number data
Model	B	F	D	A	E	C
delta AICc	0	9.5361	18.5505	27.6447	35.5611	62.9201

## Sheet: supplementary figure 4e
Supplementary Figure 4d: Model selection by evaluating how well the schemes can account for the simulated fate-mapping, H2B-GFP dilution and cell number data																																							Supplementary Figure 4e: The best fit of model b (curves) to the simulated data (dots with error bars).
Label frequency (top row)																					Compartment size (middle row)																					H2B dilution (bottom row)
P1				P2				M1				M2				M3					P1				P2				M1				M2				M3					Stem cell				P1
Data points and error bars				Data points and error bars				Data points and error bars				Data points and error bars				Data points and error bars					Data points and error bars				Data points and error bars				Data points and error bars				Data points and error bars				Data points and error bars					Data points and error bars				Data points and error bars
x (days)	y (label Frequency relative to stem cell)	sem		x (days)	y (label Frequency relative to stem cell)	sem		x (days)	y (label Frequency relative to stem cell)	sem		x (days)	y (label Frequency relative to stem cell)	sem		x (days)	y (label Frequency relative to stem cell)	sem			x (days)	y (Compartment size relative to stem cell)	sem		x (days)	y (Compartment size relative to stem cell)	sem		x (days)	y (Compartment size relative to stem cell)	sem		x (days)	y (Compartment size relative to stem cell)	sem		x (days)	y (Compartment size relative to stem cell)	sem			x (days)	y (Mean Intensity of H2B-GFP)	sem		x (days)	y (Mean Intensity of H2B-GFP)	sem
6	0.0154869	0.00521085		6	0.0307838	0.00546645		6	0.00355952	0.000808869		6	0.00392995	0.000958016		6	0.00156283	0.000478077			6	3.26403	0.980276		6	0.61362	0.178356		6	3.70375	1.5022		6	18.5175	6.48539		6	8.30179	1.08476			0	106.655	19.1558		0	105.294	34.2779
104	0.271527	0.10588		104	1.00516	0.149693		104	0.260544	0.0667468		104	0.258373	0.0469149		104	0.642495	0.149005			104	2.65368	0.780056		104	0.0252154	0.00211487		104	3.05002	0.804229		104	15.5747	3.01642		104	0.133258	0.0499492			7	82.7861	21.3428		7	5.48727	0.905634
208	0.532887	0.192643		208	1.00567	0.325406		208	0.536864	0.0393841		208	0.565204	0.210321		208	0.782559	0.399158			208	1.72788	0.604411		208	0.0245934	0.00424648		208	1.90433	0.37606		208	10.4738	1.92042		208	0.092049	0.0345067			35	42.5515	9.4097		35	0.142724	0.020281
307	0.780567	0.280359		307	0.914108	0.229217		307	0.777542	0.140074		307	0.724367	0.152869		307	0.984491	0.530789			307	1.71027	0.313991		307	0.0229482	0.00716021		307	1.49383	0.308103		307	7.66815	3.24929		307	0.101757	0.0242426			63	19.619	7.1214		63	0.067933	0.0237198
439	0.992118	0.413112		439	0.953999	0.297182		439	0.927718	0.296723		439	0.859194	0.22909		439	1.13969	0.294496			439	1.40516	0.468639		439	0.0241195	0.00310946		439	1.58164	0.498342		439	7.34664	2.12895		439	0.0791043	0.0445287			98	6.59906	1.13783		98	0.033531	0.0139285
488	0.891267	0.28148		488	0.917906	0.299266		488	0.908668	0.315563		488	0.999192	0.16762		488	0.906207	0.219687			488	1.59397	0.474215		488	0.0230226	0.00530478		488	1.84418	0.680141		488	7.3188	0.546919		488	0.0932646	0.0105968			126	3.39113	0.559195		126	0.018845	0.00355907
																																										147	1.49145	0.395787		147	0.0136015	0.00198648
Line				Line				Line				Line				Line					Line				Line				Line				Line				Line					300	0.0924256	0.028355		300	0.00411519	0.000909389
x	y			x	y			x	y			x	y			x	y				x	y			x	y			x	y			x	y			x	y
0	0			0	0			0	0			0	0			0	0				0	3.99677			0	2.6133			0	3.73522			0	16.9157			0	9.49907				Line				Line
1.79599	0.00452361			1.79599	0.00520399			1.79599	0.000374032			1.79599	0.000425863			1.79599	0.000177377				1.79599	3.96087			1.79599	1.6883			1.79599	3.78009			1.79599	17.54			1.79599	9.36443				x	y			x	y
3.59197	0.00906739			3.59197	0.0131944			3.59197	0.00140093			3.59197	0.00156301			3.59197	0.000626311				3.59197	3.92545			3.59197	1.09382			3.59197	3.81272			3.59197	18.0396			3.59197	8.98346				0	104.243			0	104.243
5.38796	0.0136311			5.38796	0.0253753			5.38796	0.00296362			5.38796	0.00325218			5.38796	0.00127592				5.38796	3.89051			5.38796	0.711762			5.38796	3.83501			5.38796	18.4341			5.38796	8.47108				1.10368	101.06			1.10368	64.7209
6	0.0151908			6	0.0308194			6	0.00360178			6	0.00393298			6	0.00153658				6	3.87871			6	0.615652			6	3.84055			6	18.5476			6	8.2801				2.20736	97.9746			2.20736	40.2237
7.18395	0.0182143			7.18395	0.0437418			7.18395	0.00497142			7.18395	0.00538157			7.18395	0.002093				7.18395	3.85604			7.18395	0.46622			7.18395	3.84862			7.18395	18.74			7.18395	7.89865				3.31104	94.9831			3.31104	25.0371
8.97993	0.0228169			8.97993	0.0709826			8.97993	0.00735283			8.97993	0.00786996			8.97993	0.00306231				8.97993	3.82203			8.97993	0.308416			8.97993	3.85492			8.97993	18.9712			8.97993	7.30983				4.41472	92.083			4.41472	15.6225
10.7759	0.0274384			10.7759	0.110414			10.7759	0.0100507			10.7759	0.0106565			10.7759	0.00417835				10.7759	3.78848			10.7759	0.206998			10.7759	3.85509			10.7759	19.1396			10.7759	6.73063				5.51839	89.2715			5.51839	9.78547
12.5719	0.0320786			12.5719	0.165524			12.5719	0.0130187			12.5719	0.0136946			12.5719	0.00544153				12.5719	3.75539			12.5719	0.141819			12.5719	3.85013			12.5719	19.2551			12.5719	6.17593				6.62207	86.5459			6.62207	6.16541
14.3679	0.0367372			14.3679	0.238891			14.3679	0.0162188			14.3679	0.0169474			14.3679	0.00685625				14.3679	3.72274			14.3679	0.0999301			14.3679	3.84088			14.3679	19.3264			14.3679	5.65364				7	85.6319			7	5.2732
16.1639	0.0414138			16.1639	0.330482			16.1639	0.0196196			16.1639	0.0203857			16.1639	0.00842988				16.1639	3.69052			16.1639	0.0730088			16.1639	3.82806			16.1639	19.3604			16.1639	5.1673				7.72575	83.9036			7.72575	3.91944
17.9599	0.0461082			17.9599	0.436075			17.9599	0.0231948			17.9599	0.0239853			17.9599	0.0101722				17.9599	3.65875			17.9599	0.055707			17.9599	3.81227			17.9599	19.3633			17.9599	4.71781				8.82943	81.342			8.82943	2.5251
19.7559	0.0508199			19.7559	0.547194			19.7559	0.0269224			19.7559	0.0277266			19.7559	0.0120949				19.7559	3.6274			19.7559	0.0445876			19.7559	3.79404			19.7559	19.3403			19.7559	4.30451				9.93311	78.8586			9.93311	1.65863
21.5518	0.0555487			21.5518	0.653448			21.5518	0.0307836			21.5518	0.0315928			21.5518	0.0142118				21.5518	3.59647			21.5518	0.0374414			21.5518	3.77379			21.5518	19.2956			21.5518	3.92581				11.0368	76.4512			11.0368	1.11932
23.3478	0.0602941			23.3478	0.746136			23.3478	0.0347625			23.3478	0.03557			23.3478	0.0165382				23.3478	3.56596			23.3478	0.0328486			23.3478	3.7519			23.3478	19.2328			23.3478	3.57967				12.1405	74.1173			12.1405	0.782833
25.1438	0.065056			25.1438	0.820738			25.1438	0.0388454			25.1438	0.039646			25.1438	0.0190914				25.1438	3.53586			25.1438	0.0298969			25.1438	3.72867			25.1438	19.1552			25.1438	3.26383				13.2441	71.8546			13.2441	0.572094
26.9398	0.0698338			26.9398	0.876987			26.9398	0.0430206			26.9398	0.0438106			26.9398	0.0218901				26.9398	3.50616			26.9398	0.0279999			26.9398	3.70437			26.9398	19.0653			26.9398	2.976				14.3478	69.6612			14.3478	0.439335
28.7358	0.0746272			28.7358	0.917343			28.7358	0.047278			28.7358	0.0480545			28.7358	0.0249549				28.7358	3.47687			28.7358	0.0267808			28.7358	3.67923			28.7358	18.9653			28.7358	2.71391				15.4515	67.5347			15.4515	0.354954
30.5318	0.079436			30.5318	0.945278			30.5318	0.0516087			30.5318	0.0523701			30.5318	0.028308				30.5318	3.44796			30.5318	0.0259972			30.5318	3.65343			30.5318	18.8571			30.5318	2.4754				16.5552	65.4732			16.5552	0.300605
32.3278	0.0842596			32.3278	0.964137			32.3278	0.0560051			32.3278	0.0567505			32.3278	0.0319733				32.3278	3.41945			32.3278	0.0254937			32.3278	3.62714			32.3278	18.7423			32.3278	2.25843				17.6589	63.4747			17.6589	0.264916
34.1237	0.0890977			34.1237	0.976657			34.1237	0.0604605			34.1237	0.0611894			34.1237	0.0359765				34.1237	3.39132			34.1237	0.0251701			34.1237	3.60048			34.1237	18.6222			34.1237	2.06112				18.7625	61.5372			18.7625	0.240841
35.9197	0.09395			35.9197	0.984874			35.9197	0.0649692			35.9197	0.0656816			35.9197	0.0403449				35.9197	3.36358			35.9197	0.0249621			35.9197	3.57357			35.9197	18.4979			35.9197	1.88172				19.8662	59.6589			19.8662	0.224012
37.7157	0.0988161			37.7157	0.990226			37.7157	0.069526			37.7157	0.0702222			37.7157	0.0451073				37.7157	3.3362			37.7157	0.0248284			37.7157	3.5465			37.7157	18.3704			37.7157	1.71864				20.9699	57.838			20.9699	0.211719
39.5117	0.103695			39.5117	0.993697			39.5117	0.0741264			39.5117	0.0748071			39.5117	0.0502943				39.5117	3.30919			39.5117	0.0247425			39.5117	3.51937			39.5117	18.2404			39.5117	1.5704				22.0736	56.0728			22.0736	0.202282
41.3077	0.108588			41.3077	0.99594			41.3077	0.0787664			41.3077	0.0794324			41.3077	0.0559381				41.3077	3.28255			41.3077	0.0246873			41.3077	3.49222			41.3077	18.1087			41.3077	1.43566				23.1773	54.3614			23.1773	0.194661
43.1037	0.113493			43.1037	0.997387			43.1037	0.0834427			43.1037	0.0840948			43.1037	0.062072				43.1037	3.25627			43.1037	0.0246518			43.1037	3.46513			43.1037	17.9758			43.1037	1.31321				24.2809	52.7024			24.2809	0.18821
44.8997	0.11841			44.8997	0.998319			44.8997	0.0881519			44.8997	0.0887912			44.8997	0.0687309				44.8997	3.23034			44.8997	0.024629			44.8997	3.43813			44.8997	17.8421			44.8997	1.20192				25.3846	51.094			25.3846	0.182526
46.6957	0.123339			46.6957	0.998919			46.6957	0.0928916			46.6957	0.0935189			46.6957	0.0759502				46.6957	3.20475			46.6957	0.0246143			46.6957	3.41127			46.6957	17.7081			46.6957	1.10078				26.4883	49.5348			26.4883	0.177359
48.4916	0.128279			48.4916	0.999304			48.4916	0.097659			48.4916	0.0982755			48.4916	0.0837664				48.4916	3.17952			48.4916	0.0246049			48.4916	3.38458			48.4916	17.5741			48.4916	1.00886				27.592	48.0232			27.592	0.172555
50.2876	0.13323			50.2876	0.999553			50.2876	0.102452			50.2876	0.103059			50.2876	0.0922164				50.2876	3.15462			50.2876	0.0245989			50.2876	3.35808			50.2876	17.4404			50.2876	0.925335				28.6957	46.5578			28.6957	0.168015
52.0836	0.138192			52.0836	0.999712			52.0836	0.107269			52.0836	0.107867			52.0836	0.101337				52.0836	3.13006			52.0836	0.024595			52.0836	3.3318			52.0836	17.3072			52.0836	0.849428				29.7993	45.1372			29.7993	0.163677
53.8796	0.143164			53.8796	0.999815			53.8796	0.112108			53.8796	0.112697			53.8796	0.111163				53.8796	3.10583			53.8796	0.0245925			53.8796	3.30576			53.8796	17.1747			53.8796	0.780447				30.903	43.76			30.903	0.159503
55.6756	0.148145			55.6756	0.999881			55.6756	0.116967			55.6756	0.117549			55.6756	0.121732				55.6756	3.08192			55.6756	0.0245909			55.6756	3.27997			55.6756	17.0431			55.6756	0.71776				32.0067	42.4248			32.0067	0.155468
57.4716	0.153136			57.4716	0.999922			57.4716	0.121845			57.4716	0.122421			57.4716	0.133075				57.4716	3.05834			57.4716	0.0245898			57.4716	3.25444			57.4716	16.9124			57.4716	0.660792				33.1104	41.1305			33.1104	0.151555
59.2676	0.158135			59.2676	0.999949			59.2676	0.126741			59.2676	0.127311			59.2676	0.145223				59.2676	3.03508			59.2676	0.0245892			59.2676	3.22918			59.2676	16.7828			59.2676	0.609023				34.214	39.8757			34.214	0.147753
61.0635	0.163143			61.0635	0.999967			61.0635	0.131653			61.0635	0.132218			61.0635	0.158204				61.0635	3.01212			61.0635	0.0245888			61.0635	3.2042			61.0635	16.6545			61.0635	0.561979				35	39.0055			35	0.145108
62.8595	0.168159			62.8595	0.999979			62.8595	0.13658			62.8595	0.137141			62.8595	0.17204				62.8595	2.98948			62.8595	0.0245885			62.8595	3.1795			62.8595	16.5273			62.8595	0.519229				35.3177	38.6592			35.3177	0.144054
64.6555	0.173182			64.6555	0.999986			64.6555	0.141522			64.6555	0.142079			64.6555	0.186749				64.6555	2.96714			64.6555	0.0245883			64.6555	3.15509			64.6555	16.4015			64.6555	0.48038				36.4214	37.4799			36.4214	0.140453
66.4515	0.178212			66.4515	0.999991			66.4515	0.146477			66.4515	0.14703			66.4515	0.202343				66.4515	2.94511			66.4515	0.0245882			66.4515	3.13098			66.4515	16.277			66.4515	0.445077				37.5251	36.3366			37.5251	0.136945
68.2475	0.183249			68.2475	0.999994			68.2475	0.151444			68.2475	0.151994			68.2475	0.218826				68.2475	2.92337			68.2475	0.0245881			68.2475	3.10715			68.2475	16.1539			68.2475	0.412994				38.6288	35.2282			38.6288	0.133527
70.0435	0.188292			70.0435	0.999996			70.0435	0.156423			70.0435	0.156971			70.0435	0.236195				70.0435	2.90192			70.0435	0.024588			70.0435	3.08362			70.0435	16.0323			70.0435	0.383839				39.7324	34.1537			39.7324	0.130196
71.8395	0.19334			71.8395	0.999998			71.8395	0.161412			71.8395	0.161958			71.8395	0.254437				71.8395	2.88076			71.8395	0.024588			71.8395	3.06039			71.8395	15.912			71.8395	0.357346				40.8361	33.1121			40.8361	0.126949
73.6355	0.198394			73.6355	0.999998			73.6355	0.166412			73.6355	0.166956			73.6355	0.273529				73.6355	2.85989			73.6355	0.024588			73.6355	3.03745			73.6355	15.7932			73.6355	0.33327				41.9398	32.1022			41.9398	0.123784
75.4314	0.203452			75.4314	0.999999			75.4314	0.171421			75.4314	0.171964			75.4314	0.29344				75.4314	2.83929			75.4314	0.024588			75.4314	3.0148			75.4314	15.6759			75.4314	0.311391				43.0435	31.1232			43.0435	0.120699
77.2274	0.208515			77.2274	0.999999			77.2274	0.176439			77.2274	0.17698			77.2274	0.314125				77.2274	2.81898			77.2274	0.024588			77.2274	2.99244			77.2274	15.56			77.2274	0.291508				44.1472	30.1741			44.1472	0.117692
79.0234	0.213582			79.0234	1			79.0234	0.181465			79.0234	0.182005			79.0234	0.335533				79.0234	2.79893			79.0234	0.024588			79.0234	2.97037			79.0234	15.4456			79.0234	0.27344				45.2508	29.2541			45.2508	0.11476
80.8194	0.218652			80.8194	1			80.8194	0.186498			80.8194	0.187037			80.8194	0.357597				80.8194	2.77916			80.8194	0.024588			80.8194	2.94859			80.8194	15.3326			80.8194	0.257021				46.3545	28.3621			46.3545	0.111903
82.6154	0.223725			82.6154	1			82.6154	0.191539			82.6154	0.192076			82.6154	0.380243				82.6154	2.75966			82.6154	0.024588			82.6154	2.92709			82.6154	15.2211			82.6154	0.2421				47.4582	27.4974			47.4582	0.109117
84.4114	0.228801			84.4114	1			84.4114	0.196585			84.4114	0.197122			84.4114	0.403388				84.4114	2.74041			84.4114	0.024588			84.4114	2.90587			84.4114	15.111			84.4114	0.228541				48.5619	26.6591			48.5619	0.106402
86.2074	0.233878			86.2074	1			86.2074	0.201637			86.2074	0.202173			86.2074	0.426938				86.2074	2.72143			86.2074	0.024588			86.2074	2.88494			86.2074	15.0023			86.2074	0.21622				49.6656	25.8464			49.6656	0.103755
88.0033	0.238957			88.0033	1			88.0033	0.206694			88.0033	0.20723			88.0033	0.450794				88.0033	2.7027			88.0033	0.024588			88.0033	2.86428			88.0033	14.895			88.0033	0.205023				50.7692	25.0585			50.7692	0.101175
89.7993	0.244037			89.7993	1			89.7993	0.211756			89.7993	0.212291			89.7993	0.474851				89.7993	2.68423			89.7993	0.024588			89.7993	2.84389			89.7993	14.7892			89.7993	0.194849				51.8729	24.2947			51.8729	0.0986606
91.5953	0.249118			91.5953	1			91.5953	0.216822			91.5953	0.217357			91.5953	0.499				91.5953	2.666			91.5953	0.024588			91.5953	2.82378			91.5953	14.6847			91.5953	0.185602				52.9766	23.5543			52.9766	0.0962094
93.3913	0.254198			93.3913	1			93.3913	0.221891			93.3913	0.222426			93.3913	0.52313				93.3913	2.64802			93.3913	0.024588			93.3913	2.80393			93.3913	14.5817			93.3913	0.177199				54.0803	22.8364			54.0803	0.0938201
95.1873	0.259279			95.1873	1			95.1873	0.226963			95.1873	0.227498			95.1873	0.547133				95.1873	2.63028			95.1873	0.024588			95.1873	2.78435			95.1873	14.4799			95.1873	0.169562				55.1839	22.1405			55.1839	0.0914914
96.9833	0.264358			96.9833	1			96.9833	0.232038			96.9833	0.232572			96.9833	0.5709				96.9833	2.61277			96.9833	0.024588			96.9833	2.76503			96.9833	14.3796			96.9833	0.162623				56.2876	21.4659			56.2876	0.0892216
98.7793	0.269437			98.7793	1			98.7793	0.237115			98.7793	0.237648			98.7793	0.594327				98.7793	2.59551			98.7793	0.024588			98.7793	2.74596			98.7793	14.2805			98.7793	0.156317				57.3913	20.8118			57.3913	0.0870093
100.575	0.274513			100.575	1			100.575	0.242193			100.575	0.242726			100.575	0.617319				100.575	2.57848			100.575	0.024588			100.575	2.72716			100.575	14.1828			100.575	0.150586				58.495	20.1778			58.495	0.0848531
102.371	0.279588			102.371	1			102.371	0.247272			102.371	0.247805			102.371	0.639784				102.371	2.56167			102.371	0.024588			102.371	2.7086			102.371	14.0864			102.371	0.145379				59.5987	19.5631			59.5987	0.0827516
104	0.284187			104	1			104	0.251879			104	0.252412			104	0.659634				104	2.54663			104	0.024588			104	2.69199			104	14.0001			104	0.141068				60.7023	18.9672			60.7023	0.0807035
104.167	0.284659			104.167	1			104.167	0.252352			104.167	0.252885			104.167	0.661641				104.167	2.5451			104.167	0.024588			104.167	2.69029			104.167	13.9913			104.167	0.140646				61.806	18.3895			61.806	0.0787074
105.963	0.289728			105.963	1			105.963	0.257431			105.963	0.257964			105.963	0.682819				105.963	2.52874			105.963	0.024588			105.963	2.67223			105.963	13.8975			105.963	0.136346				62.9097	17.8295			62.9097	0.0767621
107.759	0.294793			107.759	1			107.759	0.26251			107.759	0.263043			107.759	0.703258				107.759	2.51261			107.759	0.024588			107.759	2.65441			107.759	13.8049			107.759	0.132438				63	17.7844			63	0.0766051
109.555	0.299854			109.555	1			109.555	0.267588			109.555	0.26812			109.555	0.722906				109.555	2.49669			109.555	0.024588			109.555	2.63683			109.555	13.7135			109.555	0.128886				64.0134	17.2865			64.0134	0.0748662
111.351	0.30491			111.351	1			111.351	0.272665			111.351	0.273197			111.351	0.741724				111.351	2.48099			111.351	0.024588			111.351	2.61949			111.351	13.6234			111.351	0.125659				65.1171	16.7602			65.1171	0.0730187
113.147	0.309962			113.147	1			113.147	0.27774			113.147	0.278271			113.147	0.759684				113.147	2.4655			113.147	0.024588			113.147	2.60237			113.147	13.5345			113.147	0.122726				66.2207	16.2499			66.2207	0.0712181
114.943	0.315008			114.943	1			114.943	0.282812			114.943	0.283343			114.943	0.776765				114.943	2.45022			114.943	0.024588			114.943	2.58549			114.943	13.4467			114.943	0.12006				67.3244	15.7552			67.3244	0.0694635
116.739	0.320048			116.739	1			116.739	0.287881			116.739	0.288412			116.739	0.792959				116.739	2.43514			116.739	0.024588			116.739	2.56884			116.739	13.3602			116.739	0.117638				68.4281	15.2757			68.4281	0.0677536
118.535	0.325081			118.535	1			118.535	0.292947			118.535	0.293477			118.535	0.808265				118.535	2.42027			118.535	0.024588			118.535	2.55241			118.535	13.2748			118.535	0.115437				69.5318	14.8108			69.5318	0.0660874
120.331	0.330108			120.331	1			120.331	0.298009			120.331	0.298539			120.331	0.822689				120.331	2.40559			120.331	0.024588			120.331	2.5362			120.331	13.1906			120.331	0.113437				70.6355	14.3601			70.6355	0.0644637
122.127	0.335128			122.127	1			122.127	0.303067			122.127	0.303596			122.127	0.836245				122.127	2.39112			122.127	0.024588			122.127	2.52021			122.127	13.1075			122.127	0.11162				71.7391	13.9231			71.7391	0.0628816
123.923	0.34014			123.923	1			123.923	0.30812			123.923	0.308649			123.923	0.848954				123.923	2.37684			123.923	0.024588			123.923	2.50443			123.923	13.0255			123.923	0.109968				72.8428	13.4995			72.8428	0.0613399
125.719	0.345144			125.719	1			125.719	0.313168			125.719	0.313696			125.719	0.860838				125.719	2.36275			125.719	0.024588			125.719	2.48887			125.719	12.9446			125.719	0.108467				73.9465	13.0889			73.9465	0.0598376
127.515	0.350139			127.515	1			127.515	0.31821			127.515	0.318737			127.515	0.871927				127.515	2.34885			127.515	0.024588			127.515	2.47351			127.515	12.8648			127.515	0.107103				75.0502	12.6908			75.0502	0.0583738
129.311	0.355126			129.311	1			129.311	0.323246			129.311	0.323772			129.311	0.882252				129.311	2.33514			129.311	0.024588			129.311	2.45837			129.311	12.7861			129.311	0.105863				76.1538	12.3048			76.1538	0.0569476
131.107	0.360103			131.107	1			131.107	0.328276			131.107	0.328801			131.107	0.891847				131.107	2.32161			131.107	0.024588			131.107	2.44342			131.107	12.7084			131.107	0.104737				77.2575	11.9307			77.2575	0.0555579
132.903	0.36507			132.903	1			132.903	0.333298			132.903	0.333823			132.903	0.900747				132.903	2.30827			132.903	0.024588			132.903	2.42868			132.903	12.6318			132.903	0.103713				78.3612	11.568			78.3612	0.0542039
134.699	0.370026			134.699	1			134.699	0.338313			134.699	0.338837			134.699	0.908988				134.699	2.2951			134.699	0.024588			134.699	2.41413			134.699	12.5562			134.699	0.102783				79.4649	11.2163			79.4649	0.0528846
136.495	0.374973			136.495	1			136.495	0.343319			136.495	0.343843			136.495	0.916608				136.495	2.28212			136.495	0.024588			136.495	2.39979			136.495	12.4817			136.495	0.101937				80.5686	10.8754			80.5686	0.0515993
138.291	0.379907			138.291	1			138.291	0.348318			138.291	0.34884			138.291	0.923644				138.291	2.2693			138.291	0.024588			138.291	2.38563			138.291	12.4081			138.291	0.101169				81.6722	10.545			81.6722	0.050347
140.087	0.384831			140.087	1			140.087	0.353308			140.087	0.353829			140.087	0.93013				140.087	2.25666			140.087	0.024588			140.087	2.37167			140.087	12.3355			140.087	0.100471				82.7759	10.2246			82.7759	0.0491269
141.883	0.389742			141.883	1			141.883	0.358288			141.883	0.358808			141.883	0.936103				141.883	2.24419			141.883	0.024588			141.883	2.35789			141.883	12.2639			141.883	0.0998366				83.8796	9.91399			83.8796	0.0479383
143.679	0.394641			143.679	1			143.679	0.363259			143.679	0.363778			143.679	0.941597				143.679	2.23189			143.679	0.024588			143.679	2.3443			143.679	12.1933			143.679	0.0992601				84.9833	9.61289			84.9833	0.0467802
145.475	0.399528			145.475	1			145.475	0.368219			145.475	0.368737			145.475	0.946646				145.475	2.21975			145.475	0.024588			145.475	2.33089			145.475	12.1236			145.475	0.0987362				86.087	9.32098			86.087	0.0456521
147.271	0.404401			147.271	1			147.271	0.373169			147.271	0.373686			147.271	0.95128				147.271	2.20778			147.271	0.024588			147.271	2.31766			147.271	12.0549			147.271	0.0982601				87.1906	9.038			87.1906	0.044553
149.067	0.409261			149.067	1			149.067	0.378108			149.067	0.378624			149.067	0.955531				149.067	2.19597			149.067	0.024588			149.067	2.30461			149.067	11.987			149.067	0.0978274				88.2943	8.76365			88.2943	0.0434823
150.863	0.414106			150.863	1			150.863	0.383036			150.863	0.38355			150.863	0.959426				150.863	2.18432			150.863	0.024588			150.863	2.29174			150.863	11.9201			150.863	0.0974343				89.398	8.4977			89.398	0.0424393
152.659	0.418938			152.659	1			152.659	0.387952			152.659	0.388465			152.659	0.962993				152.659	2.17282			152.659	0.024588			152.659	2.27904			152.659	11.8541			152.659	0.097077				90.5017	8.23986			90.5017	0.0414233
154.455	0.423754			154.455	1			154.455	0.392855			154.455	0.393367			154.455	0.966258				154.455	2.16148			154.455	0.024588			154.455	2.26651			154.455	11.789			154.455	0.0967523				91.6054	7.9899			91.6054	0.0404335
156.251	0.428556			156.251	1			156.251	0.397746			156.251	0.398257			156.251	0.969243				156.251	2.15029			156.251	0.024588			156.251	2.25415			156.251	11.7248			156.251	0.0964572				92.709	7.74758			92.709	0.0394694
158.047	0.433342			158.047	1			158.047	0.402624			158.047	0.403134			158.047	0.971972				158.047	2.13925			158.047	0.024588			158.047	2.24195			158.047	11.6614			158.047	0.0961891				93.8127	7.51267			93.8127	0.0385303
159.843	0.438112			159.843	1			159.843	0.407489			159.843	0.407997			159.843	0.974466				159.843	2.12836			159.843	0.024588			159.843	2.22992			159.843	11.5989			159.843	0.0959454				94.9164	7.28493			94.9164	0.0376155
161.639	0.442867			161.639	1			161.639	0.41234			161.639	0.412846			161.639	0.976742				161.639	2.11762			161.639	0.024588			161.639	2.21805			161.639	11.5372			161.639	0.095724				96.0201	7.06414			96.0201	0.0367244
163.435	0.447604			163.435	1			163.435	0.417176			163.435	0.417681			163.435	0.97882				163.435	2.10702			163.435	0.024588			163.435	2.20634			163.435	11.4763			163.435	0.0955228				97.1237	6.85011			97.1237	0.0358565
165.231	0.452325			165.231	1			165.231	0.421998			165.231	0.422502			165.231	0.980716				165.231	2.09657			165.231	0.024588			165.231	2.19479			165.231	11.4163			165.231	0.0953399				98	6.68484			98	0.0351835
167.027	0.457029			167.027	1			167.027	0.426806			167.027	0.427307			167.027	0.982445				167.027	2.08625			167.027	0.024588			167.027	2.1834			167.027	11.3571			167.027	0.0951738				98.2274	6.64261			98.2274	0.0350111
168.823	0.461715			168.823	1			168.823	0.431597			168.823	0.432098			168.823	0.984022				168.823	2.07608			168.823	0.024588			168.823	2.17216			168.823	11.2987			168.823	0.0950228				99.3311	6.44145			99.3311	0.0341877
170.619	0.466383			170.619	1			170.619	0.436374			170.619	0.436872			170.619	0.985459				170.619	2.06604			170.619	0.024588			170.619	2.16106			170.619	11.241			170.619	0.0948856				100.435	6.24644			100.435	0.0333858
172.415	0.471033			172.415	1			172.415	0.441134			172.415	0.44163			172.415	0.986769				172.415	2.05614			172.415	0.024588			172.415	2.15012			172.415	11.1842			172.415	0.0947609				101.538	6.05738			101.538	0.0326047
174.211	0.475665			174.211	1			174.211	0.445877			174.211	0.446372			174.211	0.987962				174.211	2.04637			174.211	0.024588			174.211	2.13933			174.211	11.1281			174.211	0.0946476				102.642	5.8741			102.642	0.0318439
176.007	0.480277			176.007	1			176.007	0.450605			176.007	0.451098			176.007	0.989049				176.007	2.03673			176.007	0.024588			176.007	2.12868			176.007	11.0727			176.007	0.0945446				103.746	5.69642			103.746	0.031103
177.803	0.484871			177.803	1			177.803	0.455314			177.803	0.455806			177.803	0.990038				177.803	2.02722			177.803	0.024588			177.803	2.11818			177.803	11.0181			177.803	0.0944511				104.849	5.52417			104.849	0.0303814
179.599	0.489445			179.599	1			179.599	0.460007			179.599	0.460496			179.599	0.990939				179.599	2.01784			179.599	0.024588			179.599	2.10781			179.599	10.9643			179.599	0.0943661				105.953	5.35718			105.953	0.0296787
181.395	0.493999			181.395	1			181.395	0.464682			181.395	0.465169			181.395	0.991759				181.395	2.00859			181.395	0.024588			181.395	2.09759			181.395	10.9111			181.395	0.0942888				107.057	5.1953			107.057	0.0289943
183.191	0.498534			183.191	1			183.191	0.469338			183.191	0.469824			183.191	0.992506				183.191	1.99946			183.191	0.024588			183.191	2.0875			183.191	10.8587			183.191	0.0942186				108.161	5.03836			108.161	0.0283279
184.987	0.503048			184.987	1			184.987	0.473977			184.987	0.47446			184.987	0.993185				184.987	1.99045			184.987	0.024588			184.987	2.07755			184.987	10.807			184.987	0.0941548				109.264	4.88621			109.264	0.0276788
186.783	0.507541			186.783	1			186.783	0.478596			186.783	0.479078			186.783	0.993803				186.783	1.98156			186.783	0.024588			186.783	2.06773			186.783	10.756			186.783	0.0940968				110.368	4.73871			110.368	0.0270468
188.579	0.512014			188.579	1			188.579	0.483197			188.579	0.483677			188.579	0.994365				188.579	1.9728			188.579	0.024588			188.579	2.05805			188.579	10.7057			188.579	0.0940441				111.472	4.59572			111.472	0.0264313
190.375	0.516465			190.375	1			190.375	0.487778			190.375	0.488256			190.375	0.994877				190.375	1.96415			190.375	0.024588			190.375	2.0485			190.375	10.656			190.375	0.0939961				112.575	4.4571			112.575	0.0258319
192.171	0.520895			192.171	1			192.171	0.49234			192.171	0.492815			192.171	0.995342				192.171	1.95562			192.171	0.024588			192.171	2.03907			192.171	10.607			192.171	0.0939526				113.679	4.32271			113.679	0.0252483
193.967	0.525304			193.967	1			193.967	0.496881			193.967	0.497355			193.967	0.995765				193.967	1.9472			193.967	0.024588			193.967	2.02977			193.967	10.5587			193.967	0.093913				114.783	4.19243			114.783	0.02468
195.763	0.529691			195.763	1			195.763	0.501403			195.763	0.501874			195.763	0.99615				195.763	1.9389			195.763	0.024588			195.763	2.0206			195.763	10.511			195.763	0.0938771				115.886	4.06612			115.886	0.0241267
197.559	0.534055			197.559	1			197.559	0.505904			197.559	0.506373			197.559	0.9965				197.559	1.93071			197.559	0.024588			197.559	2.01155			197.559	10.464			197.559	0.0938444				116.99	3.94368			116.99	0.0235879
199.355	0.538397			199.355	1			199.355	0.510384			199.355	0.510851			199.355	0.996818				199.355	1.92263			199.355	0.024588			199.355	2.00262			199.355	10.4176			199.355	0.0938147				118.094	3.82498			118.094	0.0230632
201.151	0.542717			201.151	1			201.151	0.514843			201.151	0.515308			201.151	0.997107				201.151	1.91466			201.151	0.024588			201.151	1.99381			201.151	10.3718			201.151	0.0937877				119.197	3.7099			119.197	0.0225524
202.946	0.547014			202.946	1			202.946	0.519281			202.946	0.519744			202.946	0.997371				202.946	1.90679			202.946	0.024588			202.946	1.98512			202.946	10.3267			202.946	0.0937632				120.301	3.59834			120.301	0.022055
204.742	0.551288			204.742	1			204.742	0.523698			204.742	0.524158			204.742	0.99761				204.742	1.89903			204.742	0.024588			204.742	1.97655			204.742	10.2821			204.742	0.093741				121.405	3.49019			121.405	0.0215708
206.538	0.555539			206.538	1			206.538	0.528092			206.538	0.528551			206.538	0.997827				206.538	1.89138			206.538	0.024588			206.538	1.9681			206.538	10.2382			206.538	0.0937207				122.508	3.38534			122.508	0.0210993
208	0.558981			208	1			208	0.531652			208	0.532109			208	0.99799				208	1.88523			208	0.024588			208	1.9613			208	10.2028			208	0.0937056				123.612	3.2837			123.612	0.0206403
208.334	0.559766			208.334	1			208.334	0.532465			208.334	0.532921			208.334	0.998025				208.334	1.88383			208.334	0.024588			208.334	1.95975			208.334	10.1948			208.334	0.0937023				124.716	3.18516			124.716	0.0201934
210.13	0.56397			210.13	1			210.13	0.536816			210.13	0.537269			210.13	0.998205				210.13	1.87638			210.13	0.024588			210.13	1.95152			210.13	10.152			210.13	0.0936856				125.819	3.08963			125.819	0.0197583
211.926	0.56815			211.926	1			211.926	0.541143			211.926	0.541595			211.926	0.998368				211.926	1.86903			211.926	0.024588			211.926	1.9434			211.926	10.1098			211.926	0.0936704				126	3.07428			126	0.0196883
213.722	0.572306			213.722	1			213.722	0.545449			213.722	0.545897			213.722	0.998517				213.722	1.86178			213.722	0.024588			213.722	1.93539			213.722	10.0682			213.722	0.0936566				126.923	2.99702			126.923	0.0193348
215.518	0.576438			215.518	1			215.518	0.549731			215.518	0.550177			215.518	0.998652				215.518	1.85463			215.518	0.024588			215.518	1.92749			215.518	10.0271			215.518	0.093644				128.027	2.90724			128.027	0.0189225
217.314	0.580545			217.314	1			217.314	0.55399			217.314	0.554434			217.314	0.998775				217.314	1.84757			217.314	0.024588			217.314	1.91969			217.314	9.98662			217.314	0.0936326				129.13	2.82021			129.13	0.018521
219.11	0.584629			219.11	1			219.11	0.558226			219.11	0.558668			219.11	0.998886				219.11	1.84061			219.11	0.024588			219.11	1.912			219.11	9.94665			219.11	0.0936222				130.234	2.73583			130.234	0.0181303
220.906	0.588687			220.906	1			220.906	0.562439			220.906	0.562878			220.906	0.998988				220.906	1.83374			220.906	0.024588			220.906	1.90442			220.906	9.90722			220.906	0.0936128				131.338	2.65403			131.338	0.0177499
222.702	0.592721			222.702	1			222.702	0.566627			222.702	0.567064			222.702	0.99908				222.702	1.82697			222.702	0.024588			222.702	1.89693			222.702	9.86832			222.702	0.0936043				132.441	2.57472			132.441	0.0173796
224.498	0.59673			224.498	1			224.498	0.570792			224.498	0.571226			224.498	0.999164				224.498	1.82028			224.498	0.024588			224.498	1.88955			224.498	9.82994			224.498	0.0935965				133.545	2.49785			133.545	0.0170191
226.294	0.600714			226.294	1			226.294	0.574933			226.294	0.575364			226.294	0.99924				226.294	1.81369			226.294	0.024588			226.294	1.88226			226.294	9.79208			226.294	0.0935894				134.649	2.42332			134.649	0.0166683
228.09	0.604673			228.09	1			228.09	0.579049			228.09	0.579478			228.09	0.999309				228.09	1.80718			228.09	0.024588			228.09	1.87507			228.09	9.75473			228.09	0.093583				135.753	2.35106			135.753	0.0163268
229.886	0.608606			229.886	1			229.886	0.583142			229.886	0.583568			229.886	0.999372				229.886	1.80077			229.886	0.024588			229.886	1.86798			229.886	9.71788			229.886	0.0935771				136.856	2.28102			136.856	0.0159943
231.682	0.612514			231.682	1			231.682	0.587209			231.682	0.587633			231.682	0.999429				231.682	1.79443			231.682	0.024588			231.682	1.86099			231.682	9.68153			231.682	0.0935718				137.96	2.21311			137.96	0.0156708
233.478	0.616397			233.478	1			233.478	0.591252			233.478	0.591673			233.478	0.999481				233.478	1.78819			233.478	0.024588			233.478	1.85409			233.478	9.64567			233.478	0.093567				139.064	2.14728			139.064	0.0153558
235.274	0.620254			235.274	1			235.274	0.59527			235.274	0.595689			235.274	0.999529				235.274	1.78203			235.274	0.024588			235.274	1.84728			235.274	9.61029			235.274	0.0935626				140.167	2.08346			140.167	0.0150493
237.07	0.624085			237.07	1			237.07	0.599263			237.07	0.599679			237.07	0.999572				237.07	1.77595			237.07	0.024588			237.07	1.84057			237.07	9.57539			237.07	0.0935587				141.271	2.02159			141.271	0.014751
238.866	0.62789			238.866	1			238.866	0.603231			238.866	0.603644			238.866	0.999611				238.866	1.76995			238.866	0.024588			238.866	1.83394			238.866	9.54095			238.866	0.093555				142.375	1.96161			142.375	0.0144606
240.662	0.63167			240.662	1			240.662	0.607174			240.662	0.607584			240.662	0.999646				240.662	1.76404			240.662	0.024588			240.662	1.8274			240.662	9.50699			240.662	0.0935517				143.478	1.90347			143.478	0.014178
242.458	0.635424			242.458	1			242.458	0.611091			242.458	0.611499			242.458	0.999678				242.458	1.7582			242.458	0.024588			242.458	1.82096			242.458	9.47347			242.458	0.0935488				144.582	1.8471			144.582	0.013903
244.254	0.639151			244.254	1			244.254	0.614983			244.254	0.615388			244.254	0.999708				244.254	1.75244			244.254	0.024588			244.254	1.81459			244.254	9.44041			244.254	0.093546				145.686	1.79245			145.686	0.0136353
246.05	0.642852			246.05	1			246.05	0.618849			246.05	0.619252			246.05	0.999734				246.05	1.74676			246.05	0.024588			246.05	1.80832			246.05	9.4078			246.05	0.0935436				146.789	1.73947			146.789	0.0133748
247.846	0.646528			247.846	1			247.846	0.62269			247.846	0.62309			247.846	0.999759				247.846	1.74116			247.846	0.024588			247.846	1.80213			247.846	9.37562			247.846	0.0935413				147	1.72954			147	0.0133259
249.642	0.650177			249.642	1			249.642	0.626505			249.642	0.626902			249.642	0.999781				249.642	1.73563			249.642	0.024588			249.642	1.79602			249.642	9.34388			249.642	0.0935393				147.893	1.68811			147.893	0.0131213
251.438	0.653799			251.438	1			251.438	0.630294			251.438	0.630688			251.438	0.999801				251.438	1.73017			251.438	0.024588			251.438	1.78999			251.438	9.31256			251.438	0.0935374				148.997	1.63832			148.997	0.0128746
253.234	0.657396			253.234	1			253.234	0.634057			253.234	0.634449			253.234	0.999819				253.234	1.72479			253.234	0.024588			253.234	1.78405			253.234	9.28167			253.234	0.0935358				150.1	1.59005			150.1	0.0126346
255.03	0.660966			255.03	1			255.03	0.637794			255.03	0.638183			255.03	0.999835				255.03	1.71949			255.03	0.024588			255.03	1.77818			255.03	9.25119			255.03	0.0935342				151.204	1.54325			151.204	0.0124009
256.826	0.664509			256.826	1			256.826	0.641505			256.826	0.641891			256.826	0.99985				256.826	1.71425			256.826	0.024588			256.826	1.7724			256.826	9.22113			256.826	0.0935328				152.308	1.49789			152.308	0.0121736
258.622	0.668027			258.622	1			258.622	0.64519			258.622	0.645573			258.622	0.999864				258.622	1.70908			258.622	0.024588			258.622	1.76669			258.622	9.19146			258.622	0.0935316				153.411	1.45391			153.411	0.0119524
260.418	0.671517			260.418	1			260.418	0.648848			260.418	0.649229			260.418	0.999876				260.418	1.70399			260.418	0.024588			260.418	1.76106			260.418	9.1622			260.418	0.0935304				154.515	1.41127			154.515	0.0117372
262.214	0.674982			262.214	1			262.214	0.652481			262.214	0.652859			262.214	0.999888				262.214	1.69896			262.214	0.024588			262.214	1.75551			262.214	9.13333			262.214	0.0935294				155.619	1.36994			155.619	0.0115277
264.01	0.678419			264.01	1			264.01	0.656087			264.01	0.656462			264.01	0.999898				264.01	1.694			264.01	0.024588			264.01	1.75003			264.01	9.10485			264.01	0.0935284				156.722	1.32987			156.722	0.011324
265.806	0.68183			265.806	1			265.806	0.659666			265.806	0.660039			265.806	0.999907				265.806	1.6891			265.806	0.024588			265.806	1.74462			265.806	9.07675			265.806	0.0935276				157.826	1.29102			157.826	0.0111257
267.602	0.685215			267.602	1			267.602	0.663219			267.602	0.663589			267.602	0.999916				267.602	1.68428			267.602	0.024588			267.602	1.73929			267.602	9.04904			267.602	0.0935268				158.93	1.25336			158.93	0.0109328
269.398	0.688573			269.398	1			269.398	0.666746			269.398	0.667113			269.398	0.999923				269.398	1.67951			269.398	0.024588			269.398	1.73402			269.398	9.02169			269.398	0.0935261				160.033	1.21685			160.033	0.0107451
271.194	0.691905			271.194	1			271.194	0.670247			271.194	0.670611			271.194	0.99993				271.194	1.67482			271.194	0.024588			271.194	1.72883			271.194	8.99471			271.194	0.0935254				161.137	1.18146			161.137	0.0105624
272.99	0.69521			272.99	1			272.99	0.67372			272.99	0.674082			272.99	0.999937				272.99	1.67018			272.99	0.024588			272.99	1.72371			272.99	8.9681			272.99	0.0935248				162.241	1.14715			162.241	0.0103848
274.786	0.698489			274.786	1			274.786	0.677168			274.786	0.677527			274.786	0.999942				274.786	1.66561			274.786	0.024588			274.786	1.71866			274.786	8.94185			274.786	0.0935243				163.344	1.11388			163.344	0.0102119
276.582	0.701741			276.582	1			276.582	0.680589			276.582	0.680945			276.582	0.999948				276.582	1.6611			276.582	0.024588			276.582	1.71368			276.582	8.91594			276.582	0.0935238				164.448	1.08163			164.448	0.0100437
278.378	0.704967			278.378	1			278.378	0.683983			278.378	0.684336			278.378	0.999952				278.378	1.65665			278.378	0.024588			278.378	1.70876			278.378	8.89039			278.378	0.0935234				165.552	1.05037			165.552	0.00988014
280.174	0.708166			280.174	1			280.174	0.687351			280.174	0.687702			280.174	0.999957				280.174	1.65226			280.174	0.024588			280.174	1.70391			280.174	8.86518			280.174	0.093523				166.656	1.02006			166.656	0.00972099
281.97	0.711339			281.97	1			281.97	0.690692			281.97	0.69104			281.97	0.999961				281.97	1.64793			281.97	0.024588			281.97	1.69912			281.97	8.84031			281.97	0.0935226				167.759	0.990684			167.759	0.00956616
283.766	0.714486			283.766	1			283.766	0.694007			283.766	0.694352			283.766	0.999964				283.766	1.64365			283.766	0.024588			283.766	1.6944			283.766	8.81578			283.766	0.0935223				168.863	0.9622			168.863	0.00941554
285.562	0.717607			285.562	1			285.562	0.697296			285.562	0.697638			285.562	0.999967				285.562	1.63944			285.562	0.024588			285.562	1.68975			285.562	8.79157			285.562	0.093522				169.967	0.934586			169.967	0.00926903
287.358	0.720701			287.358	1			287.358	0.700558			287.358	0.700897			287.358	0.99997				287.358	1.63528			287.358	0.024588			287.358	1.68515			287.358	8.7677			287.358	0.0935217				171.07	0.907817			171.07	0.0091265
289.154	0.723769			289.154	1			289.154	0.703793			289.154	0.70413			289.154	0.999973				289.154	1.63118			289.154	0.024588			289.154	1.68062			289.154	8.74414			289.154	0.0935215				172.174	0.881865			172.174	0.00898787
290.95	0.72681			290.95	1			290.95	0.707002			290.95	0.707336			290.95	0.999975				290.95	1.62713			290.95	0.024588			290.95	1.67615			290.95	8.7209			290.95	0.0935212				173.278	0.856706			173.278	0.00885302
292.746	0.729826			292.746	1			292.746	0.710185			292.746	0.710516			292.746	0.999978				292.746	1.62314			292.746	0.024588			292.746	1.67174			292.746	8.69797			292.746	0.093521				174.381	0.832316			174.381	0.00872185
294.542	0.732816			294.542	1			294.542	0.713341			294.542	0.713669			294.542	0.99998				294.542	1.6192			294.542	0.024588			294.542	1.66738			294.542	8.67536			294.542	0.0935209				175.485	0.808671			175.485	0.00859427
296.338	0.735779			296.338	1			296.338	0.716471			296.338	0.716797			296.338	0.999982				296.338	1.61531			296.338	0.024588			296.338	1.66309			296.338	8.65304			296.338	0.0935207				176.589	0.785748			176.589	0.00847018
298.134	0.738717			298.134	1			298.134	0.719575			298.134	0.719898			298.134	0.999983				298.134	1.61148			298.134	0.024588			298.134	1.65885			298.134	8.63103			298.134	0.0935205				177.692	0.763525			177.692	0.00834948
299.93	0.741629			299.93	1			299.93	0.722652			299.93	0.722972			299.93	0.999985				299.93	1.60769			299.93	0.024588			299.93	1.65468			299.93	8.60931			299.93	0.0935204				178.796	0.741982			178.796	0.00823209
301.726	0.744515			301.726	1			301.726	0.725703			301.726	0.726021			301.726	0.999986				301.726	1.60396			301.726	0.024588			301.726	1.65055			301.726	8.58789			301.726	0.0935203				179.9	0.721097			179.9	0.00811792
303.522	0.747376			303.522	1			303.522	0.728729			303.522	0.729043			303.522	0.999987				303.522	1.60028			303.522	0.024588			303.522	1.64649			303.522	8.56675			303.522	0.0935201				181.003	0.70085			181.003	0.00800688
305.318	0.750211			305.318	1			305.318	0.731728			305.318	0.73204			305.318	0.999989				305.318	1.59665			305.318	0.024588			305.318	1.64247			305.318	8.5459			305.318	0.09352				182.107	0.681221			182.107	0.00789889
307	0.752843			307	1			307	0.734513			307	0.734823			307	0.99999				307	1.59329			307	0.024588			307	1.63877			307	8.52663			307	0.0935199				183.211	0.662192			183.211	0.00779387
307.114	0.75302			307.114	1			307.114	0.734701			307.114	0.73501			307.114	0.99999				307.114	1.59307			307.114	0.024588			307.114	1.63852			307.114	8.52533			307.114	0.0935199				184.314	0.643745			184.314	0.00769174
308.91	0.755804			308.91	1			308.91	0.737648			308.91	0.737955			308.91	0.999991				308.91	1.58953			308.91	0.024588			308.91	1.63461			308.91	8.50504			308.91	0.0935199				185.418	0.625861			185.418	0.00759242
310.706	0.758563			310.706	1			310.706	0.740569			310.706	0.740873			310.706	0.999991				310.706	1.58605			310.706	0.024588			310.706	1.63076			310.706	8.48502			310.706	0.0935198				186.522	0.608523			186.522	0.00749583
312.502	0.761296			312.502	1			312.502	0.743465			312.502	0.743766			312.502	0.999992				312.502	1.58261			312.502	0.024588			312.502	1.62696			312.502	8.46527			312.502	0.0935197				187.625	0.591715			187.625	0.00740191
314.298	0.764004			314.298	1			314.298	0.746335			314.298	0.746633			314.298	0.999993				314.298	1.57921			314.298	0.024588			314.298	1.62321			314.298	8.44579			314.298	0.0935196				188.729	0.57542			188.729	0.00731058
316.094	0.766688			316.094	1			316.094	0.749179			316.094	0.749475			316.094	0.999994				316.094	1.57587			316.094	0.024588			316.094	1.61951			316.094	8.42656			316.094	0.0935196				189.833	0.559624			189.833	0.00722177
317.89	0.769346			317.89	1			317.89	0.751998			317.89	0.752291			317.89	0.999994				317.89	1.57256			317.89	0.024588			317.89	1.61586			317.89	8.4076			317.89	0.0935195				190.936	0.544309			190.936	0.00713542
319.686	0.77198			319.686	1			319.686	0.754791			319.686	0.755082			319.686	0.999995				319.686	1.56931			319.686	0.024588			319.686	1.61226			319.686	8.38889			319.686	0.0935195				192.04	0.529463			192.04	0.00705146
321.482	0.774588			321.482	1			321.482	0.757559			321.482	0.757847			321.482	0.999995				321.482	1.56609			321.482	0.024588			321.482	1.60871			321.482	8.37044			321.482	0.0935194				193.144	0.515071			193.144	0.00696982
323.278	0.777172			323.278	1			323.278	0.760302			323.278	0.760587			323.278	0.999996				323.278	1.56292			323.278	0.024588			323.278	1.60521			323.278	8.35223			323.278	0.0935194				194.247	0.501118			194.247	0.00689044
325.074	0.779732			325.074	1			325.074	0.763019			325.074	0.763302			325.074	0.999996				325.074	1.55979			325.074	0.024588			325.074	1.60175			325.074	8.33427			325.074	0.0935194				195.351	0.487591			195.351	0.00681326
326.87	0.782267			326.87	1			326.87	0.765711			326.87	0.765992			326.87	0.999996				326.87	1.55671			326.87	0.024588			326.87	1.59834			326.87	8.31655			326.87	0.0935193				196.455	0.474477			196.455	0.00673822
328.666	0.784778			328.666	1			328.666	0.768379			328.666	0.768656			328.666	0.999997				328.666	1.55366			328.666	0.024588			328.666	1.59498			328.666	8.29907			328.666	0.0935193				197.559	0.461765			197.559	0.00666527
330.462	0.787265			330.462	1			330.462	0.771021			330.462	0.771296			330.462	0.999997				330.462	1.55066			330.462	0.024588			330.462	1.59166			330.462	8.28182			330.462	0.0935193				198.662	0.44944			198.662	0.00659434
332.258	0.789728			332.258	1			332.258	0.773639			332.258	0.773911			332.258	0.999997				332.258	1.54769			332.258	0.024588			332.258	1.58839			332.258	8.26481			332.258	0.0935192				199.766	0.437493			199.766	0.00652539
334.054	0.792167			334.054	1			334.054	0.776232			334.054	0.776502			334.054	0.999998				334.054	1.54477			334.054	0.024588			334.054	1.58516			334.054	8.24802			334.054	0.0935192				200.87	0.42591			200.87	0.00645835
335.849	0.794582			335.849	1			335.849	0.778801			335.849	0.779068			335.849	0.999998				335.849	1.54189			335.849	0.024588			335.849	1.58197			335.849	8.23146			335.849	0.0935192				201.973	0.414681			201.973	0.00639318
337.645	0.796973			337.645	1			337.645	0.781345			337.645	0.78161			337.645	0.999998				337.645	1.53904			337.645	0.024588			337.645	1.57883			337.645	8.21513			337.645	0.0935192				203.077	0.403795			203.077	0.00632983
339.441	0.799341			339.441	1			339.441	0.783865			339.441	0.784127			339.441	0.999998				339.441	1.53623			339.441	0.024588			339.441	1.57573			339.441	8.19901			339.441	0.0935192				204.181	0.393242			204.181	0.00626825
341.237	0.801686			341.237	1			341.237	0.78636			341.237	0.78662			341.237	0.999998				341.237	1.53347			341.237	0.024588			341.237	1.57267			341.237	8.18311			341.237	0.0935191				205.284	0.383011			205.284	0.00620838
343.033	0.804007			343.033	1			343.033	0.788832			343.033	0.789089			343.033	0.999998				343.033	1.53073			343.033	0.024588			343.033	1.56965			343.033	8.16743			343.033	0.0935191				206.388	0.373092			206.388	0.00615019
344.829	0.806305			344.829	1			344.829	0.79128			344.829	0.791534			344.829	0.999999				344.829	1.52804			344.829	0.024588			344.829	1.56667			344.829	8.15195			344.829	0.0935191				207.492	0.363477			207.492	0.00609363
346.625	0.808581			346.625	1			346.625	0.793703			346.625	0.793955			346.625	0.999999				346.625	1.52538			346.625	0.024588			346.625	1.56373			346.625	8.13669			346.625	0.0935191				208.595	0.354156			208.595	0.00603865
348.421	0.810833			348.421	1			348.421	0.796103			348.421	0.796353			348.421	0.999999				348.421	1.52276			348.421	0.024588			348.421	1.56084			348.421	8.12163			348.421	0.0935191				209.699	0.345119			209.699	0.00598521
350.217	0.813062			350.217	1			350.217	0.79848			350.217	0.798727			350.217	0.999999				350.217	1.52017			350.217	0.024588			350.217	1.55798			350.217	8.10677			350.217	0.0935191				210.803	0.336358			210.803	0.00593328
352.013	0.81527			352.013	1			352.013	0.800833			352.013	0.801078			352.013	0.999999				352.013	1.51762			352.013	0.024588			352.013	1.55516			352.013	8.09212			352.013	0.0935191				211.906	0.327865			211.906	0.0058828
353.809	0.817454			353.809	1			353.809	0.803163			353.809	0.803405			353.809	0.999999				353.809	1.5151			353.809	0.024588			353.809	1.55237			353.809	8.07766			353.809	0.0935191				213.01	0.319631			213.01	0.00583373
355.605	0.819616			355.605	1			355.605	0.805469			355.605	0.805709			355.605	0.999999				355.605	1.51261			355.605	0.024588			355.605	1.54963			355.605	8.06339			355.605	0.0935191				214.114	0.311649			214.114	0.00578605
357.401	0.821757			357.401	1			357.401	0.807753			357.401	0.80799			357.401	0.999999				357.401	1.51016			357.401	0.024588			357.401	1.54692			357.401	8.04932			357.401	0.093519				215.217	0.303911			215.217	0.00573971
359.197	0.823875			359.197	1			359.197	0.810014			359.197	0.810249			359.197	0.999999				359.197	1.50775			359.197	0.024588			359.197	1.54425			359.197	8.03544			359.197	0.093519				216.321	0.29641			216.321	0.00569468
360.993	0.825971			360.993	1			360.993	0.812251			360.993	0.812484			360.993	0.999999				360.993	1.50536			360.993	0.024588			360.993	1.54162			360.993	8.02174			360.993	0.093519				217.425	0.289137			217.425	0.00565091
362.789	0.828046			362.789	1			362.789	0.814467			362.789	0.814697			362.789	0.999999				362.789	1.50301			362.789	0.024588			362.789	1.53902			362.789	8.00823			362.789	0.093519				218.528	0.282087			218.528	0.00560838
364.585	0.830099			364.585	1			364.585	0.81666			364.585	0.816887			364.585	1				364.585	1.50069			364.585	0.024588			364.585	1.53645			364.585	7.9949			364.585	0.093519				219.632	0.275252			219.632	0.00556706
366.381	0.83213			366.381	1			366.381	0.81883			366.381	0.819056			366.381	1				366.381	1.4984			366.381	0.024588			366.381	1.53392			366.381	7.98175			366.381	0.093519				220.736	0.268625			220.736	0.00552689
368.177	0.834141			368.177	1			368.177	0.820978			368.177	0.821201			368.177	1				368.177	1.49614			368.177	0.024588			368.177	1.53142			368.177	7.96877			368.177	0.093519				221.839	0.262202			221.839	0.00548787
369.973	0.83613			369.973	1			369.973	0.823104			369.973	0.823325			369.973	1				369.973	1.49391			369.973	0.024588			369.973	1.52896			369.973	7.95598			369.973	0.093519				222.943	0.255974			222.943	0.00544995
371.769	0.838098			371.769	1			371.769	0.825209			371.769	0.825427			371.769	1				371.769	1.49171			371.769	0.024588			371.769	1.52653			371.769	7.94335			371.769	0.093519				224.047	0.249937			224.047	0.00541311
373.565	0.840046			373.565	1			373.565	0.827291			373.565	0.827508			373.565	1				373.565	1.48954			373.565	0.024588			373.565	1.52413			373.565	7.93089			373.565	0.093519				225.151	0.244084			225.151	0.00537731
375.361	0.841973			375.361	1			375.361	0.829352			375.361	0.829566			375.361	1				375.361	1.4874			375.361	0.024588			375.361	1.52177			375.361	7.9186			375.361	0.093519				226.254	0.23841			226.254	0.00534253
377.157	0.843879			377.157	1			377.157	0.831392			377.157	0.831603			377.157	1				377.157	1.48529			377.157	0.024588			377.157	1.51944			377.157	7.90648			377.157	0.093519				227.358	0.23291			227.358	0.00530874
378.953	0.845765			378.953	1			378.953	0.83341			378.953	0.833619			378.953	1				378.953	1.4832			378.953	0.024588			378.953	1.51714			378.953	7.89452			378.953	0.093519				228.462	0.227577			228.462	0.00527591
380.749	0.847631			380.749	1			380.749	0.835407			380.749	0.835614			380.749	1				380.749	1.48115			380.749	0.024588			380.749	1.51487			380.749	7.88272			380.749	0.093519				229.565	0.222407			229.565	0.00524401
382.545	0.849476			382.545	1			382.545	0.837383			382.545	0.837588			382.545	1				382.545	1.47912			382.545	0.024588			382.545	1.51263			382.545	7.87108			382.545	0.093519				230.669	0.217396			230.669	0.00521303
384.341	0.851302			384.341	1			384.341	0.839338			384.341	0.839541			384.341	1				384.341	1.47712			384.341	0.024588			384.341	1.51042			384.341	7.8596			384.341	0.093519				231.773	0.212537			231.773	0.00518293
386.137	0.853108			386.137	1			386.137	0.841272			386.137	0.841473			386.137	1				386.137	1.47515			386.137	0.024588			386.137	1.50824			386.137	7.84827			386.137	0.093519				232.876	0.207827			232.876	0.00515368
387.933	0.854895			387.933	1			387.933	0.843186			387.933	0.843385			387.933	1				387.933	1.4732			387.933	0.024588			387.933	1.50609			387.933	7.8371			387.933	0.093519				233.98	0.203261			233.98	0.00512528
389.729	0.856662			389.729	1			389.729	0.845079			389.729	0.845276			389.729	1				389.729	1.47128			389.729	0.024588			389.729	1.50397			389.729	7.82607			389.729	0.093519				235.084	0.198834			235.084	0.00509769
391.525	0.85841			391.525	1			391.525	0.846952			391.525	0.847147			391.525	1				391.525	1.46939			391.525	0.024588			391.525	1.50187			391.525	7.81519			391.525	0.093519				236.187	0.194543			236.187	0.00507089
393.321	0.860139			393.321	1			393.321	0.848805			393.321	0.848998			393.321	1				393.321	1.46752			393.321	0.024588			393.321	1.49981			393.321	7.80446			393.321	0.093519				237.291	0.190382			237.291	0.00504486
395.117	0.861848			395.117	1			395.117	0.850638			395.117	0.850829			395.117	1				395.117	1.46568			395.117	0.024588			395.117	1.49777			395.117	7.79388			395.117	0.093519				238.395	0.186349			238.395	0.00501957
396.913	0.863539			396.913	1			396.913	0.852452			396.913	0.85264			396.913	1				396.913	1.46386			396.913	0.024588			396.913	1.49576			396.913	7.78343			396.913	0.093519				239.498	0.182439			239.498	0.00499501
398.709	0.865212			398.709	1			398.709	0.854245			398.709	0.854432			398.709	1				398.709	1.46206			398.709	0.024588			398.709	1.49378			398.709	7.77313			398.709	0.093519				240.602	0.178648			240.602	0.00497116
400.505	0.866866			400.505	1			400.505	0.85602			400.505	0.856204			400.505	1				400.505	1.46029			400.505	0.024588			400.505	1.49182			400.505	7.76297			400.505	0.093519				241.706	0.174973			241.706	0.004948
402.301	0.868501			402.301	1			402.301	0.857774			402.301	0.857957			402.301	1				402.301	1.45855			402.301	0.024588			402.301	1.48989			402.301	7.75294			402.301	0.093519				242.809	0.171411			242.809	0.00492551
404.097	0.870118			404.097	1			404.097	0.85951			404.097	0.85969			404.097	1				404.097	1.45682			404.097	0.024588			404.097	1.48799			404.097	7.74305			404.097	0.093519				243.913	0.167957			243.913	0.00490366
405.893	0.871718			405.893	1			405.893	0.861227			405.893	0.861405			405.893	1				405.893	1.45512			405.893	0.024588			405.893	1.48611			405.893	7.73329			405.893	0.093519				245.017	0.164609			245.017	0.00488244
407.689	0.873299			407.689	1			407.689	0.862925			407.689	0.863101			407.689	1				407.689	1.45345			407.689	0.024588			407.689	1.48426			407.689	7.72366			407.689	0.093519				246.12	0.161363			246.12	0.00486184
409.485	0.874863			409.485	1			409.485	0.864604			409.485	0.864778			409.485	1				409.485	1.45179			409.485	0.024588			409.485	1.48243			409.485	7.71416			409.485	0.093519				247.224	0.158216			247.224	0.00484184
411.281	0.876409			411.281	1			411.281	0.866264			411.281	0.866437			411.281	1				411.281	1.45016			411.281	0.024588			411.281	1.48063			411.281	7.70479			411.281	0.093519				248.328	0.155166			248.328	0.00482242
413.077	0.877938			413.077	1			413.077	0.867906			413.077	0.868077			413.077	1				413.077	1.44855			413.077	0.024588			413.077	1.47885			413.077	7.69555			413.077	0.093519				249.431	0.152208			249.431	0.00480356
414.873	0.879449			414.873	1			414.873	0.86953			414.873	0.869699			414.873	1				414.873	1.44696			414.873	0.024588			414.873	1.4771			414.873	7.68643			414.873	0.093519				250.535	0.149341			250.535	0.00478525
416.669	0.880943			416.669	1			416.669	0.871136			416.669	0.871303			416.669	1				416.669	1.44539			416.669	0.024588			416.669	1.47536			416.669	7.67743			416.669	0.093519				251.639	0.146562			251.639	0.00476747
418.465	0.882421			418.465	1			418.465	0.872724			418.465	0.872889			418.465	1				418.465	1.44385			418.465	0.024588			418.465	1.47366			418.465	7.66856			418.465	0.093519				252.742	0.143867			252.742	0.00475021
420.261	0.883881			420.261	1			420.261	0.874294			420.261	0.874457			420.261	1				420.261	1.44232			420.261	0.024588			420.261	1.47197			420.261	7.6598			420.261	0.093519				253.846	0.141255			253.846	0.00473345
422.057	0.885325			422.057	1			422.057	0.875847			422.057	0.876008			422.057	1				422.057	1.44082			422.057	0.024588			422.057	1.47031			422.057	7.65116			422.057	0.093519				254.95	0.138723			254.95	0.00471718
423.853	0.886753			423.853	1			423.853	0.877382			423.853	0.877541			423.853	1				423.853	1.43934			423.853	0.024588			423.853	1.46867			423.853	7.64264			423.853	0.093519				256.054	0.136268			256.054	0.00470139
425.649	0.888164			425.649	1			425.649	0.878899			425.649	0.879057			425.649	1				425.649	1.43787			425.649	0.024588			425.649	1.46705			425.649	7.63423			425.649	0.093519				257.157	0.133888			257.157	0.00468606
427.445	0.889559			427.445	1			427.445	0.8804			427.445	0.880556			427.445	1				427.445	1.43643			427.445	0.024588			427.445	1.46546			427.445	7.62594			427.445	0.093519				258.261	0.13158			258.261	0.00467118
429.241	0.890938			429.241	1			429.241	0.881884			429.241	0.882038			429.241	1				429.241	1.435			429.241	0.024588			429.241	1.46388			429.241	7.61776			429.241	0.093519				259.365	0.129344			259.365	0.00465674
431.037	0.892301			431.037	1			431.037	0.88335			431.037	0.883503			431.037	1				431.037	1.4336			431.037	0.024588			431.037	1.46233			431.037	7.60969			431.037	0.093519				260.468	0.127175			260.468	0.00464272
432.833	0.893649			432.833	1			432.833	0.8848			432.833	0.884951			432.833	1				432.833	1.43221			432.833	0.024588			432.833	1.4608			432.833	7.60172			432.833	0.093519				261.572	0.125073			261.572	0.00462912
434.629	0.89498			434.629	1			434.629	0.886234			434.629	0.886383			434.629	1				434.629	1.43084			434.629	0.024588			434.629	1.45929			434.629	7.59387			434.629	0.093519				262.676	0.123035			262.676	0.00461592
436.425	0.896297			436.425	1			436.425	0.887651			436.425	0.887798			436.425	1				436.425	1.42949			436.425	0.024588			436.425	1.45779			436.425	7.58612			436.425	0.093519				263.779	0.121059			263.779	0.0046031
438.221	0.897598			438.221	1			438.221	0.889052			438.221	0.889198			438.221	1				438.221	1.42816			438.221	0.024588			438.221	1.45632			438.221	7.57847			438.221	0.093519				264.883	0.119144			264.883	0.00459067
439	0.898158			439	1			439	0.889655			439	0.8898			439	1				439	1.42759			439	0.024588			439	1.45569			439	7.57519			439	0.093519				265.987	0.117287			265.987	0.0045786
440.017	0.898884			440.017	1			440.017	0.890437			440.017	0.890581			440.017	1				440.017	1.42685			440.017	0.024588			440.017	1.45487			440.017	7.57093			440.017	0.093519				267.09	0.115487			267.09	0.00456689
441.813	0.900155			441.813	1			441.813	0.891806			441.813	0.891948			441.813	1				441.813	1.42555			441.813	0.024588			441.813	1.45344			441.813	7.56349			441.813	0.093519				268.194	0.113742			268.194	0.00455553
443.609	0.901411			443.609	1			443.609	0.893159			443.609	0.893299			443.609	1				443.609	1.42427			443.609	0.024588			443.609	1.45203			443.609	7.55615			443.609	0.093519				269.298	0.112051			269.298	0.00454451
445.405	0.902652			445.405	1			445.405	0.894496			445.405	0.894635			445.405	1				445.405	1.42301			445.405	0.024588			445.405	1.45063			445.405	7.5489			445.405	0.093519				270.401	0.110411			270.401	0.00453382
447.201	0.903879			447.201	1			447.201	0.895818			447.201	0.895955			447.201	1				447.201	1.42177			447.201	0.024588			447.201	1.44926			447.201	7.54176			447.201	0.093519				271.505	0.108821			271.505	0.00452344
448.997	0.905091			448.997	1			448.997	0.897125			448.997	0.89726			448.997	1				448.997	1.42054			448.997	0.024588			448.997	1.4479			448.997	7.53471			448.997	0.093519				272.609	0.107279			272.609	0.00451337
450.793	0.906289			450.793	1			450.793	0.898416			450.793	0.89855			450.793	1				450.793	1.41933			450.793	0.024588			450.793	1.44656			450.793	7.52776			450.793	0.093519				273.712	0.105785			273.712	0.00450361
452.589	0.907473			452.589	1			452.589	0.899693			452.589	0.899825			452.589	1				452.589	1.41813			452.589	0.024588			452.589	1.44524			452.589	7.5209			452.589	0.093519				274.816	0.104337			274.816	0.00449414
454.385	0.908643			454.385	1			454.385	0.900954			454.385	0.901085			454.385	1				454.385	1.41695			454.385	0.024588			454.385	1.44394			454.385	7.51413			454.385	0.093519				275.92	0.102932			275.92	0.00448495
456.181	0.909799			456.181	1			456.181	0.902201			456.181	0.90233			456.181	1				456.181	1.41579			456.181	0.024588			456.181	1.44266			456.181	7.50745			456.181	0.093519				277.023	0.101571			277.023	0.00447604
457.977	0.910942			457.977	1			457.977	0.903433			457.977	0.903561			457.977	1				457.977	1.41464			457.977	0.024588			457.977	1.44139			457.977	7.50087			457.977	0.093519				278.127	0.100251			278.127	0.0044674
459.773	0.912071			459.773	1			459.773	0.90465			459.773	0.904777			459.773	1				459.773	1.41351			459.773	0.024588			459.773	1.44014			459.773	7.49437			459.773	0.093519				279.231	0.0989718			279.231	0.00445902
461.569	0.913186			461.569	1			461.569	0.905854			461.569	0.905979			461.569	1				461.569	1.4124			461.569	0.024588			461.569	1.43891			461.569	7.48796			461.569	0.093519				280.334	0.0977313			280.334	0.00445089
463.365	0.914288			463.365	1			463.365	0.907043			463.365	0.907166			463.365	1				463.365	1.41129			463.365	0.024588			463.365	1.43769			463.365	7.48163			463.365	0.093519				281.438	0.0965288			281.438	0.004443
465.161	0.915377			465.161	1			465.161	0.908218			465.161	0.90834			465.161	1				465.161	1.41021			465.161	0.024588			465.161	1.43649			465.161	7.47539			465.161	0.093519				282.542	0.095363			282.542	0.00443536
466.957	0.916453			466.957	1			466.957	0.909379			466.957	0.9095			466.957	1				466.957	1.40914			466.957	0.024588			466.957	1.4353			466.957	7.46924			466.957	0.093519				283.645	0.0942329			283.645	0.00442795
468.753	0.917517			468.753	1			468.753	0.910527			468.753	0.910646			468.753	1				468.753	1.40808			468.753	0.024588			468.753	1.43414			468.753	7.46317			468.753	0.093519				284.749	0.0931372			284.749	0.00442076
470.548	0.918567			470.548	1			470.548	0.91166			470.548	0.911778			470.548	1				470.548	1.40703			470.548	0.024588			470.548	1.43298			470.548	7.45718			470.548	0.093519				285.853	0.092075			285.853	0.00441379
472.344	0.919605			472.344	1			472.344	0.912781			472.344	0.912897			472.344	1				472.344	1.40601			472.344	0.024588			472.344	1.43185			472.344	7.45127			472.344	0.093519				286.957	0.0910452			286.957	0.00440704
474.14	0.92063			474.14	1			474.14	0.913888			474.14	0.914003			474.14	1				474.14	1.40499			474.14	0.024588			474.14	1.43072			474.14	7.44544			474.14	0.093519				288.06	0.0900468			288.06	0.00440049
475.936	0.921643			475.936	1			475.936	0.914982			475.936	0.915095			475.936	1				475.936	1.40399			475.936	0.024588			475.936	1.42962			475.936	7.43969			475.936	0.093519				289.164	0.089079			289.164	0.00439415
477.732	0.922643			477.732	1			477.732	0.916062			477.732	0.916175			477.732	1				477.732	1.403			477.732	0.024588			477.732	1.42853			477.732	7.43401			477.732	0.093519				290.268	0.0881407			290.268	0.00438799
479.528	0.923632			479.528	1			479.528	0.91713			479.528	0.917241			479.528	1				479.528	1.40203			479.528	0.024588			479.528	1.42745			479.528	7.42841			479.528	0.093519				291.371	0.0872311			291.371	0.00438203
481.324	0.924609			481.324	1			481.324	0.918185			481.324	0.918295			481.324	1				481.324	1.40106			481.324	0.024588			481.324	1.42639			481.324	7.42289			481.324	0.093519				292.475	0.0863493			292.475	0.00437625
483.12	0.925574			483.12	1			483.12	0.919227			483.12	0.919336			483.12	1				483.12	1.40011			483.12	0.024588			483.12	1.42534			483.12	7.41744			483.12	0.093519				293.579	0.0854944			293.579	0.00437065
484.916	0.926527			484.916	1			484.916	0.920257			484.916	0.920364			484.916	1				484.916	1.39918			484.916	0.024588			484.916	1.4243			484.916	7.41207			484.916	0.093519				294.682	0.0846656			294.682	0.00436523
486.712	0.927468			486.712	1			486.712	0.921275			486.712	0.92138			486.712	1				486.712	1.39826			486.712	0.024588			486.712	1.42328			486.712	7.40677			486.712	0.093519				295.786	0.0838621			295.786	0.00435997
488	0.928136			488	1			488	0.921997			488	0.922101			488	1				488	1.3976			488	0.024588			488	1.42256			488	7.40301			488	0.093519				296.89	0.0830832			296.89	0.00435488
488.508	0.928398			488.508	1			488.508	0.92228			488.508	0.922384			488.508	1				488.508	1.39734			488.508	0.024588			488.508	1.42228			488.508	7.40154			488.508	0.093519				297.993	0.082328			297.993	0.00434994
490.304	0.929317			490.304	1			490.304	0.923273			490.304	0.923376			490.304	1				490.304	1.39645			490.304	0.024588			490.304	1.42128			490.304	7.39638			490.304	0.093519				299.097	0.081596			299.097	0.00434517
492.1	0.930224			492.1	1			492.1	0.924254			492.1	0.924356			492.1	1				492.1	1.39556			492.1	0.024588			492.1	1.4203			492.1	7.39129			492.1	0.093519				300	0.0810137			300	0.00434137
493.896	0.931121			493.896	1			493.896	0.925223			493.896	0.925323			493.896	1				493.896	1.39468			493.896	0.024588			493.896	1.41934			493.896	7.38626			493.896	0.093519				300.201	0.0808863			300.201	0.00434054
495.692	0.932006			495.692	1			495.692	0.92618			495.692	0.92628			495.692	1				495.692	1.39382			495.692	0.024588			495.692	1.41838			495.692	7.38131			495.692	0.093519				301.304	0.0801983			301.304	0.00433605
497.488	0.932881			497.488	1			497.488	0.927126			497.488	0.927224			497.488	1				497.488	1.39297			497.488	0.024588			497.488	1.41744			497.488	7.37642			497.488	0.093519				302.408	0.0795312			302.408	0.00433171
499.284	0.933745			499.284	1			499.284	0.92806			499.284	0.928157			499.284	1				499.284	1.39213			499.284	0.024588			499.284	1.41652			499.284	7.3716			499.284	0.093519				303.512	0.0788846			303.512	0.0043275
501.08	0.934598			501.08	1			501.08	0.928983			501.08	0.929079			501.08	1				501.08	1.3913			501.08	0.024588			501.08	1.4156			501.08	7.36684			501.08	0.093519				304.615	0.0782578			304.615	0.00432343
502.876	0.935441			502.876	1			502.876	0.929895			502.876	0.929989			502.876	1				502.876	1.39048			502.876	0.024588			502.876	1.4147			502.876	7.36215			502.876	0.093519				305.719	0.0776501			305.719	0.00431949
504.672	0.936273			504.672	1			504.672	0.930795			504.672	0.930889			504.672	1				504.672	1.38968			504.672	0.024588			504.672	1.41381			504.672	7.35752			504.672	0.093519				306.823	0.077061			306.823	0.00431567
506.468	0.937095			506.468	1			506.468	0.931684			506.468	0.931777			506.468	1				506.468	1.38888			506.468	0.024588			506.468	1.41293			506.468	7.35295			506.468	0.093519				307.926	0.0764898			307.926	0.00431198
508.264	0.937907			508.264	1			508.264	0.932563			508.264	0.932654			508.264	1				508.264	1.3881			508.264	0.024588			508.264	1.41206			508.264	7.34845			508.264	0.093519				309.03	0.0759361			309.03	0.0043084
510.06	0.938709			510.06	1			510.06	0.933431			510.06	0.933521			510.06	1				510.06	1.38732			510.06	0.024588			510.06	1.41121			510.06	7.344			510.06	0.093519				310.134	0.0753993			310.134	0.00430494
511.856	0.939501			511.856	1			511.856	0.934288			511.856	0.934377			511.856	1				511.856	1.38656			511.856	0.024588			511.856	1.41036			511.856	7.33961			511.856	0.093519				311.237	0.074879			311.237	0.00430159
513.652	0.940283			513.652	1			513.652	0.935135			513.652	0.935222			513.652	1				513.652	1.38581			513.652	0.024588			513.652	1.40953			513.652	7.33529			513.652	0.093519				312.341	0.0743745			312.341	0.00429835
515.448	0.941056			515.448	1			515.448	0.935971			515.448	0.936058			515.448	1				515.448	1.38506			515.448	0.024588			515.448	1.40871			515.448	7.33102			515.448	0.093519				313.445	0.0738855			313.445	0.00429521
517.244	0.941819			517.244	1			517.244	0.936797			517.244	0.936882			517.244	1				517.244	1.38433			517.244	0.024588			517.244	1.4079			517.244	7.32681			517.244	0.093519				314.548	0.0734114			314.548	0.00429218
519.04	0.942572			519.04	1			519.04	0.937612			519.04	0.937697			519.04	1				519.04	1.38361			519.04	0.024588			519.04	1.4071			519.04	7.32265			519.04	0.093519				315.652	0.0729517			315.652	0.00428925
520.836	0.943316			520.836	1			520.836	0.938418			520.836	0.938501			520.836	1				520.836	1.38289			520.836	0.024588			520.836	1.40631			520.836	7.31856			520.836	0.093519				316.756	0.0725061			316.756	0.00428641
522.632	0.944051			522.632	1			522.632	0.939213			522.632	0.939296			522.632	1				522.632	1.38219			522.632	0.024588			522.632	1.40553			522.632	7.31451			522.632	0.093519				317.86	0.0720741			317.86	0.00428366
524.428	0.944777			524.428	1			524.428	0.939999			524.428	0.940081			524.428	1				524.428	1.38149			524.428	0.024588			524.428	1.40477			524.428	7.31053			524.428	0.093519				318.963	0.0716553			318.963	0.00428101
526.224	0.945494			526.224	1			526.224	0.940775			526.224	0.940856			526.224	1				526.224	1.38081			526.224	0.024588			526.224	1.40401			526.224	7.30659			526.224	0.093519				320.067	0.0712493			320.067	0.00427844
528.02	0.946201			528.02	1			528.02	0.941542			528.02	0.941621			528.02	1				528.02	1.38013			528.02	0.024588			528.02	1.40326			528.02	7.30271			528.02	0.093519				321.171	0.0708558			321.171	0.00427596
529.816	0.9469			529.816	1			529.816	0.942299			529.816	0.942377			529.816	1				529.816	1.37947			529.816	0.024588			529.816	1.40252			529.816	7.29888			529.816	0.093519				322.274	0.0704742			322.274	0.00427356
531.612	0.94759			531.612	1			531.612	0.943046			531.612	0.943124			531.612	1				531.612	1.37881			531.612	0.024588			531.612	1.4018			531.612	7.2951			531.612	0.093519				323.378	0.0701043			323.378	0.00427125
533.408	0.948271			533.408	1			533.408	0.943784			533.408	0.943861			533.408	1				533.408	1.37816			533.408	0.024588			533.408	1.40108			533.408	7.29137			533.408	0.093519				324.482	0.0697456			324.482	0.00426901
535.204	0.948944			535.204	1			535.204	0.944513			535.204	0.944589			535.204	1				535.204	1.37752			535.204	0.024588			535.204	1.40037			535.204	7.2877			535.204	0.093519				325.585	0.0693979			325.585	0.00426684
537	0.949609			537	1			537	0.945233			537	0.945308			537	1				537	1.37689			537	0.024588			537	1.39967			537	7.28407			537	0.093519				326.689	0.0690609			326.689	0.00426475
																																										327.793	0.0687342			327.793	0.00426274
																																										328.896	0.0684174			328.896	0.00426079
																																										330	0.0681103			330	0.0042589
[truncated: 3 more columns]

## Sheet: supplementary figure 4f
Supplementary Figure 4e: Model selection using only the simulated fate-mapping data																																							Supplementary Figure 4e: The best fit of model b (curves) to the simulated data (dots with error bars).
Model	B	A	F	C	E	D
delta AICc	0	3.41742	4.15077	13.4578	14.1251	14.3281
