# Supplementary material for: Fate mapping of hematopoietic stem cells reveals two pathways of native thrombopoiesis
Source: Nat Commun. 2022 Aug 3;13:4504. doi: 10.1038/s41467-022-31914-z (PMC9349191; doi:10.1038/s41467-022-31914-z)
Supplement: Supplementary file 4 — Source Data [file 41467_2022_31914_MOESM4_ESM.zip › Source Data/Supplementary_figure_5_data.xlsx]

## Sheet: supplementary figure 5c
Supplementary Figure 5c: Profile likelihood of all parameters of the best selected model																																							Supplementary Figure 4e: The best fit of model b (curves) to the simulated data (dots with error bars).
Parameter:	log_{10}(a\_1hh)
Dot	Line
-3.97439	-4.29582	-4.28392	-4.27201	-4.26011	-4.2482	-4.2363	-4.22439	-4.21249	-4.20058	-4.18868	-4.17677	-4.16487	-4.15296	-4.14106	-4.12915	-4.11725	-4.09344	-4.06963	-4.04582	-4.02201	-3.97439	-3.95058	-3.92677	-3.90296	-3.89106	-3.87915	-3.86725	-3.85534	-3.84344	-3.83153	-3.81963	-3.80772	-3.80177	-3.79582	-3.78987	-3.78392	-3.77796	-3.77201	-3.76606	-3.76011	-3.75415	-3.7482
919.509	924.158	923.909	923.661	923.414	923.168	922.924	922.683	922.445	922.211	921.981	921.756	921.538	921.325	921.121	920.924	920.737	920.392	920.093	919.849	919.665	919.509	919.553	919.687	919.919	920.074	920.255	920.464	920.701	920.967	921.261	921.586	921.94	922.128	922.324	922.528	922.739	922.957	923.183	923.416	923.657	923.905	924.16
Parameter:	log_{10}(a\_1hl)
Dot	Line
-1.91948	-1.97603	-1.97454	-1.97306	-1.97157	-1.97008	-1.96859	-1.9671	-1.96562	-1.96413	-1.96264	-1.96115	-1.95966	-1.95818	-1.95669	-1.9552	-1.95371	-1.95222	-1.95073	-1.94925	-1.94776	-1.94627	-1.94478	-1.94329	-1.94181	-1.94032	-1.93883	-1.93734	-1.93585	-1.93437	-1.93288	-1.93139	-1.9299	-1.92841	-1.92693	-1.92544	-1.92395	-1.92246	-1.91948	-1.91651	-1.91502	-1.91353	-1.91204	-1.91056	-1.90907	-1.90758	-1.90609	-1.9046	-1.90312	-1.90163
919.509	924.207	923.972	923.763	923.516	923.319	923.083	922.875	922.673	922.5	922.287	922.126	921.925	921.776	921.587	921.45	921.273	921.149	920.985	920.873	920.721	920.622	920.482	920.396	920.269	920.196	920.082	920.022	919.92	919.874	919.785	919.752	919.677	919.657	919.595	919.564	919.565	919.523	919.509	919.523	919.631	919.565	919.688	919.636	919.681	919.734	919.794	919.862	919.936	920.018
Parameter:	log_{10}(a\_2hh)
Dot	Line
-1.38359	-1.583	-1.57705	-1.57109	-1.56514	-1.55919	-1.55621	-1.55026	-1.54431	-1.53835	-1.5324	-1.52645	-1.5205	-1.51455	-1.51157	-1.50859	-1.50562	-1.50264	-1.49966	-1.49669	-1.49371	-1.49074	-1.48776	-1.48478	-1.48181	-1.47883	-1.47585	-1.47288	-1.4699	-1.46693	-1.46395	-1.46097	-1.458	-1.45502	-1.45205	-1.44907	-1.44609	-1.44312	-1.44014	-1.43716	-1.43419	-1.43121	-1.42824	-1.42526	-1.42228	-1.41931	-1.41633	-1.41335	-1.41038	-1.4074
919.509	924.217	923.968	923.725	923.487	923.254	923.285	922.916	922.697	922.485	922.278	922.077	921.883	921.695	921.604	921.514	921.426	921.339	921.255	921.172	921.09	921.011	920.933	920.857	920.783	920.711	920.641	920.573	920.506	920.442	920.455	920.318	920.34	920.203	920.233	920.096	920.046	919.997	919.951	919.907	919.866	919.826	919.789	919.753	919.721	919.69	919.662	919.636	919.612	919.591
Parameter:	log_{10}(a\_2hl)
Dot	Line
-1.767	-2.21343	-2.20152	-2.18962	-2.17771	-2.16581	-2.15391	-2.142	-2.1301	-2.11819	-2.11224	-2.10629	-2.10033	-2.09438	-2.08843	-2.08248	-2.07652	-2.07057	-2.06462	-2.05867	-2.05271	-2.04081	-2.02891	-2.02295	-2.017	-2.01105	-2.0051	-1.99319	-1.98129	-1.96938	-1.95748	-1.95152	-1.94557	-1.93962	-1.93367	-1.92771	-1.92176	-1.91581	-1.90986	-1.90688	-1.90093	-1.89795	-1.89498	-1.892	-1.88902	-1.88605	-1.88307	-1.8801	-1.87712	-1.87414
919.509	924.132	923.982	923.831	923.679	923.526	923.371	923.215	923.059	922.902	923.556	923.365	923.159	922.996	922.904	922.755	922.583	922.429	922.3	922.181	922.075	921.88	921.725	921.793	921.673	921.562	921.469	921.271	921.125	920.981	920.841	920.835	920.704	920.77	920.641	920.508	920.588	920.458	920.323	921.111	920.858	922.982	922.896	922.72	922.571	922.4	922.481	922.305	922.114	921.982
Parameter:	log_{10}(a\_2ll)
Dot	Line
-3.00944	-3.23563	-3.22968	-3.22373	-3.21778	-3.21182	-3.20587	-3.19992	-3.18801	-3.17611	-3.1642	-3.1523	-3.14039	-3.12849	-3.11659	-3.10468	-3.09278	-3.08087	-3.06897	-3.05706	-3.03325	-3.00944	-2.98563	-2.97373	-2.96182	-2.94992	-2.93801	-2.92611	-2.92016	-2.9142	-2.90825	-2.9023	-2.89635	-2.89039	-2.88444	-2.87849	-2.87254	-2.86659	-2.86063	-2.85468	-2.8517	-2.84873
919.509	924.28	924.087	923.896	923.707	923.519	923.332	923.148	922.785	922.431	922.089	921.759	921.444	921.145	920.864	920.603	920.365	920.151	919.964	919.806	919.586	919.509	919.597	919.708	919.868	920.079	920.343	920.662	920.844	921.04	921.251	921.478	921.721	921.979	922.254	922.545	922.853	923.178	923.52	923.879	924.066	924.257
Parameter:	log_{10}(a\_3hh)
Dot	Line
-1.97158	-2.11444	-2.11146	-2.10848	-2.10551	-2.10253	-2.09658	-2.09063	-2.08467	-2.07872	-2.07277	-2.06682	-2.06086	-2.05491	-2.04896	-2.04301	-2.03705	-2.0311	-2.02515	-2.0192	-2.00729	-1.99539	-1.98348	-1.97158	-1.95967	-1.94777	-1.93586	-1.92991	-1.92396	-1.91801	-1.91205	-1.9061	-1.90015	-1.8942	-1.88824	-1.88229	-1.87634	-1.87039	-1.86444	-1.85848	-1.85253	-1.84658	-1.8436	-1.84063	-1.83765	-1.83467	-1.8317	-1.82872	-1.82574
919.509	924.229	924.03	923.836	923.646	923.46	923.102	922.761	922.437	922.131	921.842	921.571	921.316	921.079	920.859	920.655	920.469	920.299	920.146	920.01	919.787	919.63	919.537	919.51	919.546	919.645	919.806	919.91	920.03	920.164	920.314	920.479	920.66	920.855	921.066	921.291	921.531	921.786	922.056	922.341	922.64	922.955	923.117	923.284	923.454	923.627	923.805	923.986	924.17
Parameter:	log_{10}(a\_3hl)
Dot	Line
-7.74497	-7.99794	-7.99497	-7.98306	-7.93544	-7.88782	-7.8402	-7.79258	-7.74497	-7.69735	-7.60211	-7.50211	-7.40211	-7.30211	-7.20211	-7.10211	-7.00211	-6.90211	-6.80211	-6.70211	-6.60211	-6.50211	-6.40211	-6.30211	-6.20211	-6.10211	-6.00211	-5.90211	-5.80211	-5.70211	-5.60211	-5.50211	-5.40211	-5.30211	-5.20211	-5.10211	-5.00211	-4.90211	-4.80211	-4.70211	-4.60211	-4.50211	-4.40211	-4.30211	-4.20211	-4.10211	-4.00211	-3.90211	-3.80211	-3.70211
919.509	919.509	919.509	919.509	919.509	919.509	919.509	919.509	919.509	919.509	919.509	919.509	919.509	919.509	919.509	919.509	919.509	919.51	919.51	919.51	919.51	919.51	919.51	919.51	919.51	919.51	919.51	919.51	919.51	919.511	919.511	919.511	919.512	919.512	919.513	919.514	919.515	919.517	919.518	919.521	919.524	919.527	919.532	919.538	919.545	919.555	919.566	919.581	919.6	919.624
Parameter:	log_{10}(a\_3ll)
Dot	Line
-0.816422	-0.948863	-0.947375	-0.945887	-0.944399	-0.94291	-0.941422	-0.939934	-0.938446	-0.936958	-0.93547	-0.933982	-0.932494	-0.931006	-0.929518	-0.928029	-0.926541	-0.925053	-0.923565	-0.922077	-0.920589	-0.919101	-0.917613	-0.916125	-0.914637	-0.913149	-0.91166	-0.910172	-0.908684	-0.907196	-0.905708	-0.90422	-0.902732	-0.901244	-0.899756	-0.898268	-0.896779	-0.895291	-0.893803	-0.892315	-0.890827	-0.889339	-0.887851	-0.886363	-0.884875	-0.883387	-0.881899	-0.88041	-0.878922	-0.877434
919.509	924.168	924.102	924.036	923.971	923.905	923.841	923.776	923.712	923.648	923.584	923.52	923.457	923.394	923.331	923.268	923.206	923.144	923.082	923.021	922.959	922.898	922.837	922.777	922.717	922.657	922.597	922.537	922.478	922.419	922.36	922.302	922.244	922.186	922.128	922.071	922.013	921.956	921.9	921.843	921.787	921.731	921.676	921.62	921.565	921.51	921.456	921.401	921.347	921.293
Parameter:	log_{10}(a\_4hcl)
Dot	Line
-0.965249	-1.1587	-1.15721	-1.15573	-1.15424	-1.15275	-1.15126	-1.14977	-1.14829	-1.1468	-1.14531	-1.14382	-1.14233	-1.14084	-1.13936	-1.13787	-1.13638	-1.13489	-1.1334	-1.13192	-1.13043	-1.12894	-1.12745	-1.12596	-1.12448	-1.12299	-1.1215	-1.12001	-1.11852	-1.11704	-1.11555	-1.11406	-1.11257	-1.11108	-1.10959	-1.10811	-1.10662	-1.10513	-1.10364	-1.10215	-1.10067	-1.09918	-1.09769	-1.0962	-1.09471	-1.09323	-1.09174	-1.09025	-1.08876	-1.08727
919.509	924.181	924.11	924.039	923.969	923.899	923.83	923.761	923.693	923.626	923.559	923.492	923.426	923.361	923.296	923.232	923.168	923.105	923.042	922.98	922.918	922.857	922.797	922.737	922.678	922.619	922.56	922.503	922.445	922.389	922.332	922.277	922.222	922.167	922.113	922.06	922.007	921.955	921.903	921.852	921.801	921.751	921.701	921.652	921.604	921.556	921.509	921.462	921.416	921.37
Parameter:	log_{10}(a\_4lcm)
Dot	Line
-0.382325	-0.55048	-0.547504	-0.544528	-0.54304	-0.541552	-0.540063	-0.538575	-0.537087	-0.535599	-0.534111	-0.532623	-0.531135	-0.529647	-0.528159	-0.526671	-0.525183	-0.523694	-0.522206	-0.520718	-0.51923	-0.517742	-0.516254	-0.514766	-0.513278	-0.51179	-0.510302	-0.508813	-0.507325	-0.505837	-0.504349	-0.502861	-0.501373	-0.499885	-0.498397	-0.496909	-0.495421	-0.493933	-0.492444	-0.490956	-0.489468	-0.48798	-0.486492	-0.485004	-0.483516	-0.482028	-0.48054	-0.479052	-0.477563	-0.476075
919.509	924.158	924.055	923.954	923.903	923.853	923.802	923.752	923.703	923.653	923.603	923.554	923.505	923.456	923.407	923.359	923.31	923.262	923.214	923.166	923.118	923.07	923.023	922.976	922.928	922.882	922.835	922.788	922.742	922.695	922.649	922.603	922.558	922.512	922.467	922.421	922.376	922.331	922.286	922.242	922.197	922.153	922.109	922.065	922.021	921.977	921.934	921.89	921.847	921.804
Parameter:	log_{10}(d\_1h)
Dot	Line
-7.85141	-7.99873	-7.99725	-7.99427	-7.94665	-7.89903	-7.85141	-7.80379	-7.70856	-7.60856	-7.50856	-7.40856	-7.30856	-7.20856	-7.10856	-7.00856	-6.90856	-6.80856	-6.70856	-6.60856	-6.50856	-6.40856	-6.30856	-6.20856	-6.10856	-6.00856	-5.90856	-5.80856	-5.70856	-5.60856	-5.50856	-5.40856	-5.30856	-5.20856	-5.10856	-5.00856	-4.90856	-4.80856	-4.70856	-4.60856	-4.50856	-4.40856	-4.30856	-4.20856	-4.10856	-4.00856	-3.90856	-3.85856	-3.80856	-3.75856
919.509	919.509	919.509	919.509	919.509	919.509	919.509	919.509	919.51	919.51	919.51	919.51	919.51	919.51	919.51	919.51	919.51	919.51	919.511	919.511	919.512	919.512	919.513	919.514	919.515	919.516	919.518	919.521	919.523	919.527	919.532	919.537	919.545	919.554	919.565	919.58	919.598	919.621	919.651	919.687	919.734	919.793	919.867	919.961	920.081	920.233	920.426	920.59	920.674	920.822
Parameter:	log_{10}(d\_2h)
Dot	Line
-1.81198	-2.52924	-2.51734	-2.50544	-2.49353	-2.48163	-2.46972	-2.45782	-2.44591	-2.43401	-2.4221	-2.4102	-2.39829	-2.38639	-2.37448	-2.36258	-2.35067	-2.33877	-2.32686	-2.31496	-2.30901	-2.30305	-2.2971	-2.29115	-2.2852	-2.27924	-2.27329	-2.26734	-2.26139	-2.25544	-2.24948	-2.24353	-2.23758	-2.23163	-2.22567	-2.21972	-2.21377	-2.20782	-2.20186	-2.19591	-2.18996	-2.18401	-2.17805	-2.1721	-2.16615	-2.1602	-2.15424	-2.14829	-2.14234	-2.13639
919.509	924.151	924.097	924.042	923.985	923.927	923.868	923.808	923.746	923.682	923.618	923.552	923.484	923.416	923.345	923.274	923.201	923.126	923.05	922.972	922.933	922.893	922.853	922.813	922.772	922.731	922.69	922.648	922.606	922.563	922.52	922.477	922.434	922.39	922.345	922.301	922.256	922.211	922.165	922.12	922.073	922.027	921.98	921.933	921.886	921.839	921.791	921.743	921.695	921.646
Parameter:	log_{10}(d\_2l)
Dot	Line
-1.30035	-1.34946	-1.34797	-1.34648	-1.34499	-1.3435	-1.34202	-1.34053	-1.33904	-1.33755	-1.33606	-1.33457	-1.33309	-1.3316	-1.33011	-1.32862	-1.32713	-1.32565	-1.32416	-1.32267	-1.32118	-1.31969	-1.31821	-1.31672	-1.31523	-1.31374	-1.31225	-1.31077	-1.30928	-1.30779	-1.3063	-1.30481	-1.30332	-1.30184	-1.30035	-1.29886	-1.29737	-1.29588	-1.2944	-1.29291	-1.29142	-1.28993	-1.28844	-1.28696	-1.28547	-1.28398	-1.28249	-1.281	-1.27952	-1.27803
919.509	924.247	923.95	923.664	923.389	923.123	922.868	922.623	922.387	922.162	921.947	921.741	921.545	921.358	921.181	921.013	920.855	920.706	920.566	920.435	920.313	920.2	920.096	920.001	919.914	919.836	919.767	919.706	919.653	919.609	919.573	919.545	919.525	919.513	919.509	919.514	919.525	919.545	919.573	919.608	919.65	919.7	919.758	919.823	919.895	919.974	920.061	920.154	920.255	920.363
Parameter:	log_{10}(d\_3h)
Dot	Line
-7.86822	-7.99769	-7.9962	-7.99322	-7.98727	-7.96346	-7.91584	-7.86822	-7.8206	-7.72537	-7.62537	-7.52537	-7.42537	-7.32537	-7.22537	-7.12537	-7.02537	-6.92537	-6.82537	-6.72537	-6.62537	-6.52537	-6.42537	-6.32537	-6.22537	-6.12537	-6.02537	-5.92537	-5.82537	-5.72537	-5.62537	-5.52537	-5.42537	-5.32537	-5.22537	-5.12537	-5.02537	-4.92537	-4.82537	-4.72537	-4.62537	-4.52537	-4.42537	-4.32537	-4.22537	-4.12537	-4.02537	-3.92537	-3.82537	-3.72537
919.509	919.509	919.509	919.509	919.509	919.509	919.509	919.509	919.509	919.509	919.509	919.509	919.51	919.51	919.51	919.51	919.51	919.51	919.51	919.51	919.51	919.51	919.51	919.511	919.511	919.512	919.512	919.513	919.514	919.515	919.516	919.518	919.52	919.523	919.526	919.531	919.536	919.543	919.552	919.563	919.577	919.595	919.617	919.644	919.68	919.724	919.78	919.85	919.939	920.052
Parameter:	log_{10}(d\_3l)
Dot	Line
-7.67526	-7.99818	-7.99669	-7.98478	-7.96097	-7.91335	-7.86574	-7.81812	-7.7705	-7.72288	-7.67526	-7.62764	-7.5324	-7.4324	-7.3324	-7.2324	-7.1324	-7.0324	-6.9324	-6.8324	-6.7324	-6.6324	-6.5324	-6.4324	-6.3324	-6.2324	-6.1324	-6.0324	-5.9324	-5.8324	-5.7324	-5.6324	-5.5324	-5.4324	-5.3324	-5.2324	-5.1324	-5.0324	-4.9324	-4.8324	-4.7324	-4.6324	-4.5324	-4.4324	-4.3324	-4.2324	-4.1324	-4.0324	-3.9324	-3.8324
919.509	919.509	919.509	919.509	919.509	919.509	919.509	919.509	919.509	919.509	919.509	919.509	919.509	919.509	919.509	919.509	919.509	919.509	919.509	919.509	919.509	919.509	919.509	919.51	919.51	919.51	919.51	919.51	919.51	919.51	919.51	919.51	919.51	919.51	919.51	919.511	919.511	919.511	919.512	919.512	919.513	919.514	919.515	919.516	919.518	919.52	919.523	919.527	919.531	919.537
Parameter:	log_{10}(d\_4h)
Dot	Line
-7.24973	-7.99824	-7.99675	-7.99378	-7.98782	-7.96401	-7.9164	-7.86878	-7.82116	-7.77354	-7.72592	-7.6783	-7.63068	-7.58306	-7.53544	-7.48782	-7.44021	-7.39259	-7.34497	-7.29735	-7.24973	-7.20211	-7.10687	-7.00687	-6.90687	-6.80687	-6.70687	-6.60687	-6.50687	-6.40687	-6.30687	-6.20687	-6.10687	-6.00687	-5.90687	-5.80687	-5.70687	-5.60687	-5.50687	-5.40687	-5.30687	-5.20687	-5.10687	-5.00687	-4.90687	-4.80687	-4.70687	-4.60687	-4.50687	-4.40687
919.509	919.509	919.509	919.509	919.509	919.509	919.509	919.509	919.509	919.509	919.509	919.509	919.509	919.509	919.509	919.509	919.509	919.509	919.509	919.509	919.509	919.509	919.509	919.509	919.509	919.509	919.509	919.509	919.509	919.51	919.51	919.51	919.51	919.51	919.51	919.51	919.51	919.51	919.51	919.51	919.51	919.51	919.511	919.511	919.511	919.512	919.512	919.513	919.514	919.515
Parameter:	log_{10}(d\_4l)
Dot	Line
-7.23618	-7.99808	-7.95046	-7.90284	-7.85522	-7.80761	-7.75999	-7.71237	-7.66475	-7.61713	-7.56951	-7.52189	-7.47427	-7.42665	-7.37903	-7.33142	-7.2838	-7.23618	-7.18856	-7.09332	-6.99332	-6.89332	-6.79332	-6.69332	-6.59332	-6.49332	-6.39332	-6.29332	-6.19332	-6.09332	-5.99332	-5.89332	-5.79332	-5.69332	-5.59332	-5.49332	-5.39332	-5.29332	-5.19332	-5.09332	-4.99332	-4.89332	-4.79332	-4.69332	-4.59332	-4.49332	-4.39332	-4.29332	-4.19332	-4.09332
919.509	919.509	919.509	919.509	919.509	919.509	919.509	919.509	919.509	919.509	919.509	919.509	919.509	919.509	919.509	919.509	919.509	919.509	919.509	919.509	919.509	919.509	919.509	919.509	919.509	919.509	919.509	919.509	919.509	919.509	919.509	919.51	919.51	919.51	919.51	919.51	919.51	919.51	919.51	919.51	919.51	919.51	919.51	919.51	919.511	919.511	919.511	919.512	919.513	919.513
Parameter:	log_{10}(f1h)
Dot	Line
-0.902378	-0.915771	-0.914283	-0.912795	-0.911307	-0.909819	-0.908331	-0.906843	-0.905354	-0.902378	-0.899402	-0.897914	-0.896426	-0.894938	-0.89345	-0.891962	-0.890474	-0.888985
919.509	924.394	923.382	922.484	921.702	921.038	920.491	920.063	919.756	919.509	919.76	920.075	920.518	921.091	921.795	922.63	923.6	924.704
Parameter:	log_{10}(g\_init\_f2h)
Dot	Line
-0.802954	-0.871406	-0.869918	-0.86843	-0.866942	-0.865454	-0.863966	-0.862478	-0.86099	-0.859502	-0.856525	-0.853549	-0.850573	-0.847597	-0.844621	-0.841644	-0.838668	-0.835692	-0.832716	-0.82974	-0.826764	-0.823787	-0.820811	-0.817835	-0.814859	-0.808906	-0.802954	-0.797002	-0.791049	-0.788073	-0.785097	-0.782121	-0.779144	-0.776168	-0.773192	-0.770216	-0.76724	-0.764264	-0.761287	-0.758311	-0.755335	-0.752359	-0.749383	-0.746406	-0.74343	-0.740454	-0.737478	-0.734502	-0.731525	-0.728549
919.509	924.141	923.934	923.732	923.535	923.343	923.156	922.974	922.797	922.625	922.295	921.984	921.693	921.421	921.167	920.933	920.717	920.52	920.34	920.18	920.037	919.911	919.803	919.713	919.639	919.542	919.509	919.54	919.63	919.697	919.779	919.874	919.982	920.104	920.239	920.386	920.545	920.716	920.899	921.093	921.298	921.513	921.739	921.975	922.22	922.475	922.738	923.011	923.292	923.582
Parameter:	log_{10}(g\_init\_f2l)
Dot	Line
-0.943853	-1.15219	-1.14623	-1.14028	-1.13433	-1.12838	-1.12242	-1.11647	-1.11052	-1.09862	-1.08671	-1.07481	-1.0629	-1.051	-1.03909	-1.02719	-1.01528	-1.00338	-0.991472	-0.967663	-0.943853	-0.920044	-0.896234	-0.884329	-0.872425	-0.866472	-0.86052	-0.854568	-0.848615	-0.842663	-0.83671	-0.830758	-0.824806	-0.821829	-0.818853	-0.815877	-0.812901	-0.809925	-0.806948
919.509	924.195	923.99	923.786	923.585	923.386	923.188	922.994	922.801	922.426	922.063	921.714	921.382	921.069	920.776	920.507	920.263	920.048	919.864	919.603	919.509	919.615	919.958	920.232	920.582	920.787	921.013	921.262	921.534	921.83	922.151	922.499	922.873	923.07	923.275	923.487	923.706	923.933	924.168
Parameter:	log_{10}(init\_n1h)
Dot	Line
-1.69289	-1.71818	-1.7167	-1.71521	-1.71372	-1.71223	-1.71074	-1.70926	-1.70777	-1.70628	-1.70479	-1.7033	-1.70181	-1.70033	-1.69884	-1.69586	-1.69289	-1.68991	-1.68693	-1.68545	-1.68396	-1.68247	-1.68098	-1.67949	-1.67801	-1.67652	-1.67503	-1.67354	-1.67205	-1.67056	-1.66908	-1.66759
919.509	924.154	923.635	923.145	922.685	922.255	921.856	921.486	921.148	920.84	920.564	920.319	920.106	919.925	919.776	919.576	919.509	919.577	919.782	919.936	920.126	920.35	920.611	920.907	921.24	921.609	922.016	922.459	922.939	923.458	924.014	924.609
Parameter:	log_{10}(init\_r2)
Dot	Line
0.337496	0.280949	0.282437	0.283925	0.285413	0.286901	0.288389	0.289877	0.291365	0.292853	0.294341	0.29583	0.297318	0.298806	0.300294	0.301782	0.30327	0.304758	0.307734	0.310711	0.313687	0.316663	0.319639	0.322615	0.325591	0.328568	0.331544	0.33452	0.337496	0.340472	0.343449	0.346425	0.349401	0.352377	0.355353	0.35833	0.361306	0.364282	0.367258	0.368746	0.370234	0.371722	0.373211	0.374699	0.376187	0.377675	0.379163	0.380651	0.382139	0.383627
919.509	924.304	924.063	923.827	923.597	923.374	923.156	922.944	922.738	922.538	922.344	922.157	921.975	921.8	921.631	921.468	921.311	921.161	920.879	920.622	920.392	920.188	920.009	919.858	919.733	919.636	919.566	919.524	919.509	919.524	919.566	919.638	919.739	919.87	920.03	920.221	920.442	920.695	920.978	921.132	921.317	921.463	921.665	921.827	922.044	922.223	922.457	922.652	922.903	923.114
Parameter:	log_{10}(init\_r3)
Dot	Line
0.102203	-0.0257734	-0.0227972	-0.019821	-0.0168448	-0.0138686	-0.0108925	-0.00791627	-0.00494008	-0.00196389	0.0010123	0.00398849	0.00696469	0.00994088	0.0129171	0.0158933	0.0188694	0.0218456	0.0248218	0.027798	0.0307742	0.0337504	0.0367266	0.0397028	0.042679	0.0456552	0.0486314	0.0545837	0.0605361	0.0664885	0.0724409	0.0783933	0.0843456	0.090298	0.0962504	0.102203	0.108155	0.114108	0.12006	0.126012	0.131965	0.137917	0.143869	0.149822	0.152798	0.155774	0.15875	0.161727	0.164703	0.167679
919.509	924.232	924.025	923.822	923.624	923.43	923.24	923.054	922.872	922.695	922.523	922.354	922.191	922.031	921.877	921.726	921.581	921.44	921.303	921.172	921.045	920.922	920.805	920.692	920.584	920.482	920.384	920.203	920.042	919.902	919.783	919.684	919.608	919.553	919.52	919.509	919.522	919.557	919.617	919.7	919.807	919.938	920.095	920.277	920.378	920.485	920.598	920.718	920.845	920.979
Parameter:	log_{10}(init\_r4)
Dot	Line
0.125702	-0.0201311	-0.0171549	-0.0141787	-0.0112025	-0.00822633	-0.00525014	-0.00227394	0.000702246	0.00665463	0.012607	0.0185594	0.0245118	0.0304642	0.0364165	0.0423689	0.0483213	0.0542737	0.0602261	0.0661784	0.0721308	0.0780832	0.0840356	0.089988	0.0959403	0.101893	0.113797	0.125702	0.137607	0.149512	0.155464	0.161417	0.167369	0.173321	0.179274	0.185226	0.191178	0.197131	0.203083	0.209036	0.214988	0.22094	0.226893	0.232845	0.238797	0.24475	0.247726	0.250702	0.253678	0.256655
919.509	924.202	924.014	923.83	923.65	923.474	923.301	923.132	922.966	922.647	922.343	922.054	921.78	921.521	921.278	921.051	920.839	920.643	920.462	920.297	920.148	920.014	919.896	919.794	919.707	919.636	919.542	919.509	919.54	919.632	919.701	919.785	919.885	920	920.13	920.275	920.436	920.611	920.801	921.006	921.225	921.459	921.708	921.971	922.248	922.539	922.691	922.845	923.003	923.165
Parameter:	log_{10}(init\_rcl)
Dot	Line
1.58382	1.39334	1.3993	1.40525	1.4112	1.41715	1.42311	1.42906	1.43501	1.44096	1.44692	1.45287	1.45882	1.46477	1.47668	1.48858	1.50049	1.51239	1.5243	1.5362	1.56001	1.58382	1.60763	1.63144	1.64334	1.65525	1.66715	1.67311	1.67906	1.68501	1.69096	1.69692	1.70287	1.70882	1.71477	1.72072	1.72668	1.73263	1.73858	1.74453
919.509	924.313	924.055	923.801	923.552	923.309	923.071	922.838	922.611	922.39	922.176	921.968	921.767	921.572	921.205	920.869	920.566	920.296	920.064	919.869	919.602	919.509	919.606	919.903	920.13	920.412	920.749	920.939	921.142	921.361	921.593	921.84	922.102	922.378	922.669	922.974	923.294	923.629	923.979	924.344
Parameter:	log_{10}(init\_rcm)
Dot	Line
1.64061	1.39061	1.40251	1.41442	1.42632	1.43823	1.45013	1.46204	1.47394	1.48585	1.49775	1.50966	1.52156	1.53347	1.54537	1.56918	1.59299	1.64061	1.68823	1.70013	1.71204	1.72394	1.73585	1.74775	1.75966	1.76561	1.77156	1.77751	1.78347	1.78942	1.79537	1.80132	1.80728	1.81323	1.81918	1.82513
919.509	924.309	923.953	923.602	923.257	922.92	922.592	922.272	921.964	921.667	921.384	921.115	920.862	920.625	920.408	920.033	919.751	919.509	919.781	919.94	920.139	920.378	920.658	920.982	921.349	921.55	921.762	921.985	922.22	922.466	922.724	922.994	923.276	923.569	923.875	924.192
Parameter:	log_{10}(init\_s2)
Dot	Line
0.275808	0.171641	0.174617	0.177593	0.18057	0.183546	0.186522	0.189498	0.192474	0.195451	0.198427	0.201403	0.204379	0.207355	0.210331	0.216284	0.222236	0.228189	0.234141	0.240093	0.246046	0.251998	0.263903	0.275808	0.287712	0.299617	0.30557	0.311522	0.317474	0.323427	0.329379	0.335331	0.338308	0.341284	0.34426	0.347236	0.350212	0.353189	0.356165	0.359141	0.362117	0.365093	0.36807	0.371046	0.374022
919.509	924.255	923.995	923.742	923.496	923.256	923.024	922.799	922.58	922.369	922.165	921.969	921.779	921.597	921.423	921.095	920.798	920.53	920.293	920.087	919.912	919.767	919.574	919.509	919.576	919.775	919.925	920.109	920.327	920.58	920.867	921.19	921.365	921.548	921.74	921.941	922.151	922.37	922.598	922.835	923.081	923.337	923.601	923.874	924.157
Parameter:	log_{10}(init\_s3)
Dot	Line
0.230822	0.0879649	0.0909411	0.0939173	0.0968935	0.0998697	0.102846	0.105822	0.111774	0.117727	0.123679	0.129632	0.135584	0.141536	0.147489	0.153441	0.159394	0.165346	0.171298	0.177251	0.183203	0.195108	0.207013	0.218917	0.230822	0.242727	0.254632	0.266536	0.272489	0.278441	0.284394	0.290346	0.296298	0.302251	0.308203	0.314155	0.320108	0.32606	0.332013	0.337965	0.343917	0.34987	0.355822	0.361774	0.364751	0.367727	0.370703	0.373679	0.376655	0.379632
919.509	924.284	924.085	923.891	923.701	923.515	923.333	923.156	922.814	922.489	922.181	921.891	921.617	921.36	921.12	920.897	920.691	920.502	920.329	920.174	920.034	919.805	919.642	919.544	919.509	919.539	919.632	919.786	919.887	920.002	920.133	920.279	920.44	920.616	920.807	921.012	921.232	921.466	921.715	921.978	922.256	922.547	922.852	923.172	923.337	923.505	923.677	923.852	924.03	924.212
Parameter:	log_{10}(init\_s4)
Dot	Line
0.687765	0.538956	0.544908	0.55086	0.556813	0.562765	0.568718	0.57467	0.580622	0.586575	0.592527	0.59848	0.604432	0.610384	0.616337	0.628241	0.640146	0.652051	0.663956	0.687765	0.711575	0.72348	0.735384	0.747289	0.753241	0.759194	0.765146	0.771099	0.777051	0.783003	0.788956	0.794908	0.80086	0.806813	0.812765	0.818718	0.821694	0.82467	0.827646
919.509	924.349	923.99	923.642	923.307	922.984	922.674	922.377	922.093	921.822	921.566	921.323	921.095	920.881	920.682	920.329	920.037	919.808	919.643	919.509	919.644	919.813	920.051	920.357	920.535	920.731	920.944	921.173	921.42	921.683	921.963	922.26	922.573	922.903	923.249	923.611	923.799	923.99	924.185
Parameter:	log_{10}(init\_x1h)
Dot	Line
2.15416	2.11993	2.12142	2.12291	2.1244	2.12589	2.12737	2.12886	2.13035	2.13184	2.13333	2.13481	2.1363	2.13779	2.13928	2.14226	2.14523	2.14821	2.15416	2.16011	2.16309	2.16606	2.16904	2.17053	2.17202	2.17351	2.17499	2.17648	2.17797	2.17946	2.18095	2.18243	2.18392	2.18541	2.1869
919.509	924.278	923.883	923.504	923.142	922.795	922.466	922.153	921.857	921.578	921.315	921.07	920.843	920.633	920.44	920.108	919.848	919.66	919.509	919.664	919.859	920.134	920.489	920.698	920.927	921.178	921.449	921.742	922.055	922.391	922.748	923.127	923.528	923.951	924.396
Parameter:	log_{10}(init\_x2h)
Dot	Line
2.02154	1.98582	1.98731	1.9888	1.99029	1.99178	1.99326	1.99475	1.99624	1.99773	1.99922	2.00071	2.00219	2.00368	2.00517	2.00666	2.00963	2.01261	2.01559	2.02154	2.02749	2.03047	2.03344	2.03493	2.03642	2.03791	2.0394	2.04088	2.04237	2.04386	2.04535	2.04684	2.04832	2.04981	2.0513	2.05279	2.05428
919.509	924.404	924.018	923.647	923.291	922.95	922.624	922.313	922.018	921.738	921.474	921.226	920.994	920.778	920.579	920.396	920.08	919.832	919.654	919.509	919.657	919.844	920.108	920.27	920.451	920.652	920.873	921.115	921.377	921.66	921.964	922.288	922.634	923.001	923.39	923.801	924.234
Parameter:	log_{10}(init\_x2l)
Dot	Line
1.928	1.89079	1.89228	1.89377	1.89526	1.89675	1.89823	1.89972	1.90121	1.9027	1.90419	1.90567	1.90716	1.90865	1.91014	1.91311	1.91609	1.91907	1.92204	1.928	1.93395	1.93692	1.9399	1.94288	1.94585	1.94734	1.94883	1.95032	1.9518	1.95329	1.95478	1.95627	1.95776	1.95925	1.96073	1.96222	1.96371
919.509	924.404	924.028	923.667	923.32	922.987	922.67	922.366	922.078	921.804	921.545	921.302	921.073	920.86	920.662	920.312	920.024	919.8	919.639	919.509	919.641	919.807	920.039	920.338	920.705	920.914	921.139	921.382	921.643	921.92	922.214	922.526	922.855	923.201	923.564	923.945	924.343
Parameter:	log_{10}(init\_x3h)
Dot	Line
2.08165	2.05189	2.05338	2.05486	2.05635	2.05784	2.05933	2.06082	2.06231	2.06379	2.06528	2.06677	2.06826	2.06975	2.07123	2.07272	2.0757	2.07867	2.08165	2.08463	2.0876	2.09058	2.09356	2.09504	2.09653	2.09802	2.09951	2.101	2.10248	2.10397	2.10546	2.10695	2.10844	2.10992	2.11141	2.1129	2.11439
919.509	924.405	923.915	923.451	923.014	922.604	922.22	921.863	921.531	921.226	920.947	920.693	920.464	920.261	920.083	919.929	919.695	919.556	919.509	919.553	919.684	919.899	920.195	920.372	920.568	920.783	921.016	921.266	921.534	921.819	922.12	922.437	922.77	923.118	923.48	923.857	924.248
Parameter:	log_{10}(init\_x3l)
Dot	Line
2.06205	2.01592	2.01741	2.01889	2.02038	2.02187	2.02336	2.02485	2.02633	2.02782	2.02931	2.0308	2.03229	2.03526	2.03824	2.04122	2.04419	2.04717	2.05014	2.0561	2.06205	2.068	2.07395	2.07693	2.07991	2.08288	2.08586	2.08883	2.09032	2.09181	2.0933	2.09479	2.09628	2.09776	2.09925	2.10074	2.10223	2.10372	2.1052	2.10669	2.10818
919.509	924.171	923.88	923.598	923.326	923.062	922.807	922.562	922.325	922.098	921.88	921.672	921.473	921.103	920.771	920.477	920.222	920.005	919.827	919.589	919.509	919.588	919.827	920.006	920.225	920.484	920.783	921.122	921.306	921.501	921.705	921.919	922.143	922.377	922.621	922.875	923.138	923.411	923.694	923.987	924.29
Parameter:	log_{10}(init\_x4h)
Dot	Line
1.99394	1.93888	1.94036	1.94185	1.94334	1.94483	1.94632	1.9478	1.94929	1.95078	1.95227	1.95376	1.95525	1.95822	1.9612	1.96417	1.96715	1.97013	1.9731	1.97608	1.98203	1.98798	1.99394	1.99989	2.00584	2.01179	2.01477	2.01775	2.02072	2.0237	2.02667	2.02965	2.03263	2.0356	2.03858	2.04007	2.04155	2.04304	2.04453	2.04602	2.04751	2.049	2.05048	2.05197	2.05346
919.509	924.337	924.069	923.81	923.558	923.315	923.08	922.852	922.632	922.42	922.216	922.02	921.832	921.478	921.154	920.861	920.597	920.363	920.158	919.982	919.715	919.558	919.51	919.565	919.722	919.978	920.142	920.329	920.539	920.772	921.027	921.304	921.602	921.922	922.263	922.441	922.624	922.812	923.006	923.204	923.407	923.615	923.828	924.046	924.268
Parameter:	log_{10}(init\_x4l)
Dot	Line
1.95721	1.87388	1.87686	1.87983	1.88281	1.88578	1.88876	1.89174	1.89471	1.89769	1.90067	1.90364	1.90662	1.90959	1.91257	1.91555	1.9215	1.92745	1.9334	1.93936	1.94531	1.95721	1.96912	1.97507	1.98102	1.98698	1.99293	1.9959	1.99888	2.00186	2.00483	2.00781	2.01078	2.01376	2.01674	2.01971	2.02269	2.02567	2.02864	2.03162	2.03311
919.509	924.371	924.042	923.723	923.415	923.118	922.831	922.556	922.292	922.04	921.798	921.568	921.35	921.144	920.949	920.766	920.437	920.156	919.924	919.743	919.613	919.509	919.619	919.757	919.95	920.2	920.508	920.684	920.875	921.081	921.302	921.538	921.79	922.058	922.341	922.64	922.955	923.286	923.634	923.998	924.186
Parameter:	k\_cl
Dot	Line
0.0139759	0.00951157	0.0109997	0.0124878	0.0139759	0.0154639	0.016952	0.0184401	0.0199282	0.0214163
919.509	924.763	921.535	919.948	919.509	919.833	920.642	921.746	923.028	924.413
Parameter:	k\_cm
Dot	Line
0.057422	0.0380768	0.0395649	0.041053	0.0425411	0.0440292	0.0455173	0.0470054	0.0484935	0.0499816	0.0514697	0.0529578	0.0544459	0.057422	0.0603982	0.0618863	0.0633744	0.0648625	0.0663506	0.0678387	0.0693268	0.0708149	0.072303	0.0737911	0.0752792	0.0767673	0.0782554	0.0797435
919.509	924.315	923.707	923.148	922.631	922.152	921.707	921.293	920.907	920.547	920.209	919.897	919.674	919.509	919.652	919.817	920.036	920.302	920.609	920.952	921.327	921.73	922.157	922.605	923.072	923.553	924.048	924.554
Parameter:	log_{10}(l\_1h)
Dot	Line
-1.66021	-1.68997	-1.68848	-1.68699	-1.68551	-1.68402	-1.68253	-1.68104	-1.67955	-1.67806	-1.67658	-1.67509	-1.6736	-1.67211	-1.67062	-1.66914	-1.66765	-1.66616	-1.66467	-1.66318	-1.6617	-1.66021	-1.65872	-1.65723	-1.65574	-1.65426	-1.65277	-1.65128	-1.64979	-1.6483	-1.64681	-1.64533	-1.64384	-1.64235	-1.64086	-1.63937	-1.63789	-1.6364	-1.63491	-1.63342	-1.63193
919.509	924.191	923.736	923.303	922.894	922.508	922.145	921.806	921.49	921.197	920.927	920.681	920.459	920.259	920.084	919.931	919.802	919.697	919.615	919.556	919.521	919.509	919.735	920.195	920.21	920.216	920.809	920.881	921.721	921.809	921.535	921.405	921.268	921.899	921.496	922.048	922.843	923.129	923.526	924.045	925.16
Parameter:	log_{10}(l\_2h)
Dot	Line
-1.10404	-1.12636	-1.12487	-1.12338	-1.1219	-1.12041	-1.11892	-1.11743	-1.11594	-1.11446	-1.11297	-1.11148	-1.10999	-1.1085	-1.10702	-1.10553	-1.10404	-1.10255	-1.10106	-1.09957	-1.09809	-1.0966	-1.09511	-1.09362
919.509	924.274	923.671	923.107	922.582	922.098	921.654	921.25	920.888	920.567	920.289	920.052	919.857	919.706	919.597	919.531	919.509	919.692	920.069	920.858	921.976	923.326	923.637	925.036
Parameter:	log_{10}(l\_2l)
Dot	Line
-1.00451	-1.05064	-1.04915	-1.04767	-1.04618	-1.04469	-1.0432	-1.04171	-1.04023	-1.03874	-1.03725	-1.03576	-1.03427	-1.03279	-1.0313	-1.02981	-1.02832	-1.02683	-1.02535	-1.02386	-1.02237	-1.02088	-1.01939	-1.0179	-1.01642	-1.01493	-1.01344	-1.01195	-1.01046	-1.00898	-1.00749	-1.006	-1.00451	-1.00302	-1.00154	-1.00005	-0.99856	-0.997071	-0.995583	-0.994095	-0.992607	-0.991119	-0.989631	-0.988143	-0.986655	-0.985167	-0.983679	-0.982191	-0.980702	-0.979214
919.509	924.198	923.883	923.579	923.288	923.009	922.741	922.485	922.241	922.008	921.786	921.576	921.376	921.187	921.009	920.842	920.685	920.539	920.402	920.276	920.16	920.054	919.958	919.871	919.794	919.726	919.668	919.619	919.579	919.548	919.527	919.514	919.509	919.514	919.527	919.549	919.579	919.617	919.663	919.718	919.78	919.851	919.929	920.016	920.11	920.211	920.32	920.437	920.561	920.692
Parameter:	log_{10}(l\_3h)
Dot	Line
-1.69642	-1.93452	-1.92856	-1.92261	-1.91666	-1.91071	-1.90475	-1.8988	-1.89285	-1.8869	-1.88094	-1.87499	-1.86904	-1.86309	-1.85714	-1.85118	-1.84523	-1.83928	-1.83333	-1.82737	-1.82142	-1.81547	-1.80952	-1.80356	-1.79761	-1.79166	-1.78571	-1.77975	-1.7738	-1.76785	-1.7619	-1.75594	-1.74999	-1.74404	-1.73809	-1.73214	-1.72618	-1.72023	-1.71428	-1.70833	-1.70237	-1.69642	-1.69047	-1.68452	-1.67856	-1.67261	-1.66666	-1.66071	-1.65475	-1.6488
919.509	924.201	924.045	923.889	923.733	923.576	923.421	923.265	923.109	922.954	922.8	922.646	922.493	922.342	922.191	922.042	921.894	921.748	921.603	921.461	921.321	921.184	921.05	920.918	920.79	920.666	920.546	920.43	920.319	920.212	920.112	920.017	919.929	919.847	919.773	919.707	919.649	919.6	919.561	919.533	919.515	919.509	919.516	919.537	919.572	919.622	919.688	919.772	919.874	919.996
Parameter:	log_{10}(l\_3l)
Dot	Line
-0.851919	-0.920372	-0.918884	-0.917396	-0.915907	-0.914419	-0.912931	-0.911443	-0.909955	-0.908467	-0.906979	-0.905491	-0.904003	-0.902515	-0.901027	-0.899538	-0.89805	-0.896562	-0.895074	-0.893586	-0.892098	-0.89061	-0.889122	-0.887634	-0.886146	-0.884657	-0.883169	-0.881681	-0.880193	-0.878705	-0.877217	-0.875729	-0.874241	-0.872753	-0.871265	-0.869777	-0.868288	-0.8668	-0.865312	-0.863824	-0.862336	-0.860848	-0.85936	-0.857872	-0.856384	-0.854896	-0.853407	-0.851919	-0.850431	-0.848943
919.509	924.193	923.99	923.792	923.598	923.409	923.225	923.044	922.869	922.698	922.531	922.369	922.212	922.059	921.91	921.766	921.627	921.492	921.362	921.236	921.114	920.997	920.885	920.776	920.673	920.574	920.479	920.389	920.303	920.221	920.145	920.072	920.004	919.94	919.881	919.826	919.776	919.73	919.688	919.651	919.618	919.589	919.565	919.545	919.53	919.519	919.512	919.509	919.511	919.518
Parameter:	log_{10}(l\_4h)
Dot	Line
-0.698832	-0.76282	-0.761332	-0.759844	-0.758356	-0.756868	-0.75538	-0.753892	-0.752404	-0.750916	-0.749428	-0.74794	-0.746451	-0.744963	-0.743475	-0.741987	-0.740499	-0.739011	-0.737523	-0.736035	-0.734547	-0.733059	-0.73157	-0.730082	-0.728594	-0.727106	-0.725618	-0.72413	-0.722642	-0.721154	-0.719666	-0.718178	-0.71669	-0.715201	-0.713713	-0.712225	-0.710737	-0.709249	-0.707761	-0.706273	-0.704785	-0.703297	-0.701809	-0.70032	-0.698832	-0.697344	-0.695856	-0.694368	-0.69288	-0.691392
919.509	924.291	924.062	923.838	923.621	923.41	923.205	923.005	922.812	922.624	922.442	922.266	922.096	921.932	921.773	921.62	921.473	921.331	921.194	921.064	920.938	920.819	920.704	920.595	920.492	920.394	920.301	920.213	920.131	920.054	919.982	919.915	919.854	919.798	919.746	919.7	919.659	919.623	919.592	919.566	919.545	919.529	919.517	919.511	919.51	919.513	920.133	920.732	921.572	922.171
Parameter:	log_{10}(l\_4l)
Dot	Line
-0.493508	-0.556008	-0.55452	-0.553032	-0.551544	-0.550056	-0.548567	-0.547079	-0.545591	-0.544103	-0.542615	-0.541127	-0.539639	-0.538151	-0.536663	-0.535175	-0.533687	-0.532198	-0.53071	-0.529222	-0.527734	-0.526246	-0.524758	-0.52327	-0.521782	-0.520294	-0.518806	-0.517317	-0.515829	-0.514341	-0.512853	-0.511365	-0.509877	-0.508389	-0.506901	-0.505413	-0.503925	-0.502437	-0.500948	-0.49946	-0.497972	-0.496484	-0.494996	-0.493508	-0.49202	-0.490532	-0.489044	-0.487556	-0.486067	-0.484579
919.509	924.148	923.933	923.723	923.518	923.318	923.124	922.934	922.749	922.569	922.394	922.224	922.059	921.899	921.744	921.594	921.449	921.31	921.175	921.046	920.922	920.802	920.688	920.58	920.476	920.377	920.284	920.196	920.113	920.036	919.963	919.896	919.834	919.778	919.727	919.681	919.641	919.606	919.576	919.552	919.533	919.52	919.512	919.509	919.513	919.521	919.536	919.555	919.738	919.612
Parameter:	log_{10}(q\_2h)
Dot	Line
-7.87148	-7.99796	-7.99648	-7.99052	-7.96671	-7.91909	-7.87148	-7.82386	-7.72862	-7.62862	-7.52862	-7.42862	-7.32862	-7.22862	-7.12862	-7.02862	-6.92862	-6.82862	-6.72862	-6.62862	-6.52862	-6.42862	-6.32862	-6.22862	-6.12862	-6.02862	-5.92862	-5.82862	-5.72862	-5.62862	-5.52862	-5.42862	-5.32862	-5.22862	-5.12862	-5.02862	-4.92862	-4.82862	-4.72862	-4.62862	-4.52862	-4.42862	-4.32862	-4.22862	-4.12862	-4.02862	-3.92862	-3.82862	-3.72862	-3.62862
919.509	919.509	919.509	919.509	919.509	919.509	919.509	919.509	919.509	919.509	919.509	919.509	919.509	919.509	919.509	919.509	919.51	919.51	919.51	919.51	919.51	919.51	919.51	919.51	919.51	919.51	919.51	919.51	919.511	919.511	919.511	919.512	919.512	919.513	919.514	919.516	919.517	919.519	919.522	919.525	919.529	919.534	919.54	919.548	919.558	919.571	919.587	919.607	919.633	919.666
Parameter:	log_{10}(q\_3h)
Dot	Line
-1.84504	-1.95219	-1.94921	-1.94623	-1.94326	-1.94028	-1.9373	-1.93433	-1.93135	-1.92838	-1.9254	-1.92242	-1.91945	-1.91647	-1.91349	-1.91052	-1.90754	-1.90457	-1.90159	-1.89861	-1.89564	-1.89266	-1.88969	-1.88671	-1.88373	-1.88076	-1.87778	-1.8748	-1.87183	-1.87034	-1.86885	-1.86588	-1.8629	-1.85992	-1.85695	-1.85397	-1.85099	-1.84504	-1.83909	-1.83611	-1.83314	-1.83016	-1.82719	-1.82421	-1.82123	-1.81826	-1.81528	-1.8123	-1.80933	-1.80784
919.509	924.158	923.996	923.836	923.676	923.518	923.361	923.205	923.05	922.897	922.745	922.594	922.444	922.296	922.148	922.002	921.858	921.715	921.573	921.432	921.293	921.155	921.018	920.883	920.749	920.616	920.485	920.355	920.227	920.503	920.31	920.054	919.857	919.755	919.669	919.602	919.761	919.51	919.548	919.599	919.672	919.768	919.887	920.031	920.199	920.394	920.614	920.861	921.136	921.285
Parameter:	log_{10}(q\_4h)
Dot	Line
-1.29798	-1.86197	-1.85601	-1.85006	-1.84411	-1.83816	-1.8322	-1.82625	-1.8203	-1.81435	-1.80839	-1.80244	-1.79649	-1.79054	-1.78458	-1.77863	-1.77268	-1.76673	-1.76078	-1.75482	-1.74887	-1.74292	-1.73697	-1.73101	-1.72506	-1.71911	-1.71316	-1.7072	-1.70423	-1.70125	-1.69828	-1.6953	-1.69232	-1.68935	-1.68637	-1.68339	-1.68042	-1.67744	-1.67447	-1.67149	-1.66851	-1.66554	-1.66256	-1.65958	-1.65661	-1.65363	-1.65066	-1.64768	-1.6447	-1.64173
919.509	924.149	924.112	924.073	924.035	923.996	923.956	923.916	923.875	923.834	923.792	923.75	923.707	923.664	923.62	923.576	923.531	923.486	923.44	923.393	923.346	923.298	923.25	923.201	923.152	923.102	923.051	923	922.974	922.949	922.922	922.896	922.87	922.843	922.816	922.789	922.762	922.735	922.708	922.68	922.652	922.625	922.597	922.568	922.54	922.511	922.483	922.454	922.425	922.396
Parameter:	log_{10}(v)
Dot	Line
-2.76555	-2.81168	-2.81019	-2.80871	-2.80722	-2.80573	-2.80424	-2.80275	-2.80127	-2.79978	-2.79829	-2.7968	-2.79531	-2.79383	-2.79234	-2.78936	-2.78639	-2.78341	-2.78043	-2.77746	-2.7715	-2.76555	-2.7596	-2.75365	-2.75067	-2.74769	-2.74472	-2.74174	-2.74025	-2.73877	-2.73728	-2.73579	-2.7343	-2.73281	-2.73133	-2.72984	-2.72835	-2.72686	-2.72537	-2.72389	-2.7224
919.509	924.284	923.988	923.702	923.424	923.155	922.895	922.645	922.404	922.171	921.949	921.735	921.531	921.337	921.152	920.81	920.508	920.244	920.02	919.837	919.59	919.509	919.597	919.857	920.053	920.293	920.578	920.908	921.09	921.284	921.489	921.706	921.934	922.174	922.426	922.69	922.966	923.253	923.553	923.865	924.188
[truncated: 277 more columns]
