# Supplementary material for: Fate mapping of hematopoietic stem cells reveals two pathways of native thrombopoiesis
Source: Nat Commun. 2022 Aug 3;13:4504. doi: 10.1038/s41467-022-31914-z (PMC9349191; doi:10.1038/s41467-022-31914-z)
Supplement: Supplementary file 4 — Source Data [file 41467_2022_31914_MOESM4_ESM.zip › Source Data/Supplementary_figure_6_data.xlsx]

## Sheet: supplementary figure 6b
Supplementary Figure 6b: The inferred differentiation and proliferation rates of the 5 core models, with 95% confidence bounds																																							Supplementary Figure 4e: The best fit of model b (curves) to the simulated data (dots with error bars).
Differentiation rates (column number)	1	2	3	4	5	6	7	8	9	10	11	12	13	14
Model 1
best fit	7.96519e-05	0.0120487	0.0516188	1e-08	1.00136e-08	0.00109216	0.00886188	1e-08	0.0157995	0.165828	0.0534034	0.424394	0.00341417	0.0880925
lower bound	1e-08	0.0107139	0.0485958		1e-08	0.000792257	0.00654197		0.0140856	0.132706	0.0146896	0.31261	1e-08	0.0352234
upper bound	0.000130542	0.01347	0.0692375		0.00448103	0.0014848	0.0120286		0.0174647	0.17476	0.0663698	0.433969	0.0111242	0.160052
Model 2
best fit	0.000106589	0.0120126	0.0394462	0.0222053	1e-08	0.000930287	0.00994116	1e-08	0.0144189	0.152566	0.101776	0.431607	0.0138038	1e-08
lower bound	1e-08	0.0106818	0.0296439	0.0132543	1e-08	0.000536297	0.00744231	1e-08	0.0117203	0.115708	0.0722912	0.307849	0.00965401
upper bound	0.000180213	0.0134292	0.0567183	0.0341516	0.00415825	0.00134463	0.0137958	0.00544742	0.016216	0.175374	0.106935	0.459201	0.0196919
Model 3
best fit	9.9686e-05	0.0120284	0.0412222	0.0186994	1.08674e-08	0.00102655	0.0100003	2.88277e-08	0.0144869	0.153293	0.0669572	0.420883	0.00595835	0.0694085
lower bound	1e-08	0.0106966	0.0326913	0.00861545	1e-08	0.000660025	0.00727382	1e-08	0.0120093	0.118189	0.0280998	0.301171	1e-08	0.00494474
upper bound	0.000165534	0.0133239	0.0481174	0.0309686	0.00426791	0.00143797	0.0138302	0.00551084	0.0162762	0.176009	0.101739	0.449107	0.0147736	0.143017
Model 5
best fit	8.51125e-05	0.0120493	0.0509007	1e-08	1e-08	0.0010493	0.00916326	1e-08	0.0156814	0.165314	0.044348	0.421185	1e-08	0.108911
lower bound	4.23589e-05	0.0107236	0.0468887		1e-08	0.000722993	0.0069256		0.0139944	0.127927	0.00983641	0.310904		0.072425
upper bound	0.000135679	0.0134691	0.0684026		0.00468312	0.00142722	0.0122546		0.0173164	0.187794	0.0700813	0.478095		0.162011
Model 6
best fit	0.00010167	0.0128892	0.0281217	0.0129474	0.000640025	0.000922489	0.0084314	2.88114e-08	0.0156784	0.14701	0.0376655	0.39589	1e-08	0.107324
lower bound	2.55995e-05	0.0112826	0.0198899	0.00840019	1e-08	0.000610792	0.0065694	1e-08	0.0127021	0.118717	0.0134533	0.34643		0.0752586
upper bound	0.000211342	0.0147657	0.0388954	0.0186489	0.0102694	0.00127623	0.0109692	0.00604031	0.0172316	0.167458	0.0588957	0.451326		0.150157
Proliferation rates (column number)	1	2	3	4	5	6	7
Model 1
best fit	0.0218522	0.0786082	0.0986701	0.0180703	0.154621	0.187116	0.331363
lower bound	0.0205354	0.0750345	0.0895965	0.0104832	0.136146	0.164038	0.292056
upper bound	0.0232521	0.08221	0.104089	0.0242449	0.168963	0.206167	0.372702
Model 2
best fit	0.0218468	0.0787206	0.0987356	0.0203751	0.139771	0.195007	0.335516
lower bound	0.020533	0.0751783	0.0896657	0.0129692	0.120984	0.177005	0.29618
upper bound	0.0226821	0.0816397	0.109941	0.0260486	0.161928	0.225153	0.377916
Model 3
best fit	0.0218547	0.0787006	0.0987842	0.0199221	0.140972	0.19509	0.326761
lower bound	0.02054	0.07516	0.0897028	0.0124214	0.122192	0.18721	0.28654
upper bound	0.0229203	0.0806607	0.110006	0.0260468	0.153739	0.225485	0.369943
Model 5
best fit	0.0218564	0.0786128	0.0987732	0.0183276	0.154172	0.189443	0.328103
lower bound	0.0205976	0.0750813	0.0896827	0.0107202	0.135835	0.167229	0.289481
upper bound	0.0223684	0.0814409	0.110005	0.0244589	0.175963	0.191297	0.36963
Model 6
best fit	0.0216783	0.0790715	0.0960309	0.0296932	0.133998	0.175931	0.316029
lower bound	0.0202503	0.0755463	0.0876154	0.0260471	0.117733	0.157125	0.278507
upper bound	0.023169	0.0826693	0.106351	0.032841	0.153287	0.198637	0.357557
