# Supplementary material for: Fate mapping of hematopoietic stem cells reveals two pathways of native thrombopoiesis
Source: Nat Commun. 2022 Aug 3;13:4504. doi: 10.1038/s41467-022-31914-z (PMC9349191; doi:10.1038/s41467-022-31914-z)
Supplement: Supplementary file 4 — Source Data [file 41467_2022_31914_MOESM4_ESM.zip › Source Data/Supplementary_figure_7_data.xlsx]

## Sheet: Supplementary Figure 7b
Supplementary Figure 7b: Frequency of HSC, MPP, HPC-1 and HPC-2 within total lineage- cells after 120 days of chase old and young Fgd5ZsGreen:CreERT2 R26LSL-tdRFP animals
% among lineage- cells
Young					Old
Animal #	HSC	MPP	HPC-1	HPC-2	Animal #	HSC	MPP	HPC-1	HPC-2
AR1-82791	0.34	0.29	1.32	0.14	AR1-77844	0.68	0.28	1.2	0.18
AR1-82787	0.37	0.45	1.16	0.08	AR1-78777	1.43	0.37	1.37	0.1
AR1-82788	0.38	0.5	1.16	0.06	AR1-78778	1.42	0.28	0.47	0.07
AR1-82789	0.21	0.33	1.18	0.07	AR1-78863	3.52	0.61	1.01	0.12
AR1-82792	0.67	0.49	1.16	0.1	AR1-78864	3.18	0.78	0.55	0.1
					AR1-79153	3.24	0.56	0.72	0.12
					AR1-79301	2.32	0.4	1.02	0.14
					AR1-77841	1.51	0.51	0.89	0.09
					AR1-79152	2.81	0.56	0.65	0.07
					AR1-79303	1.76	0.53	1.98	0.26

## Sheet: Supplementary Figure 7c
Supplementary Figure 7c: Frequency of platelets among all non-erylysed peripheral blood cells measured after 9 days of chase old and young Fgd5ZsGreen:CreERT2 R26LSL-tdRFP animals.
Young		Old
Animal #	% of ES HSC in total HSC	Animal #	% of ES HSC in total HSC
AR1-82751	1.6	AR1-77841	4.69
AR1-82752	2.24	AR1-77842	3.88
AR1-82753	1.82	AR1-77843	1.18
AR1-82754	2.18	AR1-77844	2.47
AR1-82755	2.22	AR1-77845	4.77
AR1-82756	1.19	AR1-78774	4.07
AR1-82757	1.77	AR1-78775	5.52
AR1-82791	1.09	AR1-78777	3.67
AR1-82792	1.56	AR1-78778	4.53
AR1-82787	2.85	AR1-78780	6.24
AR1-82788	1.5	AR1-78861	3.32
AR1-82789	1.82	AR1-78862	3.6
AR1-82839	2.96	AR1-78863	5.68
AR1-82840	2.46	AR1-78864	4.4
		AR1-78865	3.92
		AR1-79149	3.53
		AR1-79150	4.51
		AR1-79152	6.02
		AR1-79153	5.45
		AR1-79154	2.55
		AR1-79235	4.07
		AR1-79236	3.45
		AR1-79298	3.01
		AR1-79299	3.22
		AR1-79300	5.24
		AR1-79238	4.22
		AR1-79239	2.3
		AR1-79301	1.51
		AR1-79302	3.26
		AR1-79303	2.95

## Sheet: Supplementary Figure 7d
Supplementary Figure 7d: % of RFP+ cells in ES HSC of old and young Fgd5ZsGreen:CreERT2 R26LSL-tdRFP animals from 1,5 to 17 weeks of chase
YOUNG							OLD
week of chase							week of chase
1,5		8		17			1,5		8		17
Animal #	ES HSC	Animal #	ES HSC	Animal #	ES HSC		Animal #	ES HSC	Animal #	ES HSC	Animal #	ES HSC
AR1-82751	13.2	AR1-82753	10.6	AR1-82791	18		AR1-77843	8.23	AR1-77845	11.6	AR1-77844	14.6
AR1-82752	9.07	AR1-82754	10.5	AR1-82787	8.82		AR1-78861	14.5	AR1-78780	10.9	AR1-78777	12
AR1-82757	6.54	AR1-82755	6.65	AR1-82788	10.8		AR1-78862	17.6	AR1-78865	16.8	AR1-78778	9.69
AR1-82840	8	AR1-82790	10.4	AR1-82789	18.5		AR1-79150	11.5	AR1-79154	11.3	AR1-78863	21.5
							AR1-79236	20.7	AR1-79298	9.41	AR1-78864	14
							AR1-79239	8.67	AR1-79238	14.4	AR1-79153	12.3
											AR1-79301	16

## Sheet: Supplementary Figure 7e
Supplementary Figure 7e: % of ES HSC cells among total phenotypic HSC compartment of old and young Fgd5ZsGreen:CreERT2 R26LSL-tdRFP animals, 1,5 weeks after induction
Young		Old
Animal #	% of ES HSC in total HSC	Animal #	% of ES HSC in total HSC
AR1-82751	19.4	AR1-77843	32.6
AR1-82752	23	AR1-78861	29.6
AR1-82757	15.3	AR1-78862	35.5
AR1-82840	20.9	AR1-79150	32.6
		AR1-79236	32.2
		AR1-79239	23.8

## Sheet: Supplementary Figure 7f
Supplementary Figure 7f: Fraction of label in ES HSC of old and young Fgd5ZsGreen:CreERT2 R26LSL-tdRFP animals from 1,5 to 17 weeks of chase
Means used in heatmap
Young					Old
Population	weeks of chase				Population	weeks of chase
	1.5	8	17			1.5	8	17
	Fraction of label in ES HSC (Mean, n=4)					Fraction of label in ES HSC (Mean, n=6)
HSC CD201hi	1	1	1		ES HSC	1	1	1
HSC	0.332493	0.543897	0.76938		HSC	0.641473	0.786956	0.907242
HSC Sca1 hi	0.501731	0.705163	0.948563		HSC Sca1 hi	0.725596	0.884019	0.943622
HSC Sca1 lo	0.160644	0.463573	0.603068		HSC Sca1 lo	0.557626	0.726426	0.871321
MPP	0.031919	0.0802249	0.158362		MPP	0.0163439	0.0493068	0.129068
MPP Sca1 hi	0.0294558	0.101096	0.19894		MPP Sca1 hi	0.00535038	0.0418545	0.144144
MPP Sca1 lo	0.0340425	0.0735964	0.142281		MPP Sca1 lo	0.0218589	0.0509036	0.123957
HPC-1	0.00230646	0.0292794	0.071946		HPC-1	0.00402212	0.0214136	0.0603336
HPC-1 Sca1 hi	0.00409091	0.0202353	0.0622187		HPC-1 Sca1 hi	0	0.0159472	0.0391746
HPC-1 Sca1 lo	0.00183478	0.0304835	0.0731278		HPC-1 Sca1 lo	0.00485715	0.0219434	0.063661
MkP CD48+	0.0101184	0.047757	0.120981		MkP CD48+	0.0673692	0.0715703	0.154292
MkP CD48-/lo	0.0683097	0.213347	0.331098		MkP CD48-/lo	0.286516	0.41788	0.593851
Platelets	0.0146451	0.126941	0.224902		Platelets	0.0407358	0.290993	0.537749
CMP	0.00469496	0.0397043	0.0814377		CMP	0.0263817	0.0471771	0.0967267
GMP	0.00172454	0.0283737	0.068912		GMP	0.00379025	0.0239537	0.0768686
PMN	0.00167803	0.0434963	0.104113		PMN	0	0.0333085	0.0792866
MEP	0.00233088	0.0351187	0.0861565		MEP	0.0374103	0.0668555	0.140213
Erythrocytes	0.0100574	0.0287639	0.0503224		Erythrocytes	0.0227031	0.057489	0.0439455
CLP	0	0.0312663	0.0539606		CLP	0.0011087	0.00784539	0.0221476
B-Cells	0.00200783	0.00417254	0.0227476		B-Cells	0.00131032	0.00162987	0.0112884
T-Cells	0	0.00521066	0.00863158		T-Cells	0.000470551	0.00210315	0.00314953
Source data (Fraction of label in ES HSC, used means in red)
1,5 weeks of chase													8 weeks of chase												17 weeks of chase
Group	Young					Old							Young					Old							Young					Old
Animal ID	AR1-82751	AR1-82752	AR1-82757	AR1-82840	Mean (heatmap)	AR1-77843	AR1-78861	AR1-78862	AR1-79150	AR1-79236	AR1-79239	Mean (heatmap)	AR1-82753	AR1-82754	AR1-82755	AR1-82790	Mean (heatmap)	AR1-77845	AR1-78780	AR1-78865	AR1-79154	AR1-79298	AR1-79238	Mean (heatmap)	AR1-82791	AR1-82787	AR1-82788	AR1-82789	Mean (heatmap)	AR1-77844	AR1-78777	AR1-78778	AR1-78863	AR1-78864	AR1-79153	AR1-79301	Mean (heatmap)
ES HSC	1	1	1	1	1	1	1	1	1	1	1	1	1	1	1	1	1	1	1	1	1	1	1	1	1	1	1	1	1	1	1	1	1	1	1	1	1
HSC	0.360606	0.32194	0.246177	0.40125	0.332493	0.585662	0.594483	0.732955	0.642609	0.772947	0.520185	0.641473	0.632075	0.540952	0.639098	0.363462	0.543897	0.714655	0.877982	0.821429	0.838938	0.753454	0.715278	0.786956	0.6	0.791383	0.853704	0.832432	0.76938	0.815068	0.916667	0.965944	0.962791	0.957143	0.926829	0.80625	0.907242
HSC Sca1 hi	0.566667	0.444322	0.457187	0.53875	0.501731	0.664642	0.666207	0.761364	0.723478	0.855072	0.682814	0.725596	0.749057	0.695238	0.774436	0.601923	0.705163	0.841379	0.866055	0.875	0.878761	0.90542	0.9375	0.884019	0.85	0.989796	0.981481	0.972973	0.948563	0.917808	0.908333	1.00722	0.990698	0.985714	0.926829	0.86875	0.943622
HSC Sca1 lo	0.142424	0.146637	0.082263	0.27125	0.160644	0.511543	0.521379	0.698864	0.54	0.695652	0.378316	0.557626	0.582075	0.454286	0.556391	0.261538	0.463573	0.637931	0.888073	0.767857	0.802655	0.62593	0.636111	0.726426	0.517778	0.529478	0.705556	0.659459	0.603068	0.726027	0.933333	0.913313	0.902326	0.914286	0.934959	0.775	0.871321
MPP	0.0364394	0.0159868	0	0.07525	0.031919	0	0.019931	0.0217045	0.0195652	0.0225604	0.0143022	0.0163439	0.108491	0.0652381	0.0684211	0.07875	0.0802249	0.015	0.05	0.0530357	0.0779646	0.0638682	0.0359722	0.0493068	0.148889	0.168934	0.164815	0.150811	0.158362	0.223973	0.0883333	0.124871	0.145581	0.140714	0.10813	0.071875	0.129068
MPP Sca1 hi	0.0306818	0.0157663	0	0.071375	0.0294558	0	0	0.0321023	0	0	0	0.00535038	0.14717	0.0946667	0.0529323	0.109615	0.101096	0.0218966	0.0626606	0.0672619	0.0515929	0.0477152	0	0.0418545	0.24	0.207483	0.17963	0.168649	0.19894	0.323288	0.0515	0.0791538	0.18093	0.177857	0.143902	0.052375	0.144144
MPP Sca1 lo	0.0402273	0.0163175	0	0.079625	0.0340425	0	0.0292414	0.0164205	0.032	0.0337681	0.0197232	0.0218589	0.0990566	0.0545714	0.0738346	0.0669231	0.0735964	0.0113793	0.0451376	0.0498214	0.0846018	0.072051	0.0424306	0.0509036	0.123889	0.145125	0.157407	0.142703	0.142281	0.177397	0.1075	0.151703	0.131163	0.13	0.0943089	0.075625	0.123957
HPC-1	0.00683333	0.0023925	0	0	0.00230646	0	0	0.00486364	0.00750435	0	0.0117647	0.00402212	0.0520755	0.0209524	0.013609	0.0304808	0.0292794	0.00843103	0.0214679	0.0166071	0.0315044	0.0378321	0.0126389	0.0214136	0.0972222	0.0590703	0.0585185	0.072973	0.071946	0.113014	0.0325833	0.0589267	0.06	0.101429	0.0230081	0.033375	0.0603336
HPC-1 Sca1 hi	0.0163636	0	0	0	0.00409091	0	0	0	0	0	0	0	0.0432075	0.0257143	0	0.0120192	0.0202353	0.0139655	0.0247706	0	0.019646	0.0373007	0	0.0159472	0.0553333	0.0507937	0.0416667	0.101081	0.0622187	0.0570548	0.0400833	0.0491228	0.0261395	0.0615714	0	0.04025	0.0391746
HPC-1 Sca1 lo	0.00431818	0.00302095	0	0	0.00183478	0	0	0.00579545	0.0093913	0	0.0139562	0.00485715	0.0530189	0.0204762	0.0149774	0.0334615	0.0304835	0.0074569	0.0211009	0.0183929	0.0327434	0.0379384	0.0140278	0.0219434	0.101667	0.0605442	0.0611111	0.0691892	0.0731278	0.124658	0.0309167	0.0608875	0.0651163	0.105714	0.0257724	0.0325625	0.063661
MkP CD48+	0.00756061	0.00566703	0.0066208	0.020625	0.0101184	0.0212637	0.0848276	0.0988636	0.0886957	0.0835749	0.0269896	0.0673692	0.0649057	0.0417143	0.0431579	0.04125	0.047757	0.0896552	0.0424771	0.0660714	0.0902655	0.0867163	0.0542361	0.0715703	0.131111	0.104195	0.138889	0.10973	0.120981	0.15274	0.07	0.194014	0.210233	0.207857	0.117073	0.128125	0.154292
MkP CD48-/lo	0.0992424	0.0424476	0.0249235	0.106625	0.0683097	0.284326	0.202069	0.407386	0.242609	0.37971	0.202999	0.286516	0.200943	0.234286	0.279699	0.138462	0.213347	0.415517	0.56422	0.383929	0.452212	0.249734	0.441667	0.41788	0.251667	0.362812	0.360185	0.34973	0.331098	0.380137	0.520833	0.667699	0.64186	0.685	0.684553	0.576875	0.593851
Platelets	0.0226515	0.00647189	0.0148318	0.014625	0.0146451	0.0748481	0.0351724	0.0314773	0.0306957	0.0424638	0.0297578	0.0407358	0.165094	0.0917143	0.126917	0.124038	0.126941	0.243103	0.392661	0.275		0.285866	0.258333	0.290993	0.231667	0.208617	0.275	0.184324	0.224902	0.35137	0.429167	0.702786	0.581395	0.785714	0.497561	0.41625	0.537749
CMP	0.00125758	0.00192944	0.00804281	0.00755	0.00469496	0.00495747	0.0204138	0.0371591	0.0328696	0.0516908	0.0111995	0.0263817	0.0634906	0.0271429	0.0320301	0.0361538	0.0397043	0.0171552	0.0461468	0.0449405	0.0775221	0.0687566	0.0285417	0.0471771	0.0972222	0.0692744	0.0857407	0.0735135	0.0814377	0.15137	0.0743333	0.126935	0.100465	0.112143	0.0555285	0.0563125	0.0967267
GMP	0.00296212	0.00393605	0	0	0.00172454	0.00873633	0.00185517	0.00255682	0.00398261	0.0022657	0.00334487	0.00379025	0.0333962	0.026381	0.0239098	0.0298077	0.0283737	0.00503448	0.0191743	0.0232143	0.0532743	0.0317747	0.01125	0.0239537	0.0905556	0.0462585	0.0701852	0.0686486	0.068912	0.138356	0.04425	0.107327	0.0823256	0.1	0.0346341	0.0311875	0.0768686
PMN	0.00671212	0	0	0	0.00167803	0	0	0	0	0	0	0	0.0298113	0.0299048	0.0291729	0.0850962	0.0434963	0.0184483	0.0468807	0.0415476	0.0284071	0.0500531	0.0145139	0.0333085	0.114444	0.106122	0.127778	0.0681081	0.104113	0.125342	0.0494167	0.094324	0.0883721	0.0835714	0.0566667	0.0573125	0.0792866
MEP	0.00254545	0	0.00200306	0.004775	0.00233088	0.0283111	0.0666207	0.0328977	0.0386957	0.0402899	0.0176471	0.0374103	0.0514151	0.0259048	0.0266165	0.0365385	0.0351187	0.0443966	0.0816514	0.0708333	0.0902655	0.0628055	0.0511806	0.0668555	0.108333	0.0590703	0.0972222	0.08	0.0861565	0.129452	0.0826667	0.196078	0.137674	0.182857	0.114634	0.138125	0.140213
Erythrocytes	0.0206865	0	0.0145354	0.00500769	0.0100574	0.0196916	0.0327629	0.0375035	0.0053097	0.000920847	0.0400302	0.0227031	0.0595692	0.0165175	0.0110426	0.0279263	0.0287639	0.0120201	0.00939755	0.064252		0.185912	0.0158634	0.057489	0.0534069	0.0409666	0.0654931	0.041423	0.0503224	0.0744058	0.0433604	0.0449252	0.0523872	0.0370232	0.0220589	0.0334578	0.0439455
CLP	0	0	0	0	0	0	0	0	0.00665217	0	0	0.0011087	0.0490566	0.0341905	0.0303759	0.0114423	0.0312663	0	0.0067156	0	0.00571681	0.0204038	0.0142361	0.00784539	0.0407222	0.0891156	0.0441667	0.0418378	0.0539606	0.0284932	0.0139167	0.0146543	0.0176744	0.0728571	0	0.0074375	0.0221476
B-Cells	0.00220746	0	0.00583157	-7.69231e-06	0.00200783	0	0	0	0.00147291	0.0015864	0.00480259	0.00131032	0.00281806	0.00214014	0.00313856	0.00859341	0.00417254	0.00146305	0.000807471	0.00220068	0.00151075	0.00281312	0.000984127	0.00162987	0.0136776	0.0203172	0.0284442	0.0285512	0.0227476	0.00634914	0.0108498	0.0126107	0.0183348	0.0140141	0.0108291	0.00603109	0.0112884
T-Cells	0	0	0	0	0	0	0.000631034	0	0.00144348	0.000748792	0	0.000470551	0.000746226	0.000673333	0	0.0194231	0.00521066	0.00758621	0.00207339	0	0.00132743	0.00108395	0.000547917	0.00210315	0.00727778	0.00426304	0.0037963	0.0191892	0.00863158	0.00113699	0.00200833	0.00317853	0.00341395	0.00487857	0.00653659	0.00089375	0.00314953

## Sheet: Supplementary Figure 7h
Supplementary Figure 7h: Mean Fluorescence intensity (MFI) of different cell populations of old and young R26rtTA Col1A1H2B-GFP animals, 11 weeks after induction
	Population	Cohort
		old			young
		Animal #
		AR1-75710	AR1-77962	AR1-77956	AR1-82485	AR1-82492	AR1-82493	AR1-82498	AR1-82502
	ES HSC	21949	15577	25032	30635	28680	19509	20593	13015
	HSC	15381.2	8583.2	17249.2	15666	16474.2	8199.2	8963.2	6579.2
	MPP	12784	6391	15096	10733	9769	5477	6065	3480
	HPC-1	440.4	73.4	299.4	557.4	443.4	1329.4	886.4	711.4
	CD48-/lo MkP	398.5	254.5	782.5	431.5	379.5	244.5	383.5	338.5
	CD48hi MkP	27.5	13.2	44.3	23.4	40.5	22.1	23.9	21.6
	Population-specific background H2B-GFP fluorescence was subtracted.

## Sheet: Supplementary Figure 7j
Supplementary Figure 7j: Model fitting of RFP label propagation, compartment size and H2B-GFP dilution dynamics in aged mice
left panel
	Population:	Sca-1lo HSC
	Data points
x	10	59	120
y	0.557626	0.726426	0.871321
sem	0.0499665	0.0446262	0.0319426
	Fit	Aged
x	0	0.441472	0.882943	1.32441	1.76589	2.20736	2.64883	3.0903	3.53177	3.97324	4.41472	4.85619	5.29766	5.73913	6.1806	6.62207	7.06355	7.50502	7.94649	8.38796	8.82943	9.2709	9.71237	10	10.1538	10.5953	11.0368	11.4783	11.9197	12.3612	12.8027	13.2441	13.6856	14.1271	14.5686	15.01	15.4515	15.893	16.3344	16.7759	17.2174	17.6589	18.1003	18.5418	18.9833	19.4247	19.8662	20.3077	20.7492
y	0.54249	0.543247	0.544008	0.544773	0.545542	0.546314	0.547091	0.547871	0.548655	0.549443	0.550235	0.55103	0.55183	0.552633	0.55344	0.554251	0.555065	0.555884	0.556706	0.557532	0.558362	0.559196	0.560034	0.560582	0.560875	0.56172	0.562569	0.563422	0.564279	0.565139	0.566003	0.566871	0.567743	0.568619	0.569498	0.570381	0.571268	0.572158	0.573052	0.57395	0.574852	0.575757	0.576666	0.577579	0.578495	0.579415	0.580339	0.581267	0.582198
	Population:	Sca-1hi HSC
	Data points
x	10	59	120
y	0.725596	0.884019	0.943622
sem	0.030067	0.0136236	0.0194156
	Fit	Aged
x	0	0.441472	0.882943	1.32441	1.76589	2.20736	2.64883	3.0903	3.53177	3.97324	4.41472	4.85619	5.29766	5.73913	6.1806	6.62207	7.06355	7.50502	7.94649	8.38796	8.82943	9.2709	9.71237	10	10.1538	10.5953	11.0368	11.4783	11.9197	12.3612	12.8027	13.2441	13.6856	14.1271	14.5686	15.01	15.4515	15.893	16.3344	16.7759	17.2174	17.6589	18.1003	18.5418	18.9833	19.4247	19.8662	20.3077	20.7492
y	0.585703	0.589135	0.59256	0.595975	0.59938	0.602776	0.606162	0.609537	0.612902	0.616256	0.619598	0.62293	0.626249	0.629557	0.632852	0.636135	0.639405	0.642662	0.645905	0.649136	0.652352	0.655555	0.658743	0.660812	0.661917	0.665076	0.668221	0.67135	0.674464	0.677563	0.680646	0.683713	0.686764	0.689799	0.692818	0.69582	0.698805	0.701774	0.704726	0.70766	0.710577	0.713477	0.716359	0.719224	0.722071	0.7249	0.72771	0.730503	0.733278
	Population:	Sca-1lo MPP
	Data points
x	10	59	120
y	0.0218589	0.0509036	0.123957
sem	0.00519975	0.0104102	0.013093
	Fit	Aged
x	0	0.441472	0.882943	1.32441	1.76589	2.20736	2.64883	3.0903	3.53177	3.97324	4.41472	4.85619	5.29766	5.73913	6.1806	6.62207	7.06355	7.50502	7.94649	8.38796	8.82943	9.2709	9.71237	10	10.1538	10.5953	11.0368	11.4783	11.9197	12.3612	12.8027	13.2441	13.6856	14.1271	14.5686	15.01	15.4515	15.893	16.3344	16.7759	17.2174	17.6589	18.1003	18.5418	18.9833	19.4247	19.8662	20.3077	20.7492
y	0	0.00424325	0.00711444	0.00920216	0.0108006	0.0120733	0.0131182	0.0139977	0.0147535	0.0154142	0.0160005	0.0165274	0.0170063	0.0174458	0.0178526	0.0182321	0.0185885	0.0189252	0.0192452	0.0195506	0.0198435	0.0201255	0.0203979	0.0205708	0.020662	0.0209187	0.021169	0.0214136	0.0216531	0.0218881	0.0221192	0.0223468	0.0225713	0.0227931	0.0230124	0.0232296	0.0234449	0.0236586	0.0238709	0.0240819	0.0242918	0.0245009	0.0247091	0.0249168	0.025124	0.0253308	0.0255373	0.0257436	0.0259499
	Population:	Sca-1hi MPP
	Data points
x	10	59	120
y	0.00535038	0.0418545	0.144144
sem	0.00535038	0.0105794	0.036453
	Fit	Aged
x	0	0.441472	0.882943	1.32441	1.76589	2.20736	2.64883	3.0903	3.53177	3.97324	4.41472	4.85619	5.29766	5.73913	6.1806	6.62207	7.06355	7.50502	7.94649	8.38796	8.82943	9.2709	9.71237	10	10.1538	10.5953	11.0368	11.4783	11.9197	12.3612	12.8027	13.2441	13.6856	14.1271	14.5686	15.01	15.4515	15.893	16.3344	16.7759	17.2174	17.6589	18.1003	18.5418	18.9833	19.4247	19.8662	20.3077	20.7492
y	0	0.00258319	0.00410743	0.00513218	0.00588209	0.00646481	0.00693841	0.00733699	0.00768185	0.00798704	0.00826215	0.00851397	0.00874747	0.00896633	0.00917335	0.0093707	0.00956011	0.00974293	0.00992026	0.010093	0.0102619	0.0104276	0.0105906	0.0106955	0.0107513	0.0109101	0.0110674	0.0112234	0.0113783	0.0115324	0.0116859	0.0118389	0.0119915	0.012144	0.0122964	0.0124488	0.0126014	0.0127541	0.0129071	0.0130605	0.0132143	0.0133686	0.0135235	0.0136789	0.013835	0.0139918	0.0141494	0.0143077	0.0144668
	Population:	Sca-1lo HPC-1
	Data points
x	10	59	120
y	0.00485716	0.0219434	0.063661
sem	0.00241528	0.00468441	0.0146171
	Fit	Aged
x	0	0.441472	0.882943	1.32441	1.76589	2.20736	2.64883	3.0903	3.53177	3.97324	4.41472	4.85619	5.29766	5.73913	6.1806	6.62207	7.06355	7.50502	7.94649	8.38796	8.82943	9.2709	9.71237	10	10.1538	10.5953	11.0368	11.4783	11.9197	12.3612	12.8027	13.2441	13.6856	14.1271	14.5686	15.01	15.4515	15.893	16.3344	16.7759	17.2174	17.6589	18.1003	18.5418	18.9833	19.4247	19.8662	20.3077	20.7492
y	0	7.87227e-06	3.22833e-05	7.44037e-05	0.000135362	0.000216225	0.000317982	0.000441523	0.000587618	0.000756903	0.000949858	0.0011668	0.00140785	0.00167295	0.00196185	0.00227408	0.002609	0.00296577	0.00334335	0.00374057	0.00415608	0.00458843	0.00503604	0.00533511	0.00549728	0.00597045	0.00645381	0.00694564	0.00744421	0.00794785	0.00845494	0.00896394	0.0094734	0.00998195	0.0104884	0.0109915	0.0114903	0.0119838	0.0124714	0.0129523	0.0134259	0.0138917	0.0143495	0.0147988	0.0152395	0.0156715	0.0160946	0.0165089	0.0169144
	Population:	Sca-1hi HPC-1
	Data points
x	10	59	120
y	0	0.0159472	0.0391746
sem	0.001	0.00594436	0.00790845
	Fit	Aged
x	0	0.441472	0.882943	1.32441	1.76589	2.20736	2.64883	3.0903	3.53177	3.97324	4.41472	4.85619	5.29766	5.73913	6.1806	6.62207	7.06355	7.50502	7.94649	8.38796	8.82943	9.2709	9.71237	10	10.1538	10.5953	11.0368	11.4783	11.9197	12.3612	12.8027	13.2441	13.6856	14.1271	14.5686	15.01	15.4515	15.893	16.3344	16.7759	17.2174	17.6589	18.1003	18.5418	18.9833	19.4247	19.8662	20.3077	20.7492
y	0	1.42439e-06	5.69983e-06	1.2826e-05	2.27975e-05	3.56043e-05	5.12318e-05	6.9661e-05	9.0869e-05	0.000114829	0.00014151	0.000170879	0.000202898	0.000237528	0.000274727	0.000314448	0.000356647	0.000401273	0.000448276	0.000497605	0.000549207	0.000603026	0.000659009	0.00069662	0.0007171	0.000777243	0.000839382	0.000903461	0.000969423	0.00103721	0.00110678	0.00117806	0.001251	0.00132555	0.00140166	0.00147927	0.00155833	0.0016388	0.00172061	0.00180374	0.00188812	0.00197371	0.00206046	0.00214835	0.00223731	0.00232731	0.00241832	0.00251028	0.00260318
	Population:	CD48-/lo MkP
	Data points
x	10	59	120
y	0.286516	0.41788	0.593851
sem	0.0362095	0.0418693	0.0424227
	Fit	Aged
x	0	0.441472	0.882943	1.32441	1.76589	2.20736	2.64883	3.0903	3.53177	3.97324	4.41472	4.85619	5.29766	5.73913	6.1806	6.62207	7.06355	7.50502	7.94649	8.38796	8.82943	9.2709	9.71237	10	10.1538	10.5953	11.0368	11.4783	11.9197	12.3612	12.8027	13.2441	13.6856	14.1271	14.5686	15.01	15.4515	15.893	16.3344	16.7759	17.2174	17.6589	18.1003	18.5418	18.9833	19.4247	19.8662	20.3077	20.7492
y	0	0.0133688	0.0261381	0.0383486	0.0500377	0.0612392	0.0719844	0.0823018	0.0922175	0.101756	0.110939	0.119787	0.128319	0.136554	0.144506	0.152192	0.159625	0.166819	0.173785	0.180536	0.187081	0.193431	0.199596	0.203516	0.205583	0.211402	0.217059	0.222563	0.227919	0.233136	0.238218	0.243171	0.248001	0.252713	0.257311	0.261802	0.266187	0.270473	0.274662	0.278759	0.282767	0.286689	0.290529	0.294289	0.297973	0.301583	0.305122	0.308592	0.311997
	Population:	CD48hi MkP
	Data points
x	10	59	120
y	0.0673692	0.0715703	0.154292
sem	0.0138689	0.00833287	0.0199726
	Fit	Aged
x	0	0.441472	0.882943	1.32441	1.76589	2.20736	2.64883	3.0903	3.53177	3.97324	4.41472	4.85619	5.29766	5.73913	6.1806	6.62207	7.06355	7.50502	7.94649	8.38796	8.82943	9.2709	9.71237	10	10.1538	10.5953	11.0368	11.4783	11.9197	12.3612	12.8027	13.2441	13.6856	14.1271	14.5686	15.01	15.4515	15.893	16.3344	16.7759	17.2174	17.6589	18.1003	18.5418	18.9833	19.4247	19.8662	20.3077	20.7492
y	0	1.33047e-06	5.53255e-06	1.29299e-05	2.38553e-05	3.86494e-05	5.76592e-05	8.12369e-05	0.000109738	0.000143519	0.000182939	0.000228353	0.000280115	0.000338573	0.000404069	0.000476934	0.000557492	0.000646053	0.00074291	0.000848344	0.000962614	0.00108596	0.0012186	0.00131011	0.00136072	0.0015125	0.00167407	0.00184554	0.00202699	0.00221847	0.00241999	0.00263153	0.00285303	0.00308441	0.00332555	0.00357628	0.00383641	0.00410572	0.00438396	0.00467083	0.00496601	0.00526918	0.00557995	0.00589794	0.00622275	0.00655395	0.00689109	0.00723373	0.0075814
	Population:	Platelet
	Data points
x	9	58	119
y	0.0407358	0.290993	0.537749
sem	0.00708197	0.0264371	0.0604612
	Fit	Aged
x	0	0.438127	0.876254	1.31438	1.75251	2.19064	2.62876	3.06689	3.50502	3.94314	4.38127	4.8194	5.25753	5.69565	6.13378	6.57191	7.01003	7.44816	7.88629	8.32441	8.76254	9	9.20067	9.6388	10.0769	10.5151	10.9532	11.3913	11.8294	12.2676	12.7057	13.1438	13.5819	14.0201	14.4582	14.8963	15.3344	15.7726	16.2107	16.6488	17.087	17.5251	17.9632	18.4013	18.8395	19.2776	19.7157	20.1538	20.592
y	0	0.000134742	0.000532588	0.00118254	0.00207306	0.0031921	0.00452711	0.00606518	0.00779316	0.00969779	0.0117658	0.0139843	0.0163403	0.0188215	0.021416	0.0241125	0.0269002	0.029769	0.0327093	0.0357123	0.0387698	0.0404471	0.0418743	0.0450188	0.048197	0.051403	0.0546316	0.0578779	0.0611377	0.064407	0.0676823	0.0709605	0.0742387	0.0775143	0.0807852	0.0840492	0.0873045	0.0905496	0.093783	0.0970034	0.10021	0.103401	0.106576	0.109734	0.112875	0.115998	0.119101	0.122186	0.125251
middle panel
	Population:	Sca-1lo HSC
	Data points
x	10	59	120
y	1.51404	1.26148	0.836622
sem	0.122818	0.21736	0.188072
	Fit	Aged
x	0	0.441472	0.882943	1.32441	1.76589	2.20736	2.64883	3.0903	3.53177	3.97324	4.41472	4.85619	5.29766	5.73913	6.1806	6.62207	7.06355	7.50502	7.94649	8.38796	8.82943	9.2709	9.71237	10	10.1538	10.5953	11.0368	11.4783	11.9197	12.3612	12.8027	13.2441	13.6856	14.1271	14.5686	15.01	15.4515	15.893	16.3344	16.7759	17.2174	17.6589	18.1003	18.5418	18.9833	19.4247	19.8662	20.3077	20.7492
y	1.88709	1.8745	1.86201	1.84963	1.83734	1.82517	1.81309	1.80111	1.78923	1.77745	1.76577	1.75419	1.7427	1.73131	1.72001	1.70881	1.6977	1.68668	1.67575	1.66492	1.65417	1.64352	1.63295	1.62611	1.62247	1.61208	1.60177	1.59155	1.58142	1.57137	1.5614	1.55152	1.54172	1.53199	1.52236	1.5128	1.50332	1.49391	1.48459	1.47535	1.46618	1.45709	1.44807	1.43913	1.43026	1.42147	1.41275	1.4041	1.39552
	Population:	Sca-1hi HSC
	Data points
x	10	59	120
y	1.53973	0.868833	0.815202
sem	0.0694173	0.0534326	0.0744391
	Fit	Aged
x	0	0.441472	0.882943	1.32441	1.76589	2.20736	2.64883	3.0903	3.53177	3.97324	4.41472	4.85619	5.29766	5.73913	6.1806	6.62207	7.06355	7.50502	7.94649	8.38796	8.82943	9.2709	9.71237	10	10.1538	10.5953	11.0368	11.4783	11.9197	12.3612	12.8027	13.2441	13.6856	14.1271	14.5686	15.01	15.4515	15.893	16.3344	16.7759	17.2174	17.6589	18.1003	18.5418	18.9833	19.4247	19.8662	20.3077	20.7492
y	1.71895	1.70902	1.69924	1.68959	1.68007	1.67069	1.66144	1.65232	1.64333	1.63446	1.62572	1.6171	1.6086	1.60022	1.59196	1.58381	1.57578	1.56786	1.56005	1.55235	1.54476	1.53728	1.5299	1.52514	1.52262	1.51544	1.50837	1.5014	1.49452	1.48774	1.48105	1.47446	1.46796	1.46155	1.45523	1.449	1.44286	1.4368	1.43083	1.42494	1.41913	1.41341	1.40776	1.4022	1.39671	1.3913	1.38597	1.38071	1.37552
	Population:	Sca-1lo MPP
	Data points
x	10	59	120
y	0.328706	0.723941	0.29023
sem	0.0615938	0.100808	0.0797952
	Fit	Aged
x	0	0.441472	0.882943	1.32441	1.76589	2.20736	2.64883	3.0903	3.53177	3.97324	4.41472	4.85619	5.29766	5.73913	6.1806	6.62207	7.06355	7.50502	7.94649	8.38796	8.82943	9.2709	9.71237	10	10.1538	10.5953	11.0368	11.4783	11.9197	12.3612	12.8027	13.2441	13.6856	14.1271	14.5686	15.01	15.4515	15.893	16.3344	16.7759	17.2174	17.6589	18.1003	18.5418	18.9833	19.4247	19.8662	20.3077	20.7492
y	0.0704519	0.0871243	0.103428	0.119369	0.134954	0.150187	0.165076	0.179626	0.193842	0.20773	0.221295	0.234543	0.247478	0.260108	0.272435	0.284466	0.296205	0.307658	0.318828	0.329722	0.340344	0.350697	0.360788	0.367222	0.37062	0.380197	0.389525	0.398607	0.407448	0.416052	0.424423	0.432565	0.440482	0.448178	0.455657	0.462922	0.469978	0.476828	0.483476	0.489925	0.496179	0.502241	0.508115	0.513805	0.519313	0.524642	0.529797	0.53478	0.539595
	Population:	Sca-1hi MPP
	Data points
x	10	59	120
y	0.151747	0.244358	0.118054
sem	0.0243959	0.0568131	0.0397546
	Fit	Aged
x	0	0.441472	0.882943	1.32441	1.76589	2.20736	2.64883	3.0903	3.53177	3.97324	4.41472	4.85619	5.29766	5.73913	6.1806	6.62207	7.06355	7.50502	7.94649	8.38796	8.82943	9.2709	9.71237	10	10.1538	10.5953	11.0368	11.4783	11.9197	12.3612	12.8027	13.2441	13.6856	14.1271	14.5686	15.01	15.4515	15.893	16.3344	16.7759	17.2174	17.6589	18.1003	18.5418	18.9833	19.4247	19.8662	20.3077	20.7492
y	0.023484	0.0318423	0.0399916	0.0479358	0.0556787	0.0632242	0.0705759	0.0777375	0.0847126	0.0915048	0.0981175	0.104554	0.110818	0.116913	0.122842	0.128607	0.134213	0.139662	0.144958	0.150103	0.1551	0.159952	0.164663	0.167657	0.169234	0.173669	0.17797	0.18214	0.186181	0.190096	0.193888	0.197559	0.201112	0.204548	0.20787	0.211081	0.214183	0.217177	0.220067	0.222854	0.22554	0.228128	0.23062	0.233017	0.235321	0.237535	0.23966	0.241699	0.243652
	Population:	Sca-1lo HPC-1
	Data points
x	10	59	120
y	0.96682	1.77162	1.01279
sem	0.207818	0.380256	0.511647
	Fit	Aged
x	0	0.441472	0.882943	1.32441	1.76589	2.20736	2.64883	3.0903	3.53177	3.97324	4.41472	4.85619	5.29766	5.73913	6.1806	6.62207	7.06355	7.50502	7.94649	8.38796	8.82943	9.2709	9.71237	10	10.1538	10.5953	11.0368	11.4783	11.9197	12.3612	12.8027	13.2441	13.6856	14.1271	14.5686	15.01	15.4515	15.893	16.3344	16.7759	17.2174	17.6589	18.1003	18.5418	18.9833	19.4247	19.8662	20.3077	20.7492
y	2.08756	1.99436	1.90713	1.82555	1.74931	1.67813	1.61173	1.54983	1.4922	1.43859	1.38878	1.34255	1.29971	1.26005	1.2234	1.18959	1.15845	1.12982	1.10356	1.07953	1.05759	1.03762	1.0195	1.00864	1.00312	0.988372	0.975151	0.963365	0.952921	0.943734	0.935722	0.928809	0.922921	0.91799	0.91395	0.910739	0.9083	0.906576	0.905516	0.90507	0.905191	0.905836	0.906962	0.908532	0.910507	0.912853	0.915536	0.918527	0.921795
	Population:	Sca-1hi HPC-1
	Data points
x	10	59	120
y	0.174786	0.253568	0.189005
sem	0.0323794	0.0761014	0.105458
	Fit	Aged
x	0	0.441472	0.882943	1.32441	1.76589	2.20736	2.64883	3.0903	3.53177	3.97324	4.41472	4.85619	5.29766	5.73913	6.1806	6.62207	7.06355	7.50502	7.94649	8.38796	8.82943	9.2709	9.71237	10	10.1538	10.5953	11.0368	11.4783	11.9197	12.3612	12.8027	13.2441	13.6856	14.1271	14.5686	15.01	15.4515	15.893	16.3344	16.7759	17.2174	17.6589	18.1003	18.5418	18.9833	19.4247	19.8662	20.3077	20.7492
y	0.185905	0.185346	0.184842	0.184392	0.183993	0.183645	0.183347	0.183096	0.182891	0.182731	0.182615	0.182541	0.182509	0.182516	0.182561	0.182644	0.182763	0.182917	0.183105	0.183325	0.183577	0.18386	0.184172	0.184391	0.184513	0.184881	0.185276	0.185696	0.186141	0.18661	0.187102	0.187615	0.18815	0.188705	0.18928	0.189873	0.190484	0.191112	0.191757	0.192417	0.193092	0.193781	0.194484	0.1952	0.195928	0.196668	0.197418	0.198179	0.19895
	Population:	CD48-/lo MkP
	Data points
x	10	59	120
y	1.37395	1.30961	1.12326
sem	0.182143	0.203529	0.397911
	Fit	Aged
x	0	0.441472	0.882943	1.32441	1.76589	2.20736	2.64883	3.0903	3.53177	3.97324	4.41472	4.85619	5.29766	5.73913	6.1806	6.62207	7.06355	7.50502	7.94649	8.38796	8.82943	9.2709	9.71237	10	10.1538	10.5953	11.0368	11.4783	11.9197	12.3612	12.8027	13.2441	13.6856	14.1271	14.5686	15.01	15.4515	15.893	16.3344	16.7759	17.2174	17.6589	18.1003	18.5418	18.9833	19.4247	19.8662	20.3077	20.7492
y	0.894585	0.909241	0.923622	0.93773	0.951569	0.965144	0.978456	0.99151	1.00431	1.01686	1.02916	1.04121	1.05302	1.0646	1.07594	1.08705	1.09793	1.10858	1.11901	1.12922	1.13921	1.14899	1.15856	1.16469	1.16792	1.17708	1.18603	1.19479	1.20335	1.21171	1.21988	1.22786	1.23566	1.24327	1.2507	1.25796	1.26503	1.27194	1.27867	1.28523	1.29163	1.29787	1.30394	1.30985	1.31561	1.32121	1.32665	1.33195	1.3371
	Population:	CD48hi MkP
	Data points
x	10	59	120
y	0.822694	0.994569	1.21747
sem	0.164629	0.129227	0.605955
	Fit	Aged
x	0	0.441472	0.882943	1.32441	1.76589	2.20736	2.64883	3.0903	3.53177	3.97324	4.41472	4.85619	5.29766	5.73913	6.1806	6.62207	7.06355	7.50502	7.94649	8.38796	8.82943	9.2709	9.71237	10	10.1538	10.5953	11.0368	11.4783	11.9197	12.3612	12.8027	13.2441	13.6856	14.1271	14.5686	15.01	15.4515	15.893	16.3344	16.7759	17.2174	17.6589	18.1003	18.5418	18.9833	19.4247	19.8662	20.3077	20.7492
y	2.7492e-10	0.00992273	0.0357628	0.0726447	0.116817	0.165413	0.216262	0.267741	0.318651	0.368127	0.415564	0.460555	0.502847	0.542305	0.57888	0.612591	0.643505	0.671723	0.697369	0.720582	0.741514	0.760318	0.777148	0.787125	0.792158	0.805496	0.817305	0.827722	0.836879	0.844897	0.851892	0.857972	0.863238	0.867782	0.871692	0.875046	0.877918	0.880375	0.882479	0.884285	0.885845	0.887204	0.888404	0.889484	0.890476	0.89141	0.892315	0.893213	0.894125
right panel
	Population:	Sca-1hi ES HSC
	Data points
x	77
y	19.3539
sem	2.56796
	Fit	Aged
x	0	0.284281	0.568562	0.852843	1.13712	1.4214	1.70569	1.98997	2.27425	2.55853	2.84281	3.12709	3.41137	3.69565	3.97993	4.26421	4.54849	4.83278	5.11706	5.40134	5.68562	5.9699	6.25418	6.53846	6.82274	7.10702	7.3913	7.67559	7.95987	8.24415	8.52843	8.81271	9.09699	9.38127	9.66555	9.94983	10.2341	10.5184	10.8027	11.087	11.3712	11.6555	11.9398	12.2241	12.5084	12.7926	13.0769	13.3612	13.6455
y	100	99.392	98.7877	98.187	97.59	96.9967	96.4069	95.8208	95.2382	94.6592	94.0836	93.5116	92.9431	92.378	91.8164	91.2581	90.7033	90.1519	89.6038	89.059	88.5176	87.9794	87.4445	86.9129	86.3845	85.8594	85.3374	84.8186	84.303	83.7904	83.2811	82.7748	82.2716	81.7714	81.2743	80.7802	80.2892	79.8011	79.316	78.8338	78.3546	77.8783	77.4049	76.9343	76.4667	76.0019	75.5399	75.0807	74.6243
	Population:	Sca-1lo HSC
	Data points
x	77
y	6.51725
sem	1.32223
	Fit	Aged
x	0	0.284281	0.568562	0.852843	1.13712	1.4214	1.70569	1.98997	2.27425	2.55853	2.84281	3.12709	3.41137	3.69565	3.97993	4.26421	4.54849	4.83278	5.11706	5.40134	5.68562	5.9699	6.25418	6.53846	6.82274	7.10702	7.3913	7.67559	7.95987	8.24415	8.52843	8.81271	9.09699	9.38127	9.66555	9.94983	10.2341	10.5184	10.8027	11.087	11.3712	11.6555	11.9398	12.2241	12.5084	12.7926	13.0769	13.3612	13.6455
y	100	98.9445	97.9002	96.8669	95.8446	94.8331	93.8322	92.842	91.8623	90.8929	89.9337	88.9848	88.0459	87.1169	86.1978	85.2884	84.3887	83.4985	82.6177	81.7463	80.8842	80.0311	79.1872	78.3522	77.526	76.7087	75.9	75.0999	74.3083	73.5251	72.7503	71.9837	71.2252	70.4749	69.7325	68.998	68.2713	67.5523	66.841	66.1373	65.4411	64.7523	64.0708	63.3966	62.7296	62.0697	61.4169	60.771	60.132
	Population:	Sca-1hi HSC
	Data points
x	77
y	18.849
sem	3.88234
	Fit	Aged
x	0	0.284281	0.568562	0.852843	1.13712	1.4214	1.70569	1.98997	2.27425	2.55853	2.84281	3.12709	3.41137	3.69565	3.97993	4.26421	4.54849	4.83278	5.11706	5.40134	5.68562	5.9699	6.25418	6.53846	6.82274	7.10702	7.3913	7.67559	7.95987	8.24415	8.52843	8.81271	9.09699	9.38127	9.66555	9.94983	10.2341	10.5184	10.8027	11.087	11.3712	11.6555	11.9398	12.2241	12.5084	12.7926	13.0769	13.3612	13.6455
y	100	99.3448	98.6944	98.0488	97.4079	96.7716	96.14	95.513	94.8906	94.2727	93.6593	93.0503	92.4458	91.8456	91.2498	90.6583	90.0711	89.4881	88.9093	88.3347	87.7642	87.1978	86.6355	86.0773	85.523	84.9727	84.4263	83.8839	83.3453	82.8106	82.2796	81.7525	81.2291	80.7094	80.1934	79.6811	79.1724	78.6673	78.1657	77.6677	77.1732	76.6822	76.1947	75.7106	75.2298	74.7525	74.2785	73.8078	73.3404
	Population:	Sca-1lo MPP
	Data points
x	77
y	2.62403
sem	0.926111
	Fit	Aged
x	0	0.284281	0.568562	0.852843	1.13712	1.4214	1.70569	1.98997	2.27425	2.55853	2.84281	3.12709	3.41137	3.69565	3.97993	4.26421	4.54849	4.83278	5.11706	5.40134	5.68562	5.9699	6.25418	6.53846	6.82274	7.10702	7.3913	7.67559	7.95987	8.24415	8.52843	8.81271	9.09699	9.38127	9.66555	9.94983	10.2341	10.5184	10.8027	11.087	11.3712	11.6555	11.9398	12.2241	12.5084	12.7926	13.0769	13.3612	13.6455
y	100	90.8826	83.8415	78.2037	73.5599	69.6468	66.2872	63.3578	60.7695	58.4571	56.371	54.4733	52.7345	51.131	49.6439	48.2579	46.9603	45.7408	44.5904	43.502	42.469	41.4863	40.5491	39.6534	38.7957	37.973	37.1825	36.4218	35.6889	34.9818	34.2989	33.6385	32.9994	32.3802	31.7799	31.1974	30.6318	30.0821	29.5477	29.0278	28.5216	28.0287	27.5483	27.08	26.6233	26.1776	25.7426	25.3179	24.903
	Population:	Sca-1hi MPP
	Data points
x	77
y	17.8557
sem	4.98917
	Fit	Aged
x	0	0.284281	0.568562	0.852843	1.13712	1.4214	1.70569	1.98997	2.27425	2.55853	2.84281	3.12709	3.41137	3.69565	3.97993	4.26421	4.54849	4.83278	5.11706	5.40134	5.68562	5.9699	6.25418	6.53846	6.82274	7.10702	7.3913	7.67559	7.95987	8.24415	8.52843	8.81271	9.09699	9.38127	9.66555	9.94983	10.2341	10.5184	10.8027	11.087	11.3712	11.6555	11.9398	12.2241	12.5084	12.7926	13.0769	13.3612	13.6455
y	100	89.9258	83.0247	77.9692	74.0819	70.981	68.435	66.2951	64.4618	62.8655	61.4564	60.1978	59.0621	58.0281	57.0792	56.2024	55.3873	54.6252	53.9093	53.2337	52.5937	51.9852	51.4047	50.8494	50.3166	49.8043	49.3106	48.8337	48.3724	47.9252	47.4911	47.069	46.6582	46.2578	45.8671	45.4854	45.1122	44.747	44.3893	44.0386	43.6946	43.3569	43.0252	42.6992	42.3786	42.0632	41.7527	41.4469	41.1456
	Population:	Sca-1lo HPC-1
	Data points
x	77
y	0.0973142
sem	0.0291503
	Fit	Aged
x	0	0.284281	0.568562	0.852843	1.13712	1.4214	1.70569	1.98997	2.27425	2.55853	2.84281	3.12709	3.41137	3.69565	3.97993	4.26421	4.54849	4.83278	5.11706	5.40134	5.68562	5.9699	6.25418	6.53846	6.82274	7.10702	7.3913	7.67559	7.95987	8.24415	8.52843	8.81271	9.09699	9.38127	9.66555	9.94983	10.2341	10.5184	10.8027	11.087	11.3712	11.6555	11.9398	12.2241	12.5084	12.7926	13.0769	13.3612	13.6455
y	100	58.2127	33.9443	19.8578	11.687	6.95187	4.21126	2.62809	1.71628	1.19369	0.896689	0.730252	0.639337	0.592048	0.56987	0.562096	0.56252	0.56754	0.575065	0.583876	0.593264	0.602806	0.61225	0.621445	0.6303	0.638754	0.646764	0.6543	0.661344	0.667882	0.673905	0.679405	0.684375	0.688812	0.692716	0.696089	0.698932	0.701251	0.703053	0.704344	0.705135	0.705437	0.705262	0.704622	0.703533	0.702009	0.700066	0.697721	0.694992
	Population:	Sca-1hi HPC-1
	Data points
x	77
y	0.741429
sem	0.299727
	Fit	Aged
x	0	0.284281	0.568562	0.852843	1.13712	1.4214	1.70569	1.98997	2.27425	2.55853	2.84281	3.12709	3.41137	3.69565	3.97993	4.26421	4.54849	4.83278	5.11706	5.40134	5.68562	5.9699	6.25418	6.53846	6.82274	7.10702	7.3913	7.67559	7.95987	8.24415	8.52843	8.81271	9.09699	9.38127	9.66555	9.94983	10.2341	10.5184	10.8027	11.087	11.3712	11.6555	11.9398	12.2241	12.5084	12.7926	13.0769	13.3612	13.6455
y	100	97.4028	94.8651	92.386	89.9646	87.5999	85.2911	83.0373	80.8375	78.6909	76.5965	74.5534	72.5607	70.6174	68.7227	66.8757	65.0753	63.3208	61.6112	59.9457	58.3232	56.743	55.2042	53.7058	52.247	50.827	49.445	48.0999	46.7912	45.5178	44.279	43.074	41.9021	40.7623	39.654	38.5764	37.5288	36.5103	35.5204	34.5582	33.6231	32.7143	31.8313	30.9734	30.1398	29.33	28.5433	27.7792	27.037
	Population:	CD48-/lo MkP
	Data points
x	77
y	0.510105
sem	0.158421
	Fit	Aged
x	0	0.284281	0.568562	0.852843	1.13712	1.4214	1.70569	1.98997	2.27425	2.55853	2.84281	3.12709	3.41137	3.69565	3.97993	4.26421	4.54849	4.83278	5.11706	5.40134	5.68562	5.9699	6.25418	6.53846	6.82274	7.10702	7.3913	7.67559	7.95987	8.24415	8.52843	8.81271	9.09699	9.38127	9.66555	9.94983	10.2341	10.5184	10.8027	11.087	11.3712	11.6555	11.9398	12.2241	12.5084	12.7926	13.0769	13.3612	13.6455
y	100	95.5114	91.2613	87.2351	83.4195	79.8019	76.3707	73.115	70.0245	67.0898	64.302	61.6527	59.1341	56.7389	54.4602	52.2917	50.2273	48.2612	46.3883	44.6035	42.9021	41.2797	39.7321	38.2553	36.8458	35.5	34.2147	32.9867	31.8131	30.6913	29.6185	28.5923	27.6105	26.6708	25.7711	24.9096	24.0842	23.2934	22.5354	21.8087	21.1117	20.443	19.8015	19.1856	18.5943	18.0265	17.4809	16.9567	16.4528
	Population:	CD48hi MkP
	Data points
x	77
y	0.026526
sem	0.00797576
	Fit	Aged
x	0	0.284281	0.568562	0.852843	1.13712	1.4214	1.70569	1.98997	2.27425	2.55853	2.84281	3.12709	3.41137	3.69565	3.97993	4.26421	4.54849	4.83278	5.11706	5.40134	5.68562	5.9699	6.25418	6.53846	6.82274	7.10702	7.3913	7.67559	7.95987	8.24415	8.52843	8.81271	9.09699	9.38127	9.66555	9.94983	10.2341	10.5184	10.8027	11.087	11.3712	11.6555	11.9398	12.2241	12.5084	12.7926	13.0769	13.3612	13.6455
y	100	17.8645	13.0076	9.66007	7.32096	5.66256	4.46847	3.5951	2.94571	2.45491	2.07792	1.78372	1.5506	1.36319	1.21047	1.08442	0.979167	0.890323	0.814584	0.749432	0.692921	0.643534	0.600071	0.561579	0.52729	0.496583	0.468946	0.443955	0.421259	0.400566	0.381633	0.364252	0.348241	0.333446	0.319736	0.307001	0.295142	0.284069	0.273706	0.263987	0.254857	0.246264	0.238159	0.230503	0.223257	0.21639	0.209871	0.203673	0.197772
[truncated: 254 more columns]

## Sheet: Supplementary Figure 7k
Supplementary Figure 7k: Inferred cell fluxes (cells/day) in young and old mice for all differentiation steps
Cell flux column number	1	2	3	4	5	6	7	8	9	10	11	12	13	14	15	16	17	18
Young
best fit	0.386127	50.1082	175.161	79.8064	4.29495	13.6696	694.054	116.463	0.000478244	216.42	2927.87	554.336	1573.5	28407	3358.54	2398.8	3106.07	5491.92
lower bound	0.0928567	29.8753	98.9122	42.6475	3.76197e-05	7.31382	351.558	66.9557	8.06622e-05	126.068	1727.38	176.556	863.866	17000.1	1875.65	1285.16	1669.85	3001.62
upper bound	0.955469	83.2723	305.784	143.13	71.747	24.6342	1675.75	201.254	93.7089	366.459	4892.26	1112.04	2826.89	47055.6	6918.84	5417.65	6737.86	11969.8
Old
best fit	11.0162	229.501	322.656	633.673	0.000650474	20.6947	1208	117.709	0.00131233	139.85	3508.4	263.685	571.7	121272	3126.21	12025.4	3046.66	10107.4
lower bound	6.34857	127.849	167.345	371.515	7.86135e-05	2.14659	713.149	46.9404	5.36569e-05	8.77963	1633.76	5.50958e-05	4.34461e-05	53556.6	1580.27	6028.59	0.000222364	0.977373
upper bound	18.7309	398.736	560.666	1081.24	2.25925	47.7191	2069.52	290.572	0.0391246	317.287	7861.12	906.952	2346.07	199329	6885.49	27210.8	7130.43	22924

## Sheet: Supplementary Figure 7l
Supplementary Figure 7l: Inferred cell numbers in HSPCs in young and old mice for all differentiation steps
Cell number column number	1	2	3	4	5	6	7	8	9	10	11
Young
best fit	3791.75	6226.41	14970.2	13771.3	19916.2	14643.8	71480	418649	11382.6	27497.1	1372.99
lower bound	2286.69	3726.25	8916.47	8178.55	11901.7	8688.57	42650.8	243612	6843.57	16694	750.488
upper bound	6233.39	10314.9	24896.4	22967.6	33023.8	24439.7	118697	710581	18748.6	44881.1	48669
Old
best fit	32517.2	11745.8	44601	8088.36	17960.9	6542.29	30318.1	230528	43927.7	29165	190094
lower bound	20706.9	7358.81	28204.1	5125.67	11134.2	3898.12	18018.4	128222	27149.4	17983	36394.1
upper bound	51063.7	18581.9	70726.1	13241.8	28696.5	10767.2	50724.5	395381	70106.5	47217.9	372344
