# Supplementary material for: Fate mapping of hematopoietic stem cells reveals two pathways of native thrombopoiesis
Source: Nat Commun. 2022 Aug 3;13:4504. doi: 10.1038/s41467-022-31914-z (PMC9349191; doi:10.1038/s41467-022-31914-z)
Supplement: Supplementary file 4 — Source Data [file 41467_2022_31914_MOESM4_ESM.zip › Source Data/Supplementary_figure_8_data.xlsx]

## Sheet: Supplementary Fig. 8a
Supplementary Figure 8a: RFP labeling ratios of mature cells from peripheral blood to their putative progenitors in the bone marrow or ES HSC in Fgd5ZsGreen:CreERT2 R26LSL-tdRFP animals from 1,5 to 92 weeks of chase, same animals as in Figure 1 c-e
MEAN, SD and n used to plot graphs
Label in Neutrophiles / Label in …					Label in Erythrocytes / Label in …					Label in Platelets / Label in …					Label in Lymphocytes / Label in …
days of chase	CMP				days of chase	MEP				days of chase	CMP				days of chase	CLP
	Mean	SD	n			Mean	SD	n			Mean	SD	n			Mean	SD	n
106	1.01049	0.297052	10		106	0.915713	0.318905	10		106	2.47854	1.1694	10		106	0.739079	0.523914	10
210	1.03379	0.313525	10		210	0.789012	0.268097	10		210	1.98229	0.77495	10		210	0.512321	0.180538	10
308	1.06219	0.163573	10		308	1.01861	0.179038	10		308	1.94884	0.334824	10		308	0.909669	0.478814	10
436	0.985791	0.15188	10		436	0.884428	0.257712	10		436	2.24079	0.724796	10		436	1.2687	0.391124	10
491	0.975279	0.136329	8		491	1.02019	0.165007	8		491	2.02061	0.709145	8		491	0.904695	0.201201	8
641	0.92307	0.210874	12		641	0.879721	0.185687	12		641	1.75965	0.73238	12		641	0.605725	0.283962	12
Label in Neutrophiles / Label in …					Label in Erythrocytes / Label in …					Label in Platelets / Label in …					Label in Lymphocytes / Label in …
days of chase	ES HSC				days of chase	ES HSC				days of chase	ES HSC				days of chase	ES HSC
	Mean	SD	n			Mean	SD	n			Mean	SD	n			Mean	SD	n
106	0.0769618	0.038174	10		106	0.081333	0.0404134	10		106	0.181263	0.111911	10		106	0.0225013	0.0167227	10
210	0.145548	0.0533526	10		210	0.116027	0.0389769	10		210	0.27504	0.110314	10		210	0.039076	0.0165878	10
308	0.283322	0.13494	10		308	0.291119	0.120112	10		308	0.489827	0.162488	10		308	0.0979974	0.0293314	10
436	0.243527	0.0538167	10		436	0.248739	0.0402002	10		436	0.530832	0.10523	10		436	0.125288	0.0415835	10
491	0.30813	0.129535	8		491	0.303003	0.104518	8		491	0.590832	0.173347	8		491	0.158293	0.0640063	8
641	0.578305	0.513239	12		641	0.658577	0.678984	12		641	0.8864	0.24502	12		641	0.180372	0.0738916	12
Source data underlying means
106 days of chase
ID	RATIO PMN/ CMP	RATIO PMN/ ES HSC	RATIO B-Cells/ CLP	RATIO B-Cells/ ES HSC	RATIO Ery/ MEP	RATIO Ery/ ES HSC	RATIO Plt/ CMP	RATIO Plt/ ES HSC
AR-66490	1.21573	0.0490385	1.09202	0.00855769	0.92379	0.043125	2.37187	0.0956731
AR-66817	0.819392	0.0276282	0.367442	0.0101282	0.418021	0.018141	3.38403	0.114103
AR-67273	0.978102	0.0563025	0.757028	0.0158403	0.917293	0.0512605	1.89781	0.109244
AR-67145	0.79046	0.0505447	0.835165	0.0165577	1.43939	0.0517429	1.69676	0.108497
AR-67271	0.81203	0.138817	0.540816	0.0340617	0.807843	0.105913	2.04511	0.349614
AR-69480	0.892683	0.0778723	0.182456	0.00590071	0.580533	0.0710638	2.14634	0.187234
AR-69491	0.712803	0.0629008	0.223932	0.012	1.08606	0.0963359	1.38754	0.122443
AR-69869	0.882114	0.0410985	0.610152	0.0113826	0.611702	0.0435606	2.33333	0.108712
AR-69995	1.06667	0.121081	0.454657	0.0401081	0.956204	0.141622	1.4381	0.163243
AR-70244	1.93495	0.144334	2.32712	0.0704757	1.41629	0.190566	6.0845	0.453864
210 days of chase
Animal ID	RATIO PMN/ CMP	RATIO PMN/ ES HSC	RATIO B-Cells/ CLP	RATIO B-Cells/ ES HSC	RATIO Ery/ MEP	RATIO Ery/ ES HSC	RATIO Plt/ CMP	RATIO Plt/ ES HSC
AR-65363	1.05263	0.176271	0.528338	0.0355508	0.510135	0.127966	2.30769	0.386441
AR-65366	4.7352	0.553734	2.53693	0.121995	5.32258	0.480874	12.5857	1.47177
AR-64939	0.26917	0.0345685	0.128842	0.00638325	0.168588	0.0296954	0.355336	0.0456345
AR-65865	1.03175	0.116487	0.508673	0.0268011	0.833846	0.0971326	2.03175	0.229391
AR-65866	0.846512	0.0930946	0.302328	0.0224233	0.689189	0.0782609	1.3814	0.151918
AR-65862	1.31429	0.174684	0.573291	0.0424525	1.19212	0.153165	2.54762	0.338608
AR-65863	1.17089	0.102778	0.779009	0.045875	1.17576	0.107778	3.13291	0.275
AR-65864	1.125	0.161098	0.385494	0.0432876	0.741322	0.107041	1.5	0.214797
AR-65999	1.11009	0.177941	0.582108	0.0436581	0.75	0.134559	2.14679	0.344118
AR-66079	0.923636	0.189552	0.65537	0.0660261	0.740741	0.164179	1.61818	0.33209
AR-66081	1.02347	0.194643	0.633095	0.0593527	0.757709	0.153571	2.16432	0.411607
AR-66004	1.52308	0.210638	0.575	0.0345	0.840849	0.134894	2.94462	0.407234
308 days of chase
ID	RATIO PMN/ CMP	RATIO PMN/ ES HSC	RATIO B-Cells/ CLP	RATIO B-Cells/ ES HSC	RATIO Ery/ MEP	RATIO Ery/ ES HSC	RATIO Plt/ CMP	RATIO Plt/ ES HSC
AR-70642	1.28044	0.205325	1.68234	0.0684882	0.950413	0.204142	2.38745	0.38284
AR-70916	1.29389	0.575439	1.78564	0.108548	1.16754	0.586842	2.01183	0.894737
AR-71329	0.870588	0.197333	0.370984	0.0929933	0.609319	0.226667	1.78235	0.404
AR-71332	1.13182	0.348252	0.998583	0.125696	1.06803	0.329371	1.61136	0.495804
AR-71335	1.13523	0.327179	0.624384	0.0675615	1.18526	0.321538	1.46797	0.423077
AR-71416	0.820755	0.135937	0.557966	0.0764297	0.83871	0.135417	2.16667	0.358854
AR-71124	1.14766	0.458209	0.502836	0.164735	0.923077	0.385075	1.69907	0.678358
AR-71422	1.12147	0.226857	1.08604	0.113569	1.0948	0.204571	2.0452	0.413714
AR-71863	0.865714	0.176163	1.03856	0.089968	1.18157	0.253488	1.74286	0.354651
AR-71778	0.954315	0.182524	0.449364	0.0719854	1.16738	0.264078	2.5736	0.492233
436 days of chase
ID	RATIO PMN/ CMP	RATIO PMN/ ES HSC	RATIO B-Cells/ CLP	RATIO B-Cells/ ES HSC	RATIO Ery/ MEP	RATIO Ery/ ES HSC	RATIO Plt/ CMP	RATIO Plt/ ES HSC
AR-69478	0.974619	0.252632	0.955556	0.169737	0.709091	0.230921	2.47716	0.642105
AR-69484	1.01796	0.187638	1.41634	0.0803532	0.548387	0.262693	3.47904	0.64128
AR-69572	0.813953	0.226852	1.29648	0.119444	1.00199	0.233333	1.55482	0.433333
AR-69857	1.02814	0.284431	2.04819	0.203593	1.00704	0.256886	2.01515	0.557485
AR-69889	1.03206	0.375912	0.643052	0.172263	1.08036	0.353285	1.17034	0.426277
AR-69884	1.01538	0.182069	0.818841	0.077931	1.484	0.255862	3.20385	0.574483
AR-69886	0.961078	0.209804	1.41346	0.0960784	0.747073	0.208497	2.99401	0.653595
AR-69887	0.872024	0.209286	1.68955	0.114286	0.632035	0.208571	1.93452	0.464286
AR-70069	0.782392	0.253226	1.22481	0.0849462	0.784441	0.260215	1.81063	0.586022
AR-70246	1.36029	0.253425	1.18072	0.134247	0.849866	0.217123	1.76838	0.329452
491 days of chase
ID	RATIO PMN/ CMP	RATIO PMN/ ES HSC	RATIO B-Cells/ CLP	RATIO B-Cells/ ES HSC	RATIO Ery/ MEP	RATIO Ery/ ES HSC	RATIO Plt/ CMP	RATIO Plt/ ES HSC
AR-67910	1.04196	0.209859	1.21782	0.173239	1.20074	0.227465	2.43007	0.489437
AR-67963	0.954674	0.255303	0.630435	0.0878788	0.759067	0.22197	2.78187	0.743939
AR-67964	0.666667	0.151825	0.819209	0.105839	0.822289	0.19927	3.39744	0.773723
AR-67914	1.08862	0.336149	0.861538	0.151351	1.00959	0.319932	1.56455	0.483108
AR-68103	0.919643	0.605882	0.630854	0.134706	0.892116	0.505882	1.29464	0.852941
AR-68104	1.05911	0.231183	0.918831	0.152151	1.15312	0.198387	1.55911	0.340323
AR-68105	1.13139	0.32563	1.13023	0.147689	1.2029	0.348739	1.45985	0.420168
AR-68107	0.940171	0.349206	1.02865	0.313492	1.12168	0.402381	1.67735	0.623016
641 days of chase
ID	RATIO PMN/ CMP	RATIO PMN/ ES HSC	RATIO B-Cells/ CLP	RATIO B-Cells/ ES HSC	RATIO Ery/ MEP	RATIO Ery/ ES HSC	RATIO Plt/ CMP	RATIO Plt/ ES HSC
AR-70652	1.06736	0.550802	0.450764	0.199348	1.02941	0.561497	1.41969	0.73262
AR-70917	0.861336	0.371616	0.520614	0.0968478	0.896373	0.377729	1.59919	0.689956
AR-71553	0.884298	0.379433	0.765284	0.173681	0.968	0.429078	1.87603	0.804965
AR-71328	1.36782	2.2243	0.270734	0.131571	1.18462	2.8785	0.913793	1.48598
AR-71330	0.665179	0.198402	0.82825	0.112492	0.560137	0.217044	2.10714	0.628495
AR-71412	1.00405	0.547461	0.286348	0.195323	0.923636	0.560706	1.76518	0.962472
AR-71426	0.936364	0.691275	0.597228	0.262941	0.932515	0.612081	1.62727	1.20134
AR-71551	1.18575	0.229557	1.28767	0.114178	1.08791	0.292611	3.99491	0.773399
AR-71670	0.881497	0.481271	0.926944	0.233577	0.861868	0.502838	1.40125	0.76504
AR-71782	0.879167	0.399621	0.453163	0.361329	0.772277	0.443182	1.57083	0.714015
AR-71780	0.534677	0.381034	0.465412	0.117691	0.528082	0.443103	1.55645	1.1092
AR-71781	0.809346	0.484882	0.416286	0.165489	0.81182	0.584546	1.28411	0.769317

## Sheet: Supplementary Fig. 8b
Supplementary Figure 8b: RFP labeling ratios of BM populations to their putative progenitors in the bone marrow or ES HSC in Fgd5ZsGreen:CreERT2 R26LSL-tdRFP animals from 1,5 to 92 weeks of chase, same animals as in Figure 1 c-e
MEAN, SD and n used to plot graphs
Label in CMP / Label in …					Label in CLP / Label in …					Label in HPC-1 / Label in …					Label in MPP / Label in …
days of chase	HPC-1				days of chase	HPC-1				days of chase	MPP				days of chase	HSC
	Mean	SD	n			Mean	SD	n			Mean	SD	n			Mean	SD	n
106	1.5288	0.528254	10		106	0.651303	0.177892	10		106	0.469271	0.155784	10		106	0.259495	0.11481	10
210	1.37436	0.294764	10		210	0.736688	0.18093	10		210	0.593411	0.113756	10		210	0.289999	0.0667524	10
308	1.25971	0.413486	10		308	0.643806	0.291702	10		308	0.668004	0.223465	10		308	0.319186	0.164074	10
436	1.69532	0.432408	10		436	0.706931	0.243738	10		436	0.710084	0.164481	10		436	0.257859	0.113455	10
491	1.17201	0.29575	8		491	0.671891	0.190632	8		491	0.556179	0.142622	8		491	0.530881	0.150654	8
641	1.3984	0.321188	12		641	0.875222	0.450215	12		641	0.882577	0.276961	12		641	0.515389	0.235974	12
Label in CMP / Label in …					Label in CLP / Label in …					Label in HPC-1 / Label in …					Label in MPP / Label in …
days of chase	ES HSC				days of chase	ES HSC				days of chase	ES HSC				days of chase	ES HSC
	Mean	SD	n			Mean	SD	n			Mean	SD	n			Mean	SD	n
106	0.0776688	0.0359058	10		106	0.0362217	0.0216177	10		106	0.0561025	0.0285708	10		106	0.121923	0.0486861	10
210	0.140919	0.0342574	10		210	0.0751127	0.0200922	10		210	0.106069	0.0300815	10		210	0.178592	0.0388006	10
308	0.258957	0.0936882	10		308	0.140223	0.0832519	10		308	0.215138	0.0737408	10		308	0.299246	0.168385	10
436	0.251069	0.0587828	10		436	0.110762	0.0618145	10		436	0.164565	0.077722	10		436	0.225201	0.0711443	10
491	0.317713	0.138859	8		491	0.175134	0.0556939	8		491	0.287396	0.129436	8		491	0.509605	0.162441	8
641	0.590864	0.34542	12		641	0.365652	0.208192	12		641	0.439107	0.246954	12		641	0.50883	0.242054	12
Source data underlying means
106 days of chase
ID	RATIO CMP/HPC-1	RATIO CMP/ESHSC	RATIO CLP/HPC-1	RATIO CLP/ES HSC	RATIO HPC-1/MPP	RATIO HPC-1/ES HSC	RATIO MPP/HSC	RATIO MPP/ES-HSC
AR-66490	1.91116	0.0403365	0.371298	0.00783654	0.315827	0.0211058	0.28719	0.0668269
AR-66817	0.930973	0.0337179	0.761062	0.0275641	0.45935	0.0362179	0.165768	0.0788462
AR-67273	1.23423	0.057563	0.448649	0.0209244	0.287565	0.0466387	0.528044	0.162185
AR-67145	1.00342	0.0639434	0.311111	0.0198257	0.828612	0.0637255	0.142339	0.0769063
AR-67271	1.67296	0.170951	0.616352	0.062982	0.555944	0.102185	0.31291	0.183805
AR-69480	2.73333	0.087234	1.01333	0.0323404	0.248344	0.0319149	0.229367	0.128511
AR-69491	1.00873	0.0882443	0.612565	0.0535878	0.540566	0.0874809	0.341935	0.161832
AR-69869	2.27778	0.0465909	0.912037	0.0186553	0.529412	0.0204545	0.062963	0.0386364
AR-69995	1.2	0.113514	0.932571	0.0882162	0.540123	0.0945946	0.26601	0.175135
AR-70244	1.31541	0.0745935	0.53405	0.0302846	0.386963	0.0567073	0.258423	0.146545
210 days of chase
ID	RATIO CMP/HPC-1	RATIO CMP/ESHSC	RATIO CLP/HPC-1	RATIO CLP/ES HSC	RATIO HPC-1/MPP	RATIO HPC-1/ES HSC	RATIO MPP/HSC	RATIO MPP/ES-HSC
AR-65363	1.76744	0.167458	0.710197	0.0672881	0.372667	0.0947458	0.334076	0.254237
AR-65366	1.08629	0.11694	0.446701	0.0480874	0.715496	0.10765	0.35	0.150455
AR-64939	1.33158	0.128426	0.513684	0.0495431	0.703704	0.0964467	0.241071	0.137056
AR-65865	1.60714	0.112903	0.75	0.0526882	0.52973	0.0702509	0.282443	0.132616
AR-65866	1.43813	0.109974	0.9699	0.0741688	0.457887	0.0764706	0.358791	0.167008
AR-65862	1.42857	0.132911	0.795918	0.0740506	0.517606	0.093038	0.234711	0.179747
AR-65863	1.28455	0.0877778	0.861789	0.0588889	0.521186	0.0683333	0.198319	0.131111
AR-65864	0.983607	0.143198	0.771311	0.112291	0.824324	0.145585	0.265233	0.176611
AR-65999	1.24571	0.160294	0.582857	0.075	0.662879	0.128676	0.287895	0.194118
AR-66079	1.41753	0.205224	0.695876	0.100746	0.546479	0.144776	0.31982	0.264925
AR-66081	2.04808	0.190179	1.00962	0.09375	0.477064	0.0928571	0.267157	0.194643
AR-66004	0.958702	0.138298	0.415929	0.06	0.693252	0.144255	0.444545	0.208085
308 days of chase
ID	RATIO CMP/HPC-1	RATIO CMP/ESHSC	RATIO CLP/HPC-1	RATIO CLP/ES HSC	RATIO HPC-1/MPP	RATIO HPC-1/ES HSC	RATIO MPP/HSC	RATIO MPP/ES-HSC
AR-70642	1.21525	0.160355	0.30852	0.0407101	0.66369	0.131953	0.241727	0.198817
AR-70916	2.20435	0.444737	0.301304	0.0607895	0.485232	0.201754	0.37619	0.415789
AR-71329	0.600707	0.226667	0.664311	0.250667		0.377333	0	0
AR-71332	1.56028	0.307692	0.638298	0.125874	0.376502	0.197203	0.58062	0.523776
AR-71335	0.924342	0.288205	0.347039	0.108205	0.828338	0.311795	0.421839	0.37641
AR-71416	1.10035	0.165625	0.910035	0.136979	0.717122	0.150521	0.242771	0.209896
AR-71124	1.55072	0.399254	1.27246	0.327612	0.448052	0.257463	0.531034	0.574627
AR-71422	1.11672	0.202286	0.577287	0.104571	0.756563	0.181143	0.293007	0.239429
AR-71863	1.28205	0.203488	0.545788	0.0866279	1.15678	0.158721	0.155263	0.137209
AR-71778	1.04233	0.191262	0.873016	0.160194	0.579755	0.183495	0.349411	0.316505
436 days of chase
ID	RATIO CMP/HPC-1	RATIO CMP/ESHSC	RATIO CLP/HPC-1	RATIO CLP/ES HSC	RATIO HPC-1/MPP	RATIO HPC-1/ES HSC	RATIO MPP/HSC	RATIO MPP/ES-HSC
AR-69478	1.52713	0.259211	1.04651	0.177632	0.880546	0.169737	0.195333	0.192763
AR-69484	2.55352	0.184327	0.785933	0.0567329	0.46383	0.0721854	0.151776	0.155629
AR-69572	2.15	0.278704	0.710714	0.0921296	0.583333	0.12963	0.287425	0.222222
AR-69857	1.17857	0.276647	0.423469	0.0994012	0.963145	0.234731	0.242262	0.243713
AR-69889	1.04393	0.364234	0.767782	0.267883	0.85205	0.348905	0.566095	0.409489
AR-69884	1.60494	0.17931	0.851852	0.0951724	0.764151	0.111724	0.153623	0.146207
AR-69886	2.06173	0.218301	0.641975	0.0679739	0.604478	0.105882	0.184828	0.175163
AR-69887	1.5	0.24	0.422768	0.0676429	0.739274	0.16	0.265789	0.216429
AR-70069	1.55556	0.323656	0.333333	0.0693548	0.78499	0.208065	0.242857	0.265054
AR-70246	1.77778	0.186301	1.08497	0.113699	0.465046	0.104795	0.288596	0.225342
491 days of chase
ID	RATIO CMP/HPC-1	RATIO CMP/ESHSC	RATIO CLP/HPC-1	RATIO CLP/ES HSC	RATIO HPC-1/MPP	RATIO HPC-1/ES HSC	RATIO MPP/HSC	RATIO MPP/ES-HSC
AR-67910	1.21186	0.201408	0.855932	0.142254	0.378205	0.166197	0.407843	0.439437
AR-67963	1.10312	0.267424	0.575	0.139394	0.522876	0.242424	0.467176	0.463636
AR-67964	1.82456	0.227737	1.03509	0.129197	0.32696	0.124818	0.405426	0.381752
AR-67914	0.997817	0.308784	0.567686	0.175676	0.508889	0.309459	0.598007	0.608108
AR-68103	1.35593	0.658824	0.439467	0.213529	0.60292	0.485882	0.796512	0.805882
AR-68104	1.0491	0.21828	0.795866	0.165591	0.747104	0.208065	0.315854	0.278495
AR-68105	1.0873	0.287815	0.493651	0.130672	0.63	0.264706	0.571429	0.420168
AR-68107	0.746411	0.371429	0.61244	0.304762	0.732477	0.497619	0.6848	0.679365
641 days of chase
ID	RATIO CMP/HPC-1	RATIO CMP/ESHSC	RATIO CLP/HPC-1	RATIO CLP/ES HSC	RATIO HPC-1/MPP	RATIO HPC-1/ES HSC	RATIO MPP/HSC	RATIO MPP/ES-HSC
AR-70652	1.05005	0.516043	0.899891	0.442246	0.972487	0.491444	0.5625	0.505348
AR-70917	1.69468	0.431441	0.730703	0.186026	0.54486	0.254585	0.473451	0.467249
AR-71553	1.32821	0.429078	0.702525	0.22695	0.875962	0.32305	0.385185	0.368794
AR-71328	1.45	1.62617	0.433333	0.485981	1.0084	1.1215	1.10185	1.11215
AR-71330	1.32544	0.298269	0.60355	0.135819	1.21583	0.225033	0.192254	0.185087
AR-71412	1.77698	0.545254	2.22302	0.682119	0.609649	0.306843	0.549398	0.503311
AR-71426	1.38018	0.738255	0.823087	0.440268	0.711607	0.534899	0.736842	0.751678
AR-71551	1.46642	0.193596	0.671642	0.08867	0.740331	0.13202	0.187565	0.178325
AR-71670	1.41056	0.54597	0.651026	0.251986	0.622263	0.38706	0.609566	0.62202
AR-71782	0.729483	0.454545	1.27964	0.797348	1.57416	0.623106	0.410609	0.395833
AR-71780	2.00323	0.712644	0.710824	0.252874	0.866947	0.355747	0.388043	0.410345
AR-71781	1.16558	0.599104	0.77342	0.397536	0.848429	0.513998	0.587405	0.605823

## Sheet: Supplementary Fig. 8d
Supplementary Figure 8b: RFP labeling ratios of BM populations to their putative progenitors in the bone marrow or ES HSC in Fgd5ZsGreen:CreERT2 R26LSL-tdRFP animals from 1,5 to 92 weeks of chase, same animals as in Figure 1 c-e
Left panel									Right panel
MkP				Platelet					MkP2			MkP1
Data points and error bars				Data points and error bars					Line			Line
x (days)	y (label frequency relative to ES HSC)	sem		x (days)	y (label frequency relative to ES HSC)	sem			x (days)	y (label frequency relative to ES HSC)		x (days)	y (label frequency relative to ES HSC)
10	0.0279345	0.00785814		10	0.0146451	0.00330327			0	0		0	0
59	0.08242	0.00987678		59	0.126941	0.0150139			1.79599	1.4011e-09		1.79599	0.0872075
120	0.13987	0.0118348		120	0.224902	0.0192945			3.59197	3.64182e-08		3.59197	0.102153
									5.38796	2.33163e-07		5.38796	0.110244
Line				Line					7.18395	8.48431e-07		7.18395	0.116297
x (days)	y (label frequency relative to ES HSC)			x (days)	y (label frequency relative to ES HSC)				8.97993	2.27284e-06		8.97993	0.121504
0	0			0	0				10	3.63439e-06		10	0.124263
1.79599	0.00825979			1.79599	2.28207e-05				10.7759	5.02332e-06		10.7759	0.126301
3.59197	0.0138591			3.59197	0.000449776				12.5719	9.72784e-06		12.5719	0.130886
5.38796	0.0182441			5.38796	0.00212768				14.3679	1.71053e-05		14.3679	0.135361
7.18395	0.0219712			7.18395	0.00565668				16.1639	2.79425e-05		16.1639	0.139782
8.97993	0.0252959			8.97993	0.011038				17.9599	4.30709e-05		17.9599	0.144184
10	0.0270585			10.7759	0.0178104				19.7559	6.33434e-05		19.7559	0.148589
10.7759	0.0283511			12.5719	0.0253303				21.5518	8.96136e-05		21.5518	0.153011
12.5719	0.0312122			14.3679	0.0329933				23.3478	0.000122717		23.3478	0.157459
14.3679	0.0339252			16.1639	0.0403466				25.1438	0.000163458		25.1438	0.161939
16.1639	0.0365198			17.9599	0.0471152				26.9398	0.000212591		26.9398	0.166455
17.9599	0.0390166			19.7559	0.0531772				28.7358	0.00027082		28.7358	0.171009
19.7559	0.0414302			21.5518	0.0585227				30.5318	0.000338786		30.5318	0.175604
21.5518	0.0437717			23.3478	0.0632108				32.3278	0.000417061		32.3278	0.180238
23.3478	0.0460498			25.1438	0.0673354				34.1237	0.000506153		34.1237	0.184913
25.1438	0.0482717			26.9398	0.0710015				35.9197	0.000606498		35.9197	0.189628
26.9398	0.0504432			28.7358	0.0743101				37.7157	0.000718465		37.7157	0.194381
28.7358	0.0525694			30.5318	0.0773507				39.5117	0.000842359		39.5117	0.199173
30.5318	0.0546546			32.3278	0.080198				41.3077	0.000978418		41.3077	0.204001
32.3278	0.0567028			34.1237	0.0829115				43.1037	0.00112682		43.1037	0.208864
34.1237	0.0587172			35.9197	0.0855378				44.8997	0.0012877		44.8997	0.21376
35.9197	0.0607009			37.7157	0.0881116				46.6957	0.00146111		46.6957	0.218689
37.7157	0.0626566			39.5117	0.0906587				48.4916	0.0016471		48.4916	0.223647
39.5117	0.0645865			41.3077	0.0931977				50.2876	0.00184563		50.2876	0.228633
41.3077	0.0664928			43.1037	0.0957415				52.0836	0.00205665		52.0836	0.233645
43.1037	0.0683773			44.8997	0.0982992				53.8796	0.00228007		53.8796	0.238681
44.8997	0.0702417			46.6957	0.100877				55.6756	0.00251577		55.6756	0.24374
46.6957	0.0720876			48.4916	0.103478				57.4716	0.00276358		57.4716	0.248819
48.4916	0.0739162			50.2876	0.106106				59	0.00298389		59	0.253156
50.2876	0.0757287			52.0836	0.10876				59.2676	0.00302334		59.2676	0.253917
52.0836	0.0775262			53.8796	0.111443				61.0635	0.00329485		61.0635	0.259031
53.8796	0.0793096			55.6756	0.114153				62.8595	0.0035779		62.8595	0.26416
55.6756	0.0810798			57.4716	0.11689				64.6555	0.00387225		64.6555	0.269302
57.4716	0.0828373			59.2676	0.119654				66.4515	0.00417768		66.4515	0.274454
59	0.0843237			61.0635	0.122443				68.2475	0.00449392		68.2475	0.279616
59.2676	0.0845831			62.8595	0.125257				70.0435	0.00482072		70.0435	0.284785
61.0635	0.0863175			64.6555	0.128095				71.8395	0.00515783		71.8395	0.289959
62.8595	0.0880411			66.4515	0.130955				73.6355	0.00550497		73.6355	0.295138
64.6555	0.0897544			68.2475	0.133836				75.4314	0.00586187		75.4314	0.300318
66.4515	0.0914579			70.0435	0.136736				77.2274	0.00622826		77.2274	0.3055
68.2475	0.0931518			71.8395	0.139656				79.0234	0.00660389		79.0234	0.31068
70.0435	0.0948365			73.6355	0.142592				80.8194	0.00698847		80.8194	0.315858
71.8395	0.0965123			75.4314	0.145545				82.6154	0.00738174		82.6154	0.321033
73.6355	0.0981795			77.2274	0.148513				84.4114	0.00778345		84.4114	0.326202
75.4314	0.0998382			79.0234	0.151495				86.2074	0.00819332		86.2074	0.331364
77.2274	0.101489			80.8194	0.154488				88.0033	0.00861112		88.0033	0.336518
79.0234	0.103131			82.6154	0.157494				89.7993	0.00903659		89.7993	0.341664
80.8194	0.104766			84.4114	0.160509				91.5953	0.00946949		91.5953	0.346799
82.6154	0.106393			86.2074	0.163533				93.3913	0.00990957		93.3913	0.351922
84.4114	0.108013			88.0033	0.166565				95.1873	0.0103566		95.1873	0.357033
86.2074	0.109625			89.7993	0.169604				96.9833	0.0108104		96.9833	0.36213
88.0033	0.11123			91.5953	0.172648				98.7793	0.0112707		98.7793	0.367212
89.7993	0.112828			93.3913	0.175698				100.575	0.0117373		100.575	0.372279
91.5953	0.114419			95.1873	0.17875				102.371	0.01221		102.371	0.377329
93.3913	0.116003			96.9833	0.181805				104.167	0.0126885		104.167	0.382362
95.1873	0.11758			98.7793	0.184862				105.963	0.0131728		105.963	0.387377
96.9833	0.11915			100.575	0.18792				107.759	0.0136626		107.759	0.392372
98.7793	0.120714			102.371	0.190977				109.555	0.0141578		109.555	0.397348
100.575	0.122271			104	0.193749				111.351	0.014658		111.351	0.402303
102.371	0.123821			104.167	0.194034				113.147	0.0151633		113.147	0.407237
104.167	0.125366			105.963	0.197088				114.943	0.0156734		114.943	0.412149
105.963	0.126903			107.759	0.20014				116.739	0.0161882		116.739	0.417039
107.759	0.128435			109.555	0.203189				118.535	0.0167075		118.535	0.421906
109.555	0.12996			111.351	0.206233				120	0.0171343		120	0.425858
111.351	0.131479			113.147	0.209273				120.331	0.0172311		120.331	0.426749
113.147	0.132992			114.943	0.212307				122.127	0.017759		122.127	0.431568
114.943	0.134499			116.739	0.215336				123.923	0.018291		123.923	0.436363
116.739	0.136			118.535	0.218357				125.719	0.018827		125.719	0.441133
118.535	0.137495			120.331	0.221371				127.515	0.0193668		127.515	0.445878
120	0.138711			122.127	0.224377
120.331	0.138985			123.923	0.227375
122.127	0.140468			125.719	0.230365				confidence band			confidence band
123.923	0.141946			127.515	0.233344				x (days)	y (label frequency relative to ES HSC)		x (days)	y (label frequency relative to ES HSC)
125.719	0.143418			129.311	0.236314				1	3.39469e-12		1	0.00234818
127.515	0.144884			131.107	0.239274				38.25	6.31049e-05		38.25	0.101408
129.311	0.146345			132.903	0.242223				75.5	0.000624524		75.5	0.187211
131.107	0.1478			134.699	0.245162				112.75	0.00191358		112.75	0.256278
132.903	0.14925			136.495	0.248088				150	0.00394398		150	0.319841
134.699	0.150695			138.291	0.251004				150	0.0838229		150	0.799461
136.495	0.152134			140.087	0.253907				112.75	0.0498962		112.75	0.655255
138.291	0.153568			141.883	0.256798				75.5	0.0207261		75.5	0.493222
140.087	0.154996			143.679	0.259677				38.25	0.00287152		38.25	0.31716
141.883	0.15642			145.475	0.262542				1	1.80216e-09		1	0.190253
143.679	0.157838			147.271	0.265395
145.475	0.159251			149.067	0.268234
147.271	0.160659			150.863	0.27106
149.067	0.162062			152.659	0.273872
150.863	0.16346			154.455	0.276671
152.659	0.164854			156.251	0.279455
154.455	0.166242			158.047	0.282225
156.251	0.167625			159.843	0.284981
158.047	0.169004			161.639	0.287722
159.843	0.170378			163.435	0.290449
161.639	0.171748			165.231	0.293161
163.435	0.173113			167.027	0.295859
165.231	0.174473			168.823	0.298541
167.027	0.175828			170.619	0.301208
168.823	0.177179			172.415	0.303861
170.619	0.178526			174.211	0.306498
172.415	0.179868			176.007	0.30912
174.211	0.181206			177.803	0.311727
176.007	0.18254			179.599	0.314319
177.803	0.183869			181.395	0.316895
179.599	0.185194			183.191	0.319456
181.395	0.186515			184.987	0.322002
183.191	0.187831			186.783	0.324532
184.987	0.189144			188.579	0.327047
186.783	0.190452			190.375	0.329547
188.579	0.191756			192.171	0.332031
190.375	0.193056			193.967	0.334499
192.171	0.194352			195.763	0.336953
193.967	0.195645			197.559	0.339391
195.763	0.196933			199.355	0.341813
197.559	0.198217			201.151	0.344221
199.355	0.199498			202.946	0.346612
201.151	0.200774			204.742	0.348989
202.946	0.202047			206.538	0.35135
204.742	0.203316			208	0.353261
206.538	0.204581			208.334	0.353696
208.334	0.205843			210.13	0.356027
210.13	0.207101			211.926	0.358343
211.926	0.208355			213.722	0.360643
213.722	0.209606			215.518	0.362928
215.518	0.210853			217.314	0.365199
217.314	0.212096			219.11	0.367454
219.11	0.213336			220.906	0.369694
220.906	0.214572			222.702	0.37192
222.702	0.215805			224.498	0.37413
224.498	0.217035			226.294	0.376326
226.294	0.218261			228.09	0.378507
228.09	0.219483			229.886	0.380673
229.886	0.220703			231.682	0.382824
231.682	0.221918			233.478	0.384961
233.478	0.223131			235.274	0.387083
235.274	0.22434			237.07	0.389191
237.07	0.225546			238.866	0.391284
238.866	0.226749			240.662	0.393363
240.662	0.227948			242.458	0.395428
242.458	0.229145			244.254	0.397479
244.254	0.230338			246.05	0.399515
246.05	0.231528			247.846	0.401537
247.846	0.232714			249.642	0.403545
249.642	0.233898			251.438	0.40554
251.438	0.235079			253.234	0.40752
253.234	0.236256			255.03	0.409486
255.03	0.23743			256.826	0.411439
256.826	0.238602			258.622	0.413378
258.622	0.23977			260.418	0.415304
260.418	0.240936			262.214	0.417215
262.214	0.242098			264.01	0.419114
264.01	0.243258			265.806	0.420999
265.806	0.244414			267.602	0.422871
267.602	0.245568			269.398	0.424729
269.398	0.246719			271.194	0.426574
271.194	0.247867			272.99	0.428407
272.99	0.249012			274.786	0.430226
274.786	0.250154			276.582	0.432032
276.582	0.251294			278.378	0.433825
278.378	0.252431			280.174	0.435606
280.174	0.253565			281.97	0.437374
281.97	0.254696			283.766	0.439129
283.766	0.255824			285.562	0.440872
285.562	0.25695			287.358	0.442602
287.358	0.258073			289.154	0.44432
289.154	0.259194			290.95	0.446025
290.95	0.260311			292.746	0.447718
292.746	0.261426			294.542	0.449399
294.542	0.262539			296.338	0.451068
296.338	0.263649			298.134	0.452725
298.134	0.264756			299.93	0.45437
299.93	0.265861			301.726	0.456003
301.726	0.266963			303.522	0.457624
303.522	0.268063			305.318	0.459234
305.318	0.26916			307	0.460731
307.114	0.270255			307.114	0.460832
308.91	0.271347			308.91	0.462418
310.706	0.272437			310.706	0.463993
312.502	0.273524			312.502	0.465557
314.298	0.274609			314.298	0.467109
316.094	0.275692			316.094	0.46865
317.89	0.276772			317.89	0.47018
319.686	0.277849			319.686	0.471699
321.482	0.278925			321.482	0.473207
323.278	0.279998			323.278	0.474703
325.074	0.281068			325.074	0.476189
326.87	0.282137			326.87	0.477665
328.666	0.283203			328.666	0.479129
330.462	0.284267			330.462	0.480583
332.258	0.285328			332.258	0.482026
334.054	0.286387			334.054	0.483459
335.849	0.287444			335.849	0.484882
337.645	0.288499			337.645	0.486294
339.441	0.289552			339.441	0.487696
341.237	0.290602			341.237	0.489088
343.033	0.29165			343.033	0.490469
344.829	0.292697			344.829	0.491841
346.625	0.29374			346.625	0.493203
348.421	0.294782			348.421	0.494555
350.217	0.295822			350.217	0.495897
352.013	0.296859			352.013	0.497229
353.809	0.297895			353.809	0.498552
355.605	0.298928			355.605	0.499865
357.401	0.29996			357.401	0.501169
359.197	0.300989			359.197	0.502463
360.993	0.302016			360.993	0.503748
362.789	0.303041			362.789	0.505024
364.585	0.304064			364.585	0.506291
366.381	0.305086			366.381	0.507548
368.177	0.306105			368.177	0.508796
369.973	0.307122			369.973	0.510036
371.769	0.308137			371.769	0.511266
373.565	0.309151			373.565	0.512488
375.361	0.310162			375.361	0.513701
377.157	0.311172			377.157	0.514905
378.953	0.312179			378.953	0.5161
380.749	0.313185			380.749	0.517287
382.545	0.314189			382.545	0.518466
384.341	0.315191			384.341	0.519636
386.137	0.316191			386.137	0.520798
387.933	0.317189			387.933	0.521951
389.729	0.318186			389.729	0.523096
391.525	0.31918			391.525	0.524233
393.321	0.320173			393.321	0.525362
395.117	0.321164			395.117	0.526483
396.913	0.322154			396.913	0.527597
398.709	0.323141			398.709	0.528702
400.505	0.324127			400.505	0.529799
402.301	0.325111			402.301	0.530889
404.097	0.326093			404.097	0.531971
405.893	0.327074			405.893	0.533045
407.689	0.328053			407.689	0.534112
409.485	0.32903			409.485	0.535171
411.281	0.330005			411.281	0.536223
413.077	0.330979			413.077	0.537268
414.873	0.331951			414.873	0.538305
416.669	0.332922			416.669	0.539335
418.465	0.333891			418.465	0.540358
420.261	0.334858			420.261	0.541373
422.057	0.335824			422.057	0.542382
423.853	0.336788			423.853	0.543384
425.649	0.33775			425.649	0.544378
427.445	0.338711			427.445	0.545366
429.241	0.33967			429.241	0.546347
431.037	0.340628			431.037	0.547322
432.833	0.341584			432.833	0.54829
434.629	0.342539			434.629	0.549251
436.425	0.343492			436.425	0.550205
438.221	0.344443			438.221	0.551153
440.017	0.345393			439	0.551562
441.813	0.346342			440.017	0.552095
443.609	0.347289			441.813	0.55303
445.405	0.348235			443.609	0.553959
447.201	0.349179			445.405	0.554881
448.997	0.350122			447.201	0.555797
450.793	0.351063			448.997	0.556707
452.589	0.352003			450.793	0.557611
454.385	0.352941			452.589	0.558509
456.181	0.353878			454.385	0.559401
457.977	0.354813			456.181	0.560287
459.773	0.355748			457.977	0.561168
461.569	0.35668			459.773	0.562042
463.365	0.357612			461.569	0.56291
465.161	0.358542			463.365	0.563773
466.957	0.35947			465.161	0.56463
468.753	0.360398			466.957	0.565482
470.548	0.361323			468.753	0.566328
472.344	0.362248			470.548	0.567168
474.14	0.363171			472.344	0.568003
475.936	0.364093			474.14	0.568832
477.732	0.365014			475.936	0.569656
479.528	0.365933			477.732	0.570475
481.324	0.366851			479.528	0.571289
483.12	0.367768			481.324	0.572097
484.916	0.368684			483.12	0.5729
486.712	0.369598			484.916	0.573698
488	0.370252			486.712	0.574491
488.508	0.370511			488	0.575056
490.304	0.371423			488.508	0.575279
492.1	0.372333			490.304	0.576061
493.896	0.373242			492.1	0.576839
495.692	0.37415			493.896	0.577612
497.488	0.375057			495.692	0.578381
499.284	0.375963			497.488	0.579144
501.08	0.376867			499.284	0.579903
502.876	0.37777			501.08	0.580657
504.672	0.378672			502.876	0.581406
506.468	0.379573			504.672	0.58215
508.264	0.380473			506.468	0.582891
510.06	0.381371			508.264	0.583626
511.856	0.382269			510.06	0.584357
513.652	0.383165			511.856	0.585084
515.448	0.38406			513.652	0.585806
517.244	0.384954			515.448	0.586524
519.04	0.385847			517.244	0.587237
520.836	0.386738			519.04	0.587947
522.632	0.387629			520.836	0.588652
524.428	0.388519			522.632	0.589353
526.224	0.389407			524.428	0.590049
528.02	0.390294			526.224	0.590742
529.816	0.39118			528.02	0.59143
531.612	0.392066			529.816	0.592115
533.408	0.39295			531.612	0.592795
535.204	0.393833			533.408	0.593472
537	0.394715			535.204	0.594145
				537	0.594813

## Sheet: Supplemetary Fig. 8e
Supplementary Figure 8e: time course of labelling (Fraction of label in ES HSC) in certain populations in Fgd5ZsGreen:CreERT2 R26LSL-tdRFP animals from 1,5 to 92 weeks of chase
week of chase
1,5				8				17
Animal #	HPC-2	MkP CD48+	MkP CD48-/lo	Animal #	HPC-2	MkP CD48+	MkP CD48-/lo	Animal #	HPC-2	MkP CD48+	MkP CD48-/lo
AR1-82751	0.0174242	0.00756061	0.0992424	AR1-82753	0.175472	0.0649057	0.200943	AR1-82791	0.151667	0.131111	0.251667
AR1-82752	0.0283352	0.00566703	0.0424476	AR1-82754	0.124762	0.0417143	0.234286	AR1-82787	0.22449	0.104195	0.362812
AR1-82757	0	0.0066208	0.0249235	AR1-82755	0.0918797	0.0431579	0.279699	AR1-82788	0.282407	0.138889	0.360185
AR1-82840	0.046125	0.020625	0.106625	AR1-82790	0.0728846	0.04125	0.138462	AR1-82789	0.149189	0.10973	0.34973

## Sheet: Supplementary Figure 8h
Supplementary Figure 8h: BM Chimerism in LSK and LK cells in sublethally irradiated recipient animals 3 weeks after transplantation with 2,500 CD48hi or CD48-/lo MkPs from B6.RFP donor animals
Donor cell type	E-S- CD48hi MkP							E-S- CD48lo MkP							LSK
Animal #	ARX-84528	ARX-84556	ARX-84558	ARX-84549	ARX-84551	ARX-84553	ARX-84529	ARX-84555	ARX-84557	ARX-84550	ARX-84552	ARX-84530	ARX-84531	ARX-84532	ARX-84533
LSK	0	0.016	0	0	0	0	0	0	0	0	0	0	0	0.79	1.07
LK	0	0	0	0	0	0	0	0.11	0	0	0.048	0	0.00366	3.27	0.96

## Sheet: Supplementary Fig. 8i
Supplementary Figure 8i: paired CD41 Expression (MFI) in MkP subpopulations of Fgd5ZsGreen:CreERT2 R26LSL-tdRFP animals 1,5 weeks after TAM induction
Animal #	CD48hi MkP	CD48-/lo MkP
AR1-77842	5503	6219
AR1-77843	5795	7170
AR1-78775	5111	5211
AR1-78861	7759	7462
AR1-78862	6126	6560
AR1-79149	6670	6578
AR1-79150	6506	6740
AR1-79236	5223	6519
AR1-79299	5937	6147
AR1-79300	5800	6540
AR1-79239	6336	6678
AR1-79302	6597	7935
AR1-82751	4501	4638
AR1-82752	4497	4964
AR1-82757	4464	4426
AR1-82839	4074	3974
AR1-82840	4543	4912
