# Supplementary material for: Fate mapping of hematopoietic stem cells reveals two pathways of native thrombopoiesis
Source: Nat Commun. 2022 Aug 3;13:4504. doi: 10.1038/s41467-022-31914-z (PMC9349191; doi:10.1038/s41467-022-31914-z)
Supplement: Supplementary file 4 — Source Data [file 41467_2022_31914_MOESM4_ESM.zip › Source Data/Supplementary_figure_9_data.xlsx]

## Sheet: supplementary figure 9b
Supplementary Figure 9b: Inferred rates of CMP differentiation to GMP, MEP and CD48hi MkP																																							Supplementary Figure 4e: The best fit of model b (curves) to the simulated data (dots with error bars).
Differentiation rates
	best fit	lower bound	upper bound
CMP to GMP	0.0924998	0.0456703	0.511985
CMP to MEP	0.548484	0.145682	4
CMP to CD48lo MkP	0.00802233	0.00544085	0.0135248

## Sheet: supplementary figure 9d
Supplementary Figure 9d: Inferred cell numbers of CMP subpopulations																																							Supplementary Figure 4e: The best fit of model b (curves) to the simulated data (dots with error bars).
Cell number
	best fit	lower bound	upper bound
CMP1	458010	267167	774026
CMP2	907.49	907.49	2765.43

## Sheet: supplementary figure 9e
Supplementary Figure 9e: Inferred differentiation rates of CMP1  GMP, CMP1  MEP and CMP2  CD48hi MkP																																							Supplementary Figure 4e: The best fit of model b (curves) to the simulated data (dots with error bars).
Differentiation rates
	best fit	lower bound	upper bound
CMP1 to GMP	0.156083	0.057241	3.07519
CMP1 to MEP	1.4248	0.0465963	2.03052
CMP2 to CD48lo MkP	4	1.41545	4

## Sheet: supplementary figure 9f
Supplementary Figure 9f: the homogeneous CMP model shows balanced output cell fluxes via CD48-/lo MkP and CD48hi MkP																																							Supplementary Figure 4e: The best fit of model b (curves) to the simulated data (dots with error bars).
Cell flux
	best fit	lower bound	upper bound
CD48-/lo MkP	2398.8	1285.16	5417.65
CD48hi MkP	3106.07	1669.85	6737.86

## Sheet: supplementary figure 9g
Supplementary Figure 9g: the heterogeneous CMP model shows balanced output cell fluxes via CD48-/lo MkP and CD48hi MkP																																							Supplementary Figure 4e: The best fit of model b (curves) to the simulated data (dots with error bars).
Cell flux
	best fit	lower bound	upper bound
CD48-/lo MkP	2386.11	1449.85	4165.53
CD48hi MkP	3195.2	1880.3	5390.86

## Sheet: supplementary figure 9h
Supplementary Figure 9h: Computational simulation of how low initial labelling in non-stem-cell compartments affects the fate-mapping dynamics																																							Supplementary Figure 4e: The best fit of model b (curves) to the simulated data (dots with error bars).
Population:	Sca-1hi MPP
Data points and Error bars
x	10	59	120
y	0.0294558	0.101096	0.19894
sem	0.0153128	0.019486	0.0159409
Fit using original model
x	0	1.79599	3.59197	5.38796	7.18395	8.97993	10	10.7759	12.5719	14.3679	16.1639	17.9599	19.7559	21.5518	23.3478	25.1438	26.9398	28.7358	30.5318	32.3278	34.1237	35.9197	37.7157	39.5117	41.3077	43.1037	44.8997	46.6957	48.4916	50.2876	52.0836	53.8796	55.6756	57.4716	59	59.2676	61.0635	62.8595	64.6555	66.4515	68.2475	70.0435	71.8395	73.6355	75.4314	77.2274	79.0234	80.8194	82.6154
y	0	0.00859306	0.0165335	0.0238929	0.0307328	0.0371063	0.0405364	0.0430595	0.0486327	0.053861	0.0587757	0.063404	0.0677704	0.0718964	0.0758015	0.0795029	0.0830162	0.0863554	0.0895332	0.0925611	0.0954495	0.0982078	0.100845	0.103368	0.105785	0.108103	0.110326	0.112462	0.114516	0.116491	0.118393	0.120225	0.121991	0.123696	0.1251	0.125341	0.126931	0.128468	0.129955	0.131394	0.132787	0.134138	0.135447	0.136717	0.13795	0.139147	0.14031	0.14144	0.142539
fit using model with initial labeling
x	0	1.79599	3.59197	5.38796	7.18395	8.97993	10	10.7759	12.5719	14.3679	16.1639	17.9599	19.7559	21.5518	23.3478	25.1438	26.9398	28.7358	30.5318	32.3278	34.1237	35.9197	37.7157	39.5117	41.3077	43.1037	44.8997	46.6957	48.4916	50.2876	52.0836	53.8796	55.6756	57.4716	59	59.2676	61.0635	62.8595	64.6555	66.4515	68.2475	70.0435	71.8395	73.6355	75.4314	77.2274	79.0234	80.8194	82.6154
y	0.0294558	0.037017	0.0440042	0.0504804	0.0564997	0.0621087	0.0651275	0.0673482	0.0722533	0.0768553	0.0811813	0.0852556	0.0890994	0.092732	0.0961702	0.0994293	0.102523	0.105464	0.108262	0.110929	0.113473	0.115903	0.118226	0.12045	0.12258	0.124622	0.126582	0.128465	0.130275	0.132017	0.133694	0.135309	0.136868	0.138371	0.13961	0.139823	0.141226	0.142583	0.143895	0.145166	0.146396	0.147589	0.148745	0.149868	0.150957	0.152015	0.153043	0.154043	0.155015
Confidence band from original model
x	0.1	37.575	75.05	112.525	150	150	112.525	75.05	37.575	0.1
y	0.00029579	0.0631793	0.0871844	0.099751	0.107728	0.267782	0.24798	0.217404	0.160145	0.000834736
Population:	Sca-1lo MPP
Data points and Error bars
x	10	59	120
y	0.0340425	0.0735964	0.142281
sem	0.0172942	0.00937533	0.00692425
Fit using original model
x	0	1.79599	3.59197	5.38796	7.18395	8.97993	10	10.7759	12.5719	14.3679	16.1639	17.9599	19.7559	21.5518	23.3478	25.1438	26.9398	28.7358	30.5318	32.3278	34.1237	35.9197	37.7157	39.5117	41.3077	43.1037	44.8997	46.6957	48.4916	50.2876	52.0836	53.8796	55.6756	57.4716	59	59.2676	61.0635	62.8595	64.6555	66.4515	68.2475	70.0435	71.8395	73.6355	75.4314	77.2274	79.0234	80.8194	82.6154
y	0	0.0029494	0.00586883	0.00875524	0.0116061	0.0144192	0.0159996	0.0171931	0.0199262	0.0226175	0.0252663	0.0278721	0.0304345	0.0329534	0.0354288	0.0378608	0.0402497	0.0425958	0.0448996	0.0471615	0.0493823	0.0515624	0.0537025	0.0558034	0.0578658	0.0598903	0.0618778	0.0638291	0.0657448	0.0676258	0.0694729	0.0712868	0.0730684	0.0748183	0.0762832	0.0765373	0.0782263	0.0798859	0.0815169	0.08312	0.0846958	0.0862452	0.0877687	0.0892671	0.090741	0.092191	0.0936178	0.095022	0.0964041
fit using model with initial labeling
x	0	1.79599	3.59197	5.38796	7.18395	8.97993	10	10.7759	12.5719	14.3679	16.1639	17.9599	19.7559	21.5518	23.3478	25.1438	26.9398	28.7358	30.5318	32.3278	34.1237	35.9197	37.7157	39.5117	41.3077	43.1037	44.8997	46.6957	48.4916	50.2876	52.0836	53.8796	55.6756	57.4716	59	59.2676	61.0635	62.8595	64.6555	66.4515	68.2475	70.0435	71.8395	73.6355	75.4314	77.2274	79.0234	80.8194	82.6154
y	0.0340425	0.0364735	0.038886	0.041277	0.0436438	0.0459843	0.0473012	0.0482966	0.0505791	0.0528308	0.0550505	0.0572377	0.0593917	0.0615122	0.063599	0.0656518	0.0676709	0.0696563	0.0716081	0.0735267	0.0754125	0.0772657	0.0790869	0.0808764	0.0826349	0.0843628	0.0860607	0.0877291	0.0893687	0.09098	0.0925636	0.0941201	0.0956501	0.0971542	0.0984142	0.098633	0.100087	0.101517	0.102923	0.104307	0.105668	0.107007	0.108325	0.109622	0.110898	0.112155	0.113393	0.114612	0.115813
Confidence band from original model
x	0.1	37.575	75.05	112.525	150	150	112.525	75.05	37.575	0.1
y	9.32407e-05	0.0335472	0.0573574	0.0741582	0.0870326	0.215305	0.183563	0.142568	0.0853851	0.000283371
Population:	MPP
Data points and Error bars	Data points	and Error bars
x	10	59	120
y	0.031919	0.0802249	0.158362
sem	0.0162549	0.00985333	0.00500143
Fit using original model	Fit using	original model
x	0	1.79599	3.59197	5.38796	7.18395	8.97993	10	10.7759	12.5719	14.3679	16.1639	17.9599	19.7559	21.5518	23.3478	25.1438	26.9398	28.7358	30.5318	32.3278	34.1237	35.9197	37.7157	39.5117	41.3077	43.1037	44.8997	46.6957	48.4916	50.2876	52.0836	53.8796	55.6756	57.4716	59	59.2676	61.0635	62.8595	64.6555	66.4515	68.2475	70.0435	71.8395	73.6355	75.4314	77.2274	79.0234	80.8194	82.6154
y	0	0.00524402	0.010218	0.0149432	0.0194386	0.0237213	0.026065	0.0278068	0.031709	0.0354408	0.0390136	0.042438	0.0457236	0.0488791	0.0519128	0.0548319	0.0576433	0.0603533	0.0629677	0.065492	0.0679311	0.0702895	0.0725717	0.0747816	0.076923	0.0789993	0.0810138	0.0829695	0.0848693	0.0867158	0.0885116	0.090259	0.0919602	0.0936172	0.0949942	0.0952322	0.0968068	0.098343	0.0998422	0.101306	0.102736	0.104134	0.1055	0.106837	0.108145	0.109426	0.11068	0.111908	0.113113
fit using model with initial labeling	Fit using	model with initial labeling
x	0	1.79599	3.59197	5.38796	7.18395	8.97993	10	10.7759	12.5719	14.3679	16.1639	17.9599	19.7559	21.5518	23.3478	25.1438	26.9398	28.7358	30.5318	32.3278	34.1237	35.9197	37.7157	39.5117	41.3077	43.1037	44.8997	46.6957	48.4916	50.2876	52.0836	53.8796	55.6756	57.4716	59	59.2676	61.0635	62.8595	64.6555	66.4515	68.2475	70.0435	71.8395	73.6355	75.4314	77.2274	79.0234	80.8194	82.6154
y	0.0321845	0.0366945	0.0409733	0.0450392	0.0489084	0.0525955	0.0546138	0.0561139	0.0594755	0.0626912	0.0657708	0.0687233	0.0715571	0.0742795	0.0768976	0.0794177	0.0818456	0.0841868	0.0864461	0.0886283	0.0907376	0.0927779	0.0947529	0.0966661	0.0985207	0.10032	0.102066	0.103761	0.105409	0.107012	0.108571	0.110088	0.111566	0.113007	0.114204	0.114411	0.115781	0.117118	0.118424	0.119699	0.120946	0.122165	0.123357	0.124524	0.125666	0.126785	0.127882	0.128957	0.130011
Confidence band from original model	Confidence band from	original model
x	0.1	37.575	75.05	112.525	150	150	112.525	75.05	37.575	0.1
y	0.000187014	0.0458759	0.0685463	0.0828456	0.0934227	0.231163	0.204948	0.169742	0.114241	0.000479706
Population:	Sca-1hi HPC-1
Data points and Error bars
x	10	59	120
y	0.00409091	0.0202353	0.0622187
sem	0.00409091	0.00928581	0.0132621
Fit using original model
x	0	1.79599	3.59197	5.38796	7.18395	8.97993	10	10.7759	12.5719	14.3679	16.1639	17.9599	19.7559	21.5518	23.3478	25.1438	26.9398	28.7358	30.5318	32.3278	34.1237	35.9197	37.7157	39.5117	41.3077	43.1037	44.8997	46.6957	48.4916	50.2876	52.0836	53.8796	55.6756	57.4716	59	59.2676	61.0635	62.8595	64.6555	66.4515	68.2475	70.0435	71.8395	73.6355	75.4314	77.2274	79.0234	80.8194	82.6154
y	0	5.40424e-05	0.000212368	0.000469323	0.000819339	0.00125695	0.00154246	0.00177681	0.00237372	0.00304263	0.00377865	0.00457704	0.00543327	0.00634298	0.00730196	0.00830623	0.00935196	0.0104355	0.0115535	0.0127025	0.0138795	0.0150816	0.016306	0.01755	0.0188113	0.0200874	0.0213763	0.0226759	0.0239844	0.0252998	0.0266206	0.0279453	0.0292724	0.0306005	0.0317307	0.0319285	0.0332552	0.0345794	0.0359004	0.0372171	0.0385287	0.0398345	0.0411338	0.0424259	0.0437102	0.0449863	0.0462537	0.0475119	0.0487605
fit using model with initial labeling
x	0	1.79599	3.59197	5.38796	7.18395	8.97993	10	10.7759	12.5719	14.3679	16.1639	17.9599	19.7559	21.5518	23.3478	25.1438	26.9398	28.7358	30.5318	32.3278	34.1237	35.9197	37.7157	39.5117	41.3077	43.1037	44.8997	46.6957	48.4916	50.2876	52.0836	53.8796	55.6756	57.4716	59	59.2676	61.0635	62.8595	64.6555	66.4515	68.2475	70.0435	71.8395	73.6355	75.4314	77.2274	79.0234	80.8194	82.6154
y	0.00409091	0.0044516	0.00490618	0.00544907	0.0060748	0.00677804	0.00720999	0.00755359	0.00839642	0.00930166	0.0102646	0.0112807	0.0123458	0.0134555	0.014606	0.0157935	0.0170145	0.0182654	0.0195432	0.0208448	0.0221674	0.0235081	0.0248646	0.0262343	0.0276152	0.029005	0.0304019	0.031804	0.0332097	0.0346174	0.0360256	0.037433	0.0388383	0.0402403	0.0414302	0.0416381	0.0430306	0.044417	0.0457964	0.0471681	0.0485314	0.0498857	0.0512305	0.0525651	0.0538893	0.0552025	0.0565044	0.0577947	0.0590732
Confidence band from original model
x	0.1	37.575	75.05	112.525	150	150	112.525	75.05	37.575	0.1
y	1.02259e-07	0.00995468	0.0270676	0.0426676	0.0551885	0.138821	0.108158	0.0696696	0.0263828	2.8412e-07
Population:	Sca-1lo HPC-1
Data points and Error bars
x	10	59	120
y	0.00183478	0.0304835	0.0731278
sem	0.00109191	0.0084523	0.00971565
Fit using original model
x	0	1.79599	3.59197	5.38796	7.18395	8.97993	10	10.7759	12.5719	14.3679	16.1639	17.9599	19.7559	21.5518	23.3478	25.1438	26.9398	28.7358	30.5318	32.3278	34.1237	35.9197	37.7157	39.5117	41.3077	43.1037	44.8997	46.6957	48.4916	50.2876	52.0836	53.8796	55.6756	57.4716	59	59.2676	61.0635	62.8595	64.6555	66.4515	68.2475	70.0435	71.8395	73.6355	75.4314	77.2274	79.0234	80.8194	82.6154
y	0	0.000102056	0.000398121	0.000873336	0.00151331	0.0023042	0.00281553	0.00323276	0.00428639	0.00545312	0.00672172	0.00808158	0.0095228	0.0110361	0.012613	0.0142454	0.0159259	0.0176478	0.0194048	0.0211911	0.0230015	0.0248311	0.0266756	0.028531	0.0303936	0.0322602	0.0341278	0.0359937	0.0378555	0.0397111	0.0415586	0.0433962	0.0452224	0.0470358	0.0485683	0.0488354	0.0506201	0.0523889	0.0541411	0.055876	0.0575932	0.059292	0.0609721	0.0626333	0.0642753	0.0658978	0.0675008	0.0690843	0.0706481
fit using model with initial labeling
x	0	1.79599	3.59197	5.38796	7.18395	8.97993	10	10.7759	12.5719	14.3679	16.1639	17.9599	19.7559	21.5518	23.3478	25.1438	26.9398	28.7358	30.5318	32.3278	34.1237	35.9197	37.7157	39.5117	41.3077	43.1037	44.8997	46.6957	48.4916	50.2876	52.0836	53.8796	55.6756	57.4716	59	59.2676	61.0635	62.8595	64.6555	66.4515	68.2475	70.0435	71.8395	73.6355	75.4314	77.2274	79.0234	80.8194	82.6154
y	0.00183478	0.00414004	0.00643869	0.00873041	0.0110147	0.0132907	0.0145794	0.0155576	0.0178145	0.0200602	0.0222936	0.0245138	0.0267195	0.0289098	0.0310836	0.0332398	0.0353778	0.0374964	0.0395951	0.041673	0.0437295	0.045764	0.0477761	0.0497653	0.0517312	0.0536735	0.0555919	0.0574863	0.0593565	0.0612024	0.0630239	0.0648211	0.066594	0.0683426	0.0698118	0.0700671	0.0717676	0.0734443	0.0750972	0.0767267	0.0783331	0.0799164	0.081477	0.0830152	0.0845313	0.0860255	0.0874983	0.0889498	0.0903805
Confidence band from original model
x	0.1	37.575	75.05	112.525	150	150	112.525	75.05	37.575	0.1
y	1.80405e-07	0.0165486	0.0404882	0.059686	0.0743747	0.183889	0.147789	0.10093	0.0424756	5.7007e-07
Population:	HPC-1
Data points and Error bars
x	10	59	120
y	0.00230646	0.0292794	0.071946
sem	0.00161089	0.00834668	0.00906469
Fit using original model
x	0	1.79599	3.59197	5.38796	7.18395	8.97993	10	10.7759	12.5719	14.3679	16.1639	17.9599	19.7559	21.5518	23.3478	25.1438	26.9398	28.7358	30.5318	32.3278	34.1237	35.9197	37.7157	39.5117	41.3077	43.1037	44.8997	46.6957	48.4916	50.2876	52.0836	53.8796	55.6756	57.4716	59	59.2676	61.0635	62.8595	64.6555	66.4515	68.2475	70.0435	71.8395	73.6355	75.4314	77.2274	79.0234	80.8194	82.6154
y	0	9.32948e-05	0.000364439	0.000800542	0.00138907	0.0021179	0.00258988	0.00297541	0.00395044	0.0050324	0.00621124	0.00747748	0.00882217	0.0102369	0.011714	0.0132459	0.014826	0.016448	0.0181059	0.0197945	0.0215087	0.023244	0.0249962	0.0267615	0.0285363	0.0303175	0.0321023	0.0338878	0.0356719	0.0374522	0.039227	0.0409944	0.0427528	0.044501	0.0459797	0.0462376	0.0479616	0.0496721	0.051368	0.0530488	0.0547139	0.0563625	0.0579944	0.0596091	0.0612063	0.0627857	0.0643472	0.0658907	0.0674159
fit using model with initial labeling
x	0	1.79599	3.59197	5.38796	7.18395	8.97993	10	10.7759	12.5719	14.3679	16.1639	17.9599	19.7559	21.5518	23.3478	25.1438	26.9398	28.7358	30.5318	32.3278	34.1237	35.9197	37.7157	39.5117	41.3077	43.1037	44.8997	46.6957	48.4916	50.2876	52.0836	53.8796	55.6756	57.4716	59	59.2676	61.0635	62.8595	64.6555	66.4515	68.2475	70.0435	71.8395	73.6355	75.4314	77.2274	79.0234	80.8194	82.6154
y	0.00224906	0.00419689	0.0061608	0.00813919	0.0101303	0.0121321	0.0132732	0.0141428	0.0161602	0.0181824	0.0202072	0.0222327	0.024257	0.0262781	0.0282944	0.030304	0.0323054	0.0342972	0.0362778	0.0382461	0.0402009	0.042141	0.0440655	0.0459734	0.047864	0.0497366	0.0515906	0.0534253	0.0552404	0.0570353	0.0588099	0.0605637	0.0622966	0.0640084	0.0654484	0.0656989	0.0673682	0.0690161	0.0706427	0.072248	0.0738321	0.0753951	0.076937	0.0784581	0.0799585	0.0814384	0.082898	0.0843376	0.0857573
Confidence band from original model
x	0.1	37.575	75.05	112.525	150	150	112.525	75.05	37.575	0.1
y	1.7006e-07	0.0155726	0.0385927	0.0573424	0.0717499	0.177356	0.14189	0.0959969	0.0396473	5.07052e-07
Population:	CD48hi MkP
Data points and Error bars
x	10	59	120
y	0.0101184	0.047757	0.120981
sem	0.00352348	0.00573065	0.00832502
Fit using original model
x	0	1.79599	3.59197	5.38796	7.18395	8.97993	10	10.7759	12.5719	14.3679	16.1639	17.9599	19.7559	21.5518	23.3478	25.1438	26.9398	28.7358	30.5318	32.3278	34.1237	35.9197	37.7157	39.5117	41.3077	43.1037	44.8997	46.6957	48.4916	50.2876	52.0836	53.8796	55.6756	57.4716	59	59.2676	61.0635	62.8595	64.6555	66.4515	68.2475	70.0435	71.8395	73.6355	75.4314	77.2274	79.0234	80.8194	82.6154
y	0	8.2105e-07	6.83906e-06	2.39593e-05	5.87651e-05	0.000118377	0.000166122	0.000210275	0.000342097	0.000521416	0.000755515	0.00105117	0.00141445	0.00185057	0.00236374	0.00295709	0.00363267	0.00439139	0.00523313	0.00615679	0.00716036	0.00824111	0.00939563	0.01062	0.01191	0.013261	0.0146682	0.0161269	0.0176322	0.0191794	0.0207638	0.0223809	0.0240265	0.0256964	0.0271339	0.0273869	0.0290942	0.0308151	0.0325464	0.0342851	0.0360287	0.0377745	0.0395204	0.0412644	0.0430044	0.0447389	0.0464663	0.0481852	0.0498943
fit using model with initial labeling
x	0	1.79599	3.59197	5.38796	7.18395	8.97993	10	10.7759	12.5719	14.3679	16.1639	17.9599	19.7559	21.5518	23.3478	25.1438	26.9398	28.7358	30.5318	32.3278	34.1237	35.9197	37.7157	39.5117	41.3077	43.1037	44.8997	46.6957	48.4916	50.2876	52.0836	53.8796	55.6756	57.4716	59	59.2676	61.0635	62.8595	64.6555	66.4515	68.2475	70.0435	71.8395	73.6355	75.4314	77.2274	79.0234	80.8194	82.6154
y	0.0101184	0.00012027	0.000319529	0.000606165	0.000987053	0.00146827	0.00178821	0.0020548	0.00275036	0.00355726	0.00447633	0.00550685	0.00664667	0.00789223	0.00923873	0.0106803	0.0122103	0.0138212	0.0155053	0.0172545	0.0190609	0.0209164	0.0228133	0.0247443	0.0267025	0.0286816	0.0306756	0.0326792	0.0346876	0.0366967	0.0387024	0.0407017	0.0426915	0.0446694	0.0463416	0.0466332	0.048581	0.0505115	0.0524232	0.0543152	0.0561865	0.0580364	0.0598645	0.0616703	0.0634534	0.0652138	0.0669512	0.0686657	0.0703571
Confidence band from original model
x	0.01	37.5075	75.005	112.502	150	150	112.502	75.005	37.5075	0.01
y	0	0.00546978	0.026648	0.0483013	0.0654027	0.162018	0.120329	0.0679966	0.0156536	2.65625e-13
Population:	CD48-/lo MkP
Data points and Error bars
x	10	59	120
y	0.0683097	0.213347	0.331098
sem	0.0203636	0.0297248	0.0266275
Fit using original model
x	0	1.79599	3.59197	5.38796	7.18395	8.97993	10	10.7759	12.5719	14.3679	16.1639	17.9599	19.7559	21.5518	23.3478	25.1438	26.9398	28.7358	30.5318	32.3278	34.1237	35.9197	37.7157	39.5117	41.3077	43.1037	44.8997	46.6957	48.4916	50.2876	52.0836	53.8796	55.6756	57.4716	59	59.2676	61.0635	62.8595	64.6555	66.4515	68.2475	70.0435	71.8395	73.6355	75.4314	77.2274	79.0234	80.8194	82.6154
y	0	0.0187527	0.0346315	0.048359	0.060439	0.0712337	0.0768972	0.08101	0.0899686	0.098263	0.106013	0.113313	0.120239	0.126851	0.133198	0.139322	0.145256	0.151027	0.15666	0.162174	0.167584	0.172907	0.178152	0.183331	0.188451	0.193521	0.198547	0.203533	0.208485	0.213406	0.2183	0.22317	0.228018	0.232846	0.236941	0.237656	0.24245	0.247228	0.251991	0.256741	0.261479	0.266204	0.270918	0.27562	0.28031	0.28499	0.289659	0.294318	0.298965
fit using model with initial labeling
x	0	1.79599	3.59197	5.38796	7.18395	8.97993	10	10.7759	12.5719	14.3679	16.1639	17.9599	19.7559	21.5518	23.3478	25.1438	26.9398	28.7358	30.5318	32.3278	34.1237	35.9197	37.7157	39.5117	41.3077	43.1037	44.8997	46.6957	48.4916	50.2876	52.0836	53.8796	55.6756	57.4716	59	59.2676	61.0635	62.8595	64.6555	66.4515	68.2475	70.0435	71.8395	73.6355	75.4314	77.2274	79.0234	80.8194	82.6154
y	0.0683096	0.0771024	0.084916	0.0920066	0.0985528	0.104682	0.108015	0.110489	0.116043	0.121399	0.126596	0.131668	0.13664	0.141533	0.146363	0.151142	0.155881	0.16059	0.165274	0.16994	0.174593	0.179235	0.183869	0.188499	0.193126	0.197751	0.202376	0.207001	0.211626	0.216252	0.22088	0.225509	0.230138	0.234769	0.23871	0.2394	0.244032	0.248663	0.253294	0.257924	0.262552	0.267178	0.271802	0.276422	0.281039	0.285652	0.29026	0.294863	0.29946
Confidence band from original model
x	0.01	37.5075	75.005	112.502	150	150	112.502	75.005	37.5075	0.01
y	5.19283e-05	0.110648	0.17568	0.236827	0.293948	0.732754	0.592212	0.443373	0.284587	0.000307747
Population:	MkP
Data points and Error bars
x	10	59	120
y	0.0279345	0.08242	0.13987
sem	0.00785814	0.00987678	0.0118348
Fit using original model
x	0	1.79599	3.59197	5.38796	7.18395	8.97993	10	10.7759	12.5719	14.3679	16.1639	17.9599	19.7559	21.5518	23.3478	25.1438	26.9398	28.7358	30.5318	32.3278	34.1237	35.9197	37.7157	39.5117	41.3077	43.1037	44.8997	46.6957	48.4916	50.2876	52.0836	53.8796	55.6756	57.4716	59	59.2676	61.0635	62.8595	64.6555	66.4515	68.2475	70.0435	71.8395	73.6355	75.4314	77.2274	79.0234	80.8194	82.6154
y	0	0.0106171	0.0150693	0.0181309	0.0206888	0.0230283	0.024308	0.0252676	0.0274632	0.0296443	0.0318266	0.0340185	0.0362242	0.0384452	0.0406817	0.0429328	0.045197	0.0474726	0.0497577	0.0520506	0.0543492	0.0566519	0.058957	0.061263	0.0635685	0.0658721	0.0681727	0.0704691	0.0727606	0.075046	0.0773247	0.0795958	0.0818588	0.0841129	0.0860238	0.0863576	0.0885924	0.0908168	0.0930304	0.0952327	0.0974234	0.0996022	0.101769	0.103923	0.106064	0.108193	0.110308	0.112411	0.1145
fit using model with initial labeling
x	0	1.79599	3.59197	5.38796	7.18395	8.97993	10	10.7759	12.5719	14.3679	16.1639	17.9599	19.7559	21.5518	23.3478	25.1438	26.9398	28.7358	30.5318	32.3278	34.1237	35.9197	37.7157	39.5117	41.3077	43.1037	44.8997	46.6957	48.4916	50.2876	52.0836	53.8796	55.6756	57.4716	59	59.2676	61.0635	62.8595	64.6555	66.4515	68.2475	70.0435	71.8395	73.6355	75.4314	77.2274	79.0234	80.8194	82.6154
y	0.0683087	0.0437031	0.0371208	0.0348459	0.0343222	0.0347189	0.0352103	0.0356821	0.037033	0.0386689	0.0405249	0.0425559	0.0447285	0.0470166	0.0493987	0.0518569	0.0543756	0.0569414	0.0595424	0.0621685	0.0648107	0.0674611	0.0701132	0.0727613	0.0754004	0.0780266	0.0806364	0.0832272	0.0857968	0.0883433	0.0908656	0.0933625	0.0958333	0.0982777	0.100337	0.100695	0.103086	0.10545	0.107788	0.110099	0.112384	0.114644	0.116878	0.119088	0.121273	0.123435	0.125573	0.127689	0.129783
Confidence band from original model
x	0.01	37.5075	75.005	112.502	150	150	112.502	75.005	37.5075	0.01
y	2.16276e-05	0.0363029	0.0664495	0.0930951	0.116442	0.291243	0.233105	0.1676	0.0947079	0.0003047
Population:	Platelet
Data points and Error bars
x	10	59	120
y	0.0146451	0.126941	0.224902
sem	0.00330327	0.0150139	0.0192945
Fit using original model
x	0	1.79599	3.59197	5.38796	7.18395	8.97993	10	10.7759	12.5719	14.3679	16.1639	17.9599	19.7559	21.5518	23.3478	25.1438	26.9398	28.7358	30.5318	32.3278	34.1237	35.9197	37.7157	39.5117	41.3077	43.1037	44.8997	46.6957	48.4916	50.2876	52.0836	53.8796	55.6756	57.4716	59	59.2676	61.0635	62.8595	64.6555	66.4515	68.2475	70.0435	71.8395	73.6355	75.4314	77.2274	79.0234	80.8194	82.6154
y	0	0.000380864	0.00185018	0.00445949	0.00803182	0.012259	0.0148254	0.0168159	0.0214431	0.0259742	0.0303245	0.0344658	0.038403	0.0421564	0.0457522	0.049216	0.052571	0.0558366	0.0590286	0.0621596	0.0652394	0.0682754	0.0712732	0.0742373	0.0771707	0.0800759	0.0829547	0.0858083	0.0886379	0.0914443	0.094228	0.0969896	0.0997296	0.102448	0.104746	0.105147	0.107824	0.110482	0.11312	0.115738	0.118338	0.120919	0.123481	0.126026	0.128552	0.131062	0.133554	0.136029	0.138488
fit using model with initial labeling
x	0	1.79599	3.59197	5.38796	7.18395	8.97993	10	10.7759	12.5719	14.3679	16.1639	17.9599	19.7559	21.5518	23.3478	25.1438	26.9398	28.7358	30.5318	32.3278	34.1237	35.9197	37.7157	39.5117	41.3077	43.1037	44.8997	46.6957	48.4916	50.2876	52.0836	53.8796	55.6756	57.4716	59	59.2676	61.0635	62.8595	64.6555	66.4515	68.2475	70.0435	71.8395	73.6355	75.4314	77.2274	79.0234	80.8194	82.6154
y	0	0.00308194	0.00761572	0.0128998	0.0185339	0.0241376	0.0272003	0.029447	0.0343374	0.0387934	0.0428627	0.0466182	0.0501346	0.0534776	0.0566999	0.0598417	0.0629321	0.0659916	0.0690337	0.0720667	0.0750953	0.0781214	0.081145	0.0841649	0.0871792	0.0901854	0.0931811	0.0961635	0.0991302	0.102079	0.105008	0.107915	0.110799	0.113658	0.116072	0.116492	0.1193	0.122082	0.124837	0.127564	0.130265	0.132938	0.135585	0.138206	0.140801	0.14337	0.145914	0.148434	0.15093
Confidence band from original model
x	0.01	37.5075	75.005	112.502	150	150	112.502	75.005	37.5075	0.01
y	1.72255e-11	0.0429365	0.0798586	0.1114	0.13958	0.351251	0.281812	0.204923	0.116402	5.39452e-09
Population:	CLP
Data points and Error bars
x	10	59	120
y		0.0312663	0.0539606
sem		0.00773967	0.0117403
Fit using original model
x	0	1.79599	3.59197	5.38796	7.18395	8.97993	10	10.7759	12.5719	14.3679	16.1639	17.9599	19.7559	21.5518	23.3478	25.1438	26.9398	28.7358	30.5318	32.3278	34.1237	35.9197	37.7157	39.5117	41.3077	43.1037	44.8997	46.6957	48.4916	50.2876	52.0836	53.8796	55.6756	57.4716	59	59.2676	61.0635	62.8595	64.6555	66.4515	68.2475	70.0435	71.8395	73.6355	75.4314	77.2274	79.0234	80.8194	82.6154
y	0	1.03784e-07	8.35817e-07	2.83928e-06	6.77297e-06	1.33104e-05	1.84443e-05	2.31389e-05	3.69586e-05	5.5481e-05	7.94281e-05	0.000109531	0.000146527	0.000191161	0.000244181	0.000306336	0.000378379	0.000461059	0.00055512	0.000661303	0.00078034	0.000912953	0.00105985	0.00122173	0.00139926	0.00159311	0.00180391	0.00203227	0.00227878	0.002544	0.00282845	0.00313262	0.00345698	0.00380194	0.00411203	0.00416789	0.00455518	0.0049641	0.00539492	0.00584784	0.00632306	0.00682068	0.00734079	0.00788342	0.00844857	0.00903617	0.00964612	0.0102783	0.0109324
fit using model with initial labeling
x	0	1.79599	3.59197	5.38796	7.18395	8.97993	10	10.7759	12.5719	14.3679	16.1639	17.9599	19.7559	21.5518	23.3478	25.1438	26.9398	28.7358	30.5318	32.3278	34.1237	35.9197	37.7157	39.5117	41.3077	43.1037	44.8997	46.6957	48.4916	50.2876	52.0836	53.8796	55.6756	57.4716	59	59.2676	61.0635	62.8595	64.6555	66.4515	68.2475	70.0435	71.8395	73.6355	75.4314	77.2274	79.0234	80.8194	82.6154
y	0	2.42524e-05	5.1452e-05	8.22813e-05	0.000117436	0.000157626	0.000182968	0.00020357	0.000255999	0.000315653	0.000383278	0.000459627	0.000545458	0.000641528	0.000748598	0.000867427	0.000998769	0.00114337	0.00130198	0.00147532	0.00166412	0.00186907	0.00209087	0.00233018	0.00258764	0.00286388	0.0031595	0.00347505	0.00381107	0.00416806	0.00454649	0.00494678	0.00536933	0.00581447	0.00621133	0.00628252	0.00677373	0.00728832	0.00782646	0.00838826	0.00897381	0.00958313	0.0102162	0.0108729	0.0115532	0.0122569	0.0129838	0.0137336	0.0145059
Confidence band from original model
x	0.1	37.575	75.05	112.525	150	150	112.525	75.05	37.575	0.1
y	9.42619e-12	0.000570326	0.00465903	0.0143185	0.0279568	0.077192	0.0425595	0.0149334	0.00193818	3.40959e-11
Population:	CMP
Data points and Error bars
x	10	59	120
y	0.00469496	0.0397043	0.0814377
sem	0.00179868	0.0081398	0.00631405
Fit using original model
x	0	1.79599	3.59197	5.38796	7.18395	8.97993	10	10.7759	12.5719	14.3679	16.1639	17.9599	19.7559	21.5518	23.3478	25.1438	26.9398	28.7358	30.5318	32.3278	34.1237	35.9197	37.7157	39.5117	41.3077	43.1037	44.8997	46.6957	48.4916	50.2876	52.0836	53.8796	55.6756	57.4716	59	59.2676	61.0635	62.8595	64.6555	66.4515	68.2475	70.0435	71.8395	73.6355	75.4314	77.2274	79.0234	80.8194	82.6154
y	0	3.10965e-06	2.45186e-05	8.13111e-05	0.000188847	0.000360443	0.000490746	0.000607175	0.000937807	0.00135882	0.00187453	0.00248724	0.0031975	0.00400431	0.00490537	0.00589732	0.006976	0.00813661	0.00937391	0.0106824	0.0120564	0.0134902	0.0149781	0.0165147	0.0180946	0.0197126	0.021364	0.023044	0.0247483	0.026473	0.0282141	0.0299681	0.0317319	0.0335025	0.0350125	0.035277	0.0370531	0.0388283	0.0406007	0.0423683	0.0441294	0.0458825	0.0476263	0.0493594	0.0510807	0.0527894	0.0544845	0.0561653	0.0578312
fit using model with initial labeling
x	0	1.79599	3.59197	5.38796	7.18395	8.97993	10	10.7759	12.5719	14.3679	16.1639	17.9599	19.7559	21.5518	23.3478	25.1438	26.9398	28.7358	30.5318	32.3278	34.1237	35.9197	37.7157	39.5117	41.3077	43.1037	44.8997	46.6957	48.4916	50.2876	52.0836	53.8796	55.6756	57.4716	59	59.2676	61.0635	62.8595	64.6555	66.4515	68.2475	70.0435	71.8395	73.6355	75.4314	77.2274	79.0234	80.8194	82.6154
y	0	0.000264988	0.000725649	0.001375	0.00220377	0.00320084	0.00383738	0.00435376	0.00564918	0.00707333	0.00861233	0.0102525	0.0119809	0.0137848	0.0156527	0.0175738	0.0195382	0.021537	0.0235623	0.0256068	0.0276643	0.0297291	0.0317964	0.033862	0.0359222	0.0379738	0.0400141	0.0420407	0.0440518	0.0460456	0.0480208	0.0499761	0.0519107	0.0538238	0.0554344	0.0557147	0.057583	0.0594283	0.0612504	0.063049	0.064824	0.0665755	0.0683034	0.0700079	0.0716889	0.0733467	0.0749815	0.0765934	0.0781827
Confidence band from original model
x	0.1	37.575	75.05	112.525	150	150	112.525	75.05	37.575	0.1
y	2.80461e-10	0.009149	0.0320168	0.0527564	0.0688801	0.170363	0.130852	0.0803195	0.0240854	1.11861e-09
[truncated: 255 more columns]
